# Supplementary material for: Investigation of the regulatory mechanisms of Guiqi Yimu Powder on dairy cow fatty liver cells using a multi-omics approach
Source: Front Vet Sci. 2024 Oct 9;11:1475564. doi: 10.3389/fvets.2024.1475564 (PMC11497463; doi:10.3389/fvets.2024.1475564)
Supplement: Supplementary file 1 [file Data_Sheet_1.zip]

Archive with 4 entries (4 files):
- Data Sheet 1/Supplementary Table S1.xlsx
- Data Sheet 1/Supplementary Table S2.xls
- Data Sheet 1/Supplementary Table S3.xlsx
- Data Sheet 1/Supplementary Table S4.xls
