# Supplementary material for: Investigation of the regulatory mechanisms of Guiqi Yimu Powder on dairy cow fatty liver cells using a multi-omics approach
Source: Front Vet Sci. 2024 Oct 9;11:1475564. doi: 10.3389/fvets.2024.1475564 (PMC11497463; doi:10.3389/fvets.2024.1475564)
Supplement: Supplementary file 1 [file Data_Sheet_1.zip › Data Sheet 1/Supplementary Table S1.xlsx]

## Sheet: Sheet1
Alignment ID	ESI Mode	RT (min)	m/z	Metabolite name	Adduct	Formula	Ontology	INCHIKEY	SMILES	KEGGID	CID	HMDBID	Superclass	Class	GQYM
Pos_00237	Positive	2.32438	160.096	(-)-Betonicine	[M+H]+	C7H13NO3	Amino acids and derivatives	MUNWAHDYFVYIKH-RITPCOANSA-N	O=C([O-])C1CC(O)C[N+]1(C)C	C08269	164642	HMDB0029412	Organic acids and derivatives	Carboxylic acids and derivatives	3196737280
Neg_00199	Negative	11.0626	311.165	(+)-Triptophenolide	[M-H]-	C20H24O3	Oxosteroids	KPXIBWGPZSPABK-FXAWDEMLSA-N	O=C1OCC2=C1CCC3(C4=CC=C(C(O)=C4CCC23)C(C)C)C	---	173273	---	Lipids and lipid-like molecules	Steroids and steroid derivatives	156032448
Pos_00073	Positive	9.27007	221.189	(1R,4R,6R,10S)-4,12,12-Trimethyl-9-Methylene-5-Oxatricyclo[8.2.0.0~4,6~]Dodecane	[M+H]+	C15H24O	Sesquiterpenoids	NVEQFIOZRFFVFW-UHFFFAOYSA-N	O1C2CCC(=C)C3CC(C)(C)C3CCC12C	C16908	14350	HMDB0036789	Lipids and lipid-like molecules	Prenol lipids	971125952
Neg_00158	Negative	7.6005	353.085	(1S,3R,4S,5R)-4-{[(2E)-3-(3,4-Dihydroxyphenyl)Prop-2-Enoyl]Oxy}-1,3,5-Trihydroxycyclohexane-1-Carboxylic Acid	[M-H]-	C16H18O9	Cyclic alcohols and derivatives	GYFFKZTYYAFCTR-JUHZACGLSA-N	O=C(O)C1(O)CC(O)C(OC(=O)C=CC2=CC=C(O)C(O)=C2)C(O)C1	---	---	HMDB0030653	Organic oxygen compounds	Organooxygen compounds	458747264
Pos_00128	Positive	11.5556	830.576	(2-{[(2R)-2,3-Bis[(5Z,8Z,11Z,14Z)-Icosa-5,8,11,14-Tetraenoyloxy]Propyl Phosphonato]Oxy}Ethyl)Trimethylazanium	[M+H]+	C48H80NO8P	Phosphatidylcholines	LZLVZIFMYXDKCN-QJWFYWCHSA-N	CCCCC/C=C\C/C=C\C/C=C\C/C=C\CCCC(=O)OC[C@H](COP(=O)([O-])OCC[N+](C)(C)C)OC(=O)CCC/C=C\C/C=C\C/C=C\C/C=C\CCCCC	---	24779076	HMDB0008443	Lipids and lipid-like molecules	Glycerophospholipids	154609456
Pos_00081	Positive	9.5377	810.592	(2-{[(2R)-2-[(5Z,8Z,11Z,14Z)-Icosa-5,8,11,14-Tetraenoyloxy]-3-(Octadecanoyloxy)Propyl Phosphonato]Oxy}Ethyl)Trimethylazanium	[M+H]+	C46H84NO8P	Phosphatidylcholines	PSVRFUPOQYJOOZ-QNPWAGBNSA-N	CCCCCCCCCCCCCCCCCC(=O)OC[C@H](COP(=O)([O-])OCC[N+](C)(C)C)OC(=O)CCC/C=C\C/C=C\C/C=C\C/C=C\CCCCC	---	16219824	HMDB0008048	Lipids and lipid-like molecules	Glycerophospholipids	665026368
Pos_00092	Positive	9.87725	758.562	(2-{[(2R)-3-(Hexadecanoyloxy)-2-[(9Z,12Z)-Octadeca-9,12-Dienoyloxy]Propyl Phosphonato]Oxy}Ethyl)Trimethylazanium	[M+H]+	C42H80NO8P	Phosphatidylcholines	JLPULHDHAOZNQI-AKMCNLDWSA-N	CCCCCCCCCCCCCCCC(=O)OC[C@H](COP(=O)([O-])OCC[N+](C)(C)C)OC(=O)CCCCCCC/C=C\C/C=C\CCCCC	---	5287971	HMDB0007973	Lipids and lipid-like molecules	Glycerophospholipids	35960279040
Pos_00366	Positive	2.31033	243.11	(2-Hydroxy-3-(3-Methyl-2-Butenyl)-1,4-Naphthoquinone)	[M+H]+	C15H14O3	Vitamin K compounds	CIEYTVIYYGTCCI-UHFFFAOYSA-N	O=C1C(O)=C(C(=O)C=2C=CC=CC12)CC=C(C)C	C10366	---	HMDB0253978	Naphthalenes	Prenol lipids	300944992
Pos_00011	Positive	2.57767	203.149	(2S)-2-Amino-5-[(E)-2,3-Dimethylcarbamimidamido]Pentanoic Acid	[M+H]+	C8H18N4O2	Amino acids and derivatives	HVPFXCBJHIIJGS-UHFFFAOYSA-N	CNC(=NC)NCCC[C@@H](C(=O)O)N	---	169148	HMDB0003334	Organic acids and derivatives	Carboxylic acids and derivatives	1406995584
Pos_00384	Positive	7.16385	217.153	(5E)-6,10-Dimethyl-5,9-Undecadien-2-One	[M+Na]+	C13H22O	Acyclic monoterpenoids	HNZUNIKWNYHEJJ-FMIVXFBMSA-N	O=C(C)CCC=C(C)CCC=C(C)C	---	1549778	HMDB0031846	Lipids and lipid-like molecules	Prenol lipids	616181504
Pos_00285	Positive	9.55193	305.245	(9Z)-Octadecenoic Acid	[M+Na]+	C18H34O2	Long-chain fatty acids	ZQPPMHVWECSIRJ-KTKRTIGZSA-N	O=C(O)CCCCCCCC=CCCCCCCCC	C00712	445639	HMDB0000207	Lipids and lipid-like molecules	Fatty Acyls	322710208
Neg_00140	Negative	2.3716	89.0219	(S)-Lactate	[M-H]-	C3H6O3	Alpha hydroxy acids and derivatives	JVTAAEKCZFNVCJ-REOHCLBHSA-N	O=C(O)C(O)C	C00186	107689	HMDB0000190	Organic acids and derivatives	Hydroxy acids and derivatives	804074304
Pos_00095	Positive	9.65088	522.352	1-(9Z-Octadecenoyl)-Sn-Glycero-3-Phosphocholine	[M+H]+	C26H52NO7P	Lysophosphatidylcholines	YAMUFBLWGFFICM-PTGWMXDISA-N	CCCCCCCC/C=C\CCCCCCCC(=O)OC[C@H](COP(=O)([O-])OCC[N+](C)(C)C)O	C03916	5313988	HMDB0002815	Lipids and lipid-like molecules	Glycerophospholipids	641738944
Neg_00007	Negative	14.6833	118.038	1,2,3-Benzotriazole	[M-H]-	C6H5N3	Benzotriazoles	QRUDEWIWKLJBPS-UHFFFAOYSA-N	N1N=NC2=C1C=CC=C2	---	7220	HMDB0244873	Organoheterocyclic compounds	Benzotriazoles	79151160
Neg_00062	Negative	8.14538	515.114	1,3-Dicaffeoylquinic Acid	[M-H]-	C25H24O12	Cyclic alcohols and derivatives	YDDUMTOHNYZQPO-PSEXTPKNSA-N	C1[C@H]([C@H]([C@@H](C[C@@]1(C(=O)O)OC(=O)/C=C/C2=CC(=C(C=C2)O)O)OC(=O)/C=C/C3=CC(=C(C=C3)O)O)O)O	C10445	6474640	HMDB0029279	Organic oxygen compounds	Organooxygen compounds	82751712
Neg_00097	Negative	7.01243	325.104	1,5-Bis(4-Hydroxy-3-Methoxyphenyl)-1,4-Pentadien-3-One	[M-H]-	C19H18O5	Cinnamic acids and derivatives	ISIMGBQRFXXNON-VHOZIDCHSA-N	COC1=C(O)C=CC(\C=C/C(=O)/C=C\C2=CC(OC)=C(O)C=C2)=C1	---	131752986	HMDB0040930	Phenylpropanoids and polyketides	Cinnamic acids and derivatives	102377240
Pos_00385	Positive	9.62243	295.224	16-Hydroxypalmitate	[M+Na]+	C16H32O3	Long-chain fatty acids	UGAGPNKCDRTDHP-GPQMBLKYNA-N	O=C(O)CCCCCCCCCCCCCCCO	C18218	---	HMDB0006294	Lipids and lipid-like molecules	Fatty Acyls	699119424
Pos_00322	Positive	9.60835	297.182	17-Alpha-Ethinylestradiol	[M+H]+	C20H24O2	Estrogens and derivatives	BFPYWIDHMRZLRN-UHFFFAOYSA-N	C#CC1(CCC2C3CCC4=CC(=CC=C4C3CCC21C)O)O	C07534	5991	HMDB0001926	Lipids and lipid-like molecules	Steroids and steroid derivatives	571337984
Pos_00123	Positive	2.5638	527.149	1F-Beta-D-Fructosylsucrose	[M+Na]+	C18H32O16	Oligosaccharides	VAWYEUIPHLMNNF-OESPXIITSA-N	C([C@@H]1[C@H]([C@@H]([C@H]([C@H](O1)O[C@]2([C@H]([C@@H]([C@H](O2)CO)O)O)CO[C@]3([C@H]([C@@H]([C@H](O3)CO)O)O)CO)O)O)O)O	C03661	5045177	HMDB0011729	Organic oxygen compounds	Organooxygen compounds	414202496
Pos_00161	Positive	7.72187	217.096	1H,2H,3H,4H,9H-Pyrido[3,4-B]Indole-3-Carboxylic Acid	[M+H]+	C12H12N2O2	Beta carbolines	FSNCEEGOMTYXKY-UHFFFAOYSA-N	C1C(NCC2=C1C3=CC=CC=C3N2)C(=O)O	---	98285;3288669	HMDB0035665	Organoheterocyclic compounds	Indoles and derivatives	2607184128
Neg_00111	Negative	2.51265	94.0273	1H-Pyrrole-2-Carboxaldehyde	[M-H]-	C5H5NO	Organooxygen compounds	ZSKGQVFRTSEPJT-UHFFFAOYSA-N	O=CC1=CC=CN1	---	13854	HMDB0036057	Organic oxygen compounds	Organooxygen compounds	526505184
Pos_00305	Positive	7.84753	258.179	1-Methyl-2-Heptyl-4(1H)-Quinolone	[M+H]+	C17H23NO	Hydroquinolones	HCUSLQJBGQJQCB-UHFFFAOYSA-N	O=C1C=C(N(C=2C=CC=CC12)C)CCCCCCC	---	133504	HMDB0040380	Organoheterocyclic compounds	Quinolines and derivatives	234105664
Pos_00056	Positive	7.96022	199.085	1-Methyl-9H-Pyrido[3,4-B]Indol-7-Ol	[M+H]+	C12H10N2O	Harmala alkaloids	SATMZMMKDDTOSQ-UHFFFAOYSA-N	Cc1nccc2c1[nH]c1cc(O)ccc12	---	---	HMDB0034217	Alkaloids and derivatives	Harmala alkaloids	276949248
Pos_00068	Positive	7.72187	144.08	1-Naphthylamine	[M+H]+	C10H9N	Naphthalenes	RUFPHBVGCFYCNW-UHFFFAOYSA-N	Nc1cccc2ccccc12	C14790	8640	HMDB0243964	Benzenoids	Naphthalenes	2953686016
Pos_00016	Positive	9.60835	163.111	1-Phenylpentan-1-One	[M+H]+	C11H14O	Ketones	XKGLSKVNOSHTAD-UHFFFAOYSA-N	CCCCC(=O)C1=CC=CC=C1	---	66093	HMDB0031208	Organic oxygen compounds	Organooxygen compounds	408858528
Neg_00195	Negative	7.34702	255.048	2,3-Dihydroxy-2-[(4-Hydroxyphenyl)Methyl]Butanedioic Acid	[M-H]-	C11H12O7	Phenylpropanoic acids	TUODPMGCCJSJRH-KWQFWETISA-N	O=C(O)C(O)C(O)(C(=O)O)CC1=CC=C(O)C=C1	---	120693	HMDB0030809	Phenylpropanoids and polyketides	Phenylpropanoic acids	119377712
Neg_00153	Negative	7.34702	153.017	2,3-Dihydroxybenzoic Acid	[M-H]-	C7H6O4	Hydroxybenzoic acid derivatives	GLDQAMYCGOIJDV-UHFFFAOYSA-N	O=C(O)C=1C=CC=C(O)C1O	C00196	---	HMDB0000397	Benzenoids	Benzene and substituted derivatives	108249296
Neg_00137	Negative	7.93158	153.017	2,5-Dihydroxybenzoate	[M-H]-	C7H6O4	Hydroxybenzoic acid derivatives	WXTMDXOMEHJXQO-UHFFFAOYSA-N	O=C(O)C1=CC(O)=CC=C1O	C00628	---	HMDB0000152	Benzenoids	Benzene and substituted derivatives	290951616
Neg_00194	Negative	6.93522	346.053	2'-Adenylic Acid	[M-H]-	C10H14N5O7P	Pentose phosphates	QDFHPFSBQFLLSW-KQYNXXCUSA-N	O=P(O)(O)OC1C(O)C(OC1N2C=NC=3C(=NC=NC32)N)CO	C00946	94136	HMDB0000045	Nucleosides, nucleotides, and analogues	Purine nucleotides	198835456
Neg_00121	Negative	9.35883	177.089	2-Ethoxy-5-[(1E)-Prop-1-En-1-Yl]Phenol	[M-H]-	C11H14O2	Phenol ethers	RADIRXJQODWKGQ-HWKANZROSA-N	CCOC1=C(O)C=C(\C=C\C)C=C1	---	5354280	HMDB0040800	Benzenoids	Phenol ethers	901122496
Pos_00212	Positive	3.23268	99.0437	2-Furanmethanol	[M+H]+	C5H6O2	Heteroaromatic compounds	XPFVYQJUAUNWIW-UHFFFAOYSA-N	OCC1=CC=CO1	C20441	7361	HMDB0013742	Organoheterocyclic compounds	Heteroaromatic compounds	2693951232
Neg_00174	Negative	8.11652	131.069	2-Hydroxyisocaproic Acid; Lc-Esi-Qtof; Ms2; Ce	[M-H]-	C6H12O3	Hydroxy fatty acids	LVRFTAZAXQPQHI-UHFFFAOYSA-N	CC(C)CC(O)C(O)=O	C03264	---	HMDB0000665	Lipids and lipid-like molecules	Fatty Acyls	618016512
Neg_00098	Negative	8.38768	119.048	2-Methylbenzaldehyde	[M-H]-	C8H8O	Benzene and substituted derivatives	BTFQKIATRPGRBS-UHFFFAOYSA-N	CC1=CC=CC=C1C=O	C07214	10722	HMDB0029636	Benzenoids	Benzene and substituted derivatives	103973064
Pos_00343	Positive	7.7637	301.068	3-(2,3-Dihydroxy-4-Methoxyphenyl)-7-Hydroxy-4H-Chromen-4-One	[M+H]+	C16H12O6	4'-O-methylated isoflavonoids	SMOFGXHPWCTYQD-UHFFFAOYSA-N	O=C1C(=COC2=CC(O)=CC=C12)C=3C=CC(OC)=C(O)C3O	---	5318834	---	Phenylpropanoids and polyketides	Isoflavonoids	197319984
Neg_00159	Negative	8.61533	165.053	3-(2-Hydroxyphenyl)Propionic Acid	[M-H]-	C9H10O3	Phenylpropanoic acids	CJBDUOMQLFKVQC-UHFFFAOYSA-N	O=C(O)CCC=1C=CC=CC1O	C01198	---	HMDB0033752	Phenylpropanoids and polyketides	Phenylpropanoic acids	144725456
Neg_00033	Negative	7.8166	195.063	3-(4-Hydroxy-3-Methoxyphenyl)Propanoic Acid	[M-H]-	C10H12O4	Phenylpropanoic acids	BOLQJTPHPSDZHR-UHFFFAOYSA-N	COc1cc(CCC(=O)O)ccc1O	---	14340	HMDB0062121	Phenylpropanoids and polyketides	Phenylpropanoic acids	81630744
Pos_00142	Positive	8.77647	477.098	3,4,5-Trihydroxy-6-{[5-Hydroxy-2-(3-Hydroxy-4-Methoxyphenyl)-4-Oxo-4H-Chromen-7-Yl]Oxy}Oxane-2-Carboxylic Acid	[M+H]+	C22H20O12	Flavonoid O-glycosides	XCKMDTYMOHXUHG-UHFFFAOYSA-N	O=C(O)C4OC(OC1=CC(O)=C2C(=O)C=C(OC2(=C1))C=3C=CC(OC)=C(O)C=3)C(O)C(O)C4(O)	---	74977725	HMDB0037452	Phenylpropanoids and polyketides	Flavonoids	6447757312
Pos_00304	Positive	2.02543	185.041	3,4,5-Trihydroxybenzoic Acid Methyl Ester	[M+H]+	C8H8O5	Hydroxybenzoic acid derivatives	FBSFWRHWHYMIOG-UHFFFAOYSA-N	O=C(OC)C1=CC(O)=C(O)C(O)=C1	---	7428	HMDB0254590	Benzenoids	Benzene and substituted derivatives	188970496
Neg_00064	Negative	8.11652	153.017	3,4-Dihydroxybenzoate	[M-H]-	C7H6O4	Hydroxybenzoic acid derivatives	YQUVCSBJEUQKSH-UHFFFAOYSA-N	C1=CC(=C(C=C1C(=O)O)O)O	C00230	---	HMDB0001856	Benzenoids	Benzene and substituted derivatives	367991680
Pos_00320	Positive	2.33828	275.133	3',5-Dihydroxy-3,4'-Dimethoxydihydrostilbene	[M+H]+	C16H18O4	Stilbenes	SDXKZPQOVUDXIY-UHFFFAOYSA-N	OC=1C=C(OC)C=C(C1)CCC2=CC=C(OC)C(O)=C2	---	3085362	---	Phenylpropanoids and polyketides	Stilbenes	278144384
Pos_00004	Positive	8.55142	183.064	3,5-Di-Me Ether-3,4,5-Trihydroxybenzaldehyde	[M+H]+	C9H10O4	Methoxyphenols	KCDXJAYRVLXPFO-UHFFFAOYSA-N	COC1=CC(=CC(=C1O)OC)C=O	---	8655	HMDB0258653	Benzenoids	Phenols	492314304
Pos_00006	Positive	2.84367	138.09	3-Dimethylaminophenol	[M+H]+	C8H11NO	Tertiary amines	MESJRHHDBDCQTH-UHFFFAOYSA-N	CN(C)C1=CC=CC(O)=C1	---	7421	---	Organic nitrogen compounds	Organonitrogen compounds	4307252736
Pos_00316	Positive	8.67837	301.105	3-Hydroxy-9,10-Dimethoxypterocarpan	[M+H]+	C17H16O5	Pterocarpans	UOVGCLXUTLXAEC-UHFFFAOYSA-N	OC1=CC=C2C(OCC3C4=CC=C(OC)C(OC)=C4OC23)=C1	C17416	5319733	HMDB0034008	Phenylpropanoids and polyketides	Isoflavonoids	7270756864
Neg_00012	Negative	8.98432	137.022	3-Hydroxybenzoate	[M-H]-	C7H6O3	Hydroxybenzoic acid derivatives	IJFXRHURBJZNAO-UHFFFAOYSA-N	O=C(O)c1cccc(O)c1	C00587	---	HMDB0002466	Benzenoids	Benzene and substituted derivatives	10462124032
Neg_00147	Negative	9.4729	151.037	3-Methylsalicylate	[M-H]-	C8H8O3	Hydroxybenzoic acid derivatives	WHSXTWFYRGOBGO-UHFFFAOYSA-N	O=C(O)C1=CC=CC(=C1O)C	C14088	---	HMDB0002390	Benzenoids	Benzene and substituted derivatives	651691968
Pos_00256	Positive	9.83482	147.043	3-Phenylprop-2-Ynoic Acid	[M+H]+	C9H6O2	Benzene and substituted derivatives	XNERWVPQCYSMLC-UHFFFAOYSA-N	O=C(O)C#CC=1C=CC=CC1	---	69475	HMDB0002359	Benzenoids	Benzene and substituted derivatives	333504064
Pos_00055	Positive	7.2612	151.074	4-(2-Hydroxyethyl)-2-Methoxyphenol	[M+H-H2O]+	C9H12O3	Methoxyphenols	XHUBSJRBOQIZNI-UHFFFAOYSA-N	COc1cc(CCO)ccc1O	---	16928	HMDB0038925	Benzenoids	Phenols	649619776
Neg_00090	Negative	9.20122	177.089	4-(4-Methoxyphenyl)-2-Butanone	[M-H]-	C11H14O2	Phenol ethers	PCBSXBYCASFXTM-UHFFFAOYSA-N	COC1=CC=C(CCC(C)=O)C=C1	---	61007	HMDB0033597	Benzenoids	Phenol ethers	209246960
Pos_00066	Positive	8.3674	147.043	4-Coumarate	[M+H-H2O]+	C9H8O3	Hydroxycinnamic acids	NGSWKAQJJWESNS-ZZXKWVIFSA-N	O=C(O)C=Cc1ccc(O)cc1	C00811	---	HMDB0002035	Phenylpropanoids and polyketides	Cinnamic acids and derivatives	237389616
Pos_00349	Positive	8.52277	153.054	4-Hydroxy-3-Methoxy-Benzaldehyde	[M+H]+	C8H8O3	Methoxyphenols	MWOOGOJBHIARFG-UHFFFAOYSA-N	O=CC1=CC=C(O)C(OC)=C1	C00755	1183	HMDB0012308	Benzenoids	Phenols	1599930624
Neg_00005	Negative	0.137617	135.042	4'-Hydroxyacetophenone	[M-H]-	C8H8O2	Ketones	TXFPEBPIARQUIG-UHFFFAOYSA-N	CC(=O)C1=CC=C(O)C=C1	C10700	7469	---	Organic oxygen compounds	Organooxygen compounds	362034976
Pos_00250	Positive	4.09277	110.06	4-Hydroxyaniline	[M+H]+	C6H7NO	Aniline and substituted anilines	PLIKAWJENQZMHA-UHFFFAOYSA-N	OC1=CC=C(N)C=C1	C02372	403	HMDB0001169	Benzenoids	Benzene and substituted derivatives	1394203520
Neg_00011	Negative	8.88477	121.027	4-Hydroxybenzaldehyde	[M-H]-	C7H6O2	Aldehydes	RGHHSNMVTDWUBI-UHFFFAOYSA-N	O=Cc1ccc(O)cc1	C00633	---	HMDB0011718	Organic oxygen compounds	Organooxygen compounds	14228314112
Neg_00074	Negative	8.57278	267.064	4'-Me Ether-4',7-Dihydroxyflavone	[M-H]-	C16H12O4	4'-O-methylated flavonoids	SQVXWIUVAILQRH-UHFFFAOYSA-N	COc1ccc(-c2cc(=O)c3ccc(O)cc3o2)cc1	---	5320693	---	Phenylpropanoids and polyketides	Flavonoids	646384768
Pos_00005	Positive	2.71722	144.046	5-(2-Hydroxyethyl)-4-Methylthiazole	[M+H]+	C6H9NOS	4,5-disubstituted thiazoles	BKAWJIRCKVUVED-UHFFFAOYSA-N	OCCc(s1)c(C)nc1	C04294	1136	HMDB0032985	Organoheterocyclic compounds	Azoles	371090432
Pos_00216	Positive	7.49795	148.111	5,6,7,8-Tetrahydro-4-Methylquinoline	[M+CH3OH+H]+	C10H13N	Quinolines and derivatives	LGYCOYCCCKHXGC-UHFFFAOYSA-N	CC1=CC=NC2=C1CCCC2	---	185667	HMDB0029709	Organoheterocyclic compounds	Quinolines and derivatives	33258137600
Pos_00289	Positive	9.50943	331.078	5,7,4'-Trihydroxy-3',6-Dimethoxyflavone	[M+H]+	C17H14O7	6-O-methylated flavonoids	GLAAQZFBFGEBPS-UHFFFAOYSA-N	O=C1C=C(OC2=CC(O)=C(OC)C(O)=C12)C=3C=CC(O)=C(OC)C3	---	5379096	---	Phenylpropanoids and polyketides	Flavonoids	338562720
Pos_00182	Positive	8.67837	313.105	5,7-Dimethoxy-2-(4-Methoxyphenyl)-4H-Chromen-4-One	[M+H]+	C18H16O5	7-O-methylated flavonoids	ZXJJBDHPUHUUHD-UHFFFAOYSA-N	COc1ccc(-c2cc(=O)c3c(OC)cc(OC)cc3o2)cc1	---	79730	HMDB0030842	Phenylpropanoids and polyketides	Flavonoids	196178656
Pos_00373	Positive	9.12882	207.062	5,7-Dimethoxy-2H-Chromen-2-One	[M+H]+	C11H10O4	Coumarins and derivatives	NXJCRELRQHZBQA-UHFFFAOYSA-N	O=C1OC2=CC(OC)=CC(OC)=C2C=C1	---	2775	HMDB0032952	Phenylpropanoids and polyketides	Coumarins and derivatives	339913792
Pos_00229	Positive	10.3317	315.083	5-Hydroxy-2-(4-Hydroxyphenyl)-6,7-Dimethoxychromen-4-One	[M+H]+	C17H14O6	7-O-methylated flavonoids	ZIIAJIWLQUVGHB-UHFFFAOYSA-N	COC1=C(OC)C(O)=C2C(=O)C=C(OC2=C1)C3=CC=C(O)C=C3	C17785	188323	HMDB0250276	Flavonoids	Flavonoids	970229184
Neg_00132	Negative	3.73228	128.032	5-Oxoproline	[M-H]-	C5H7NO3	Amino acids and derivatives	ODHCTXKNWHHXJC-VKHMYHEASA-N	O=C(O)C1N=C(O)CC1	C01879	7405	HMDB0000267	Organic acids and derivatives	Carboxylic acids and derivatives	14247617536
Pos_00205	Positive	10.0759	345.094	6-Hydroxyluteolin 7,3',4'-Trimethyl Ether	[M+Na]+	C18H16O7	Flavonoids	QIEMGQKOGFTYLN-UHFFFAOYSA-N	COC1=CC2=C(C(=O)C=C(O2)C2=CC(OC)=C(OC)C=C2)C(O)=C1O	---	10020367	HMDB0303611	Phenylpropanoids and polyketides	Flavonoids	236342816
Neg_00092	Negative	11.015	309.203	6-Methylgingediol	[M-H]-	C18H30O4	Benzene and substituted derivatives	HDNGHNOEMOMCKM-UHFFFAOYSA-N	CCCCCC(O)CC(O)CCC1=CC(OC)=C(OC)C=C1	---	5319663	HMDB0303099	Benzenoids	Benzene and substituted derivatives	104759128
Neg_00196	Negative	10.6879	297.15	7-{[(2E)-3,7-Dimethylocta-2,6-Dien-1-Yl]Oxy}-2H-Chromen-2-One	[M-H]-	C19H22O3	Terpene lactones	RSDDHGSKLOSQFK-RVDMUPIBSA-N	O=C1OC=2C=C(OCC=C(C)CCC=C(C)C)C=CC2C=C1	---	1550607	HMDB0034054	Lipids and lipid-like molecules	Prenol lipids	105967184
Neg_00202	Negative	10.3446	313.069	7-Methylcapillarisin	[M-H]-	C17H14O6	7-O-methylated flavonoids	ZIIAJIWLQUVGHB-UHFFFAOYSA-N	O=C1C=C(OC=2C=C(OC)C(OC)=C(O)C12)C=3C=CC(O)=CC3	C17785	188323	HMDB0250276	Flavonoids	Flavonoids	290550304
Pos_00086	Positive	10.2891	277.214	9(S)-Hot	[M+H-H2O]+	C18H30O3	Lineolic acids and derivatives	RIGGEAZDTKMXSI-CUHSZNQNSA-N	CC/C=C\C/C=C\C=C\[C@H](CCCCCCCC(=O)O)O	C16326	6439873	HMDB0031934	Lipids and lipid-like molecules	Fatty Acyls	2148903168
Pos_00208	Positive	7.7915	196.074	9H-Carbazole-3-Carboxaldehyde	[M+CH3OH+H]+	C13H9NO	Indoles and derivatives	WRBOHOGDAJPJOQ-UHFFFAOYSA-N	O=CC1=CC2=C(NC3=CC=CC=C23)C=C1	---	504067	HMDB0029743	Organoheterocyclic compounds	Indoles and derivatives	214323504
Pos_00043	Positive	7.06643	287.133	Abscisic Acid	[M+Na]+	C15H20O4	Abscisic acids and derivatives	JLIDBLDQVAYHNE-WEYXYWBQSA-N	CC(C=CC1(O)C(C)=CC(=O)CC1(C)C)=CC(=O)O	C06082	---	HMDB0036093	Lipids and lipid-like molecules	Prenol lipids	1028377472
Pos_00001	Positive	9.82058	152.061	Acetaminophen	[M+H]+	C8H9NO2	1-hydroxy-2-unsubstituted benzenoids	RZVAJINKPMORJF-UHFFFAOYSA-N	CC(=O)NC1=CC=C(O)C=C1	C06804	1983	HMDB0001859	Benzenoids	Phenols	438654144
Neg_00099	Negative	2.40022	85.0271	Acetoacetaldehyde	[M-H2O-H]-	C4H6O2	Organooxygen compounds	PKQIDSVLSKFZQC-UHFFFAOYSA-N	CC(=O)CC=O	---	4686860	HMDB0247909	Organic oxygen compounds	Organooxygen compounds	357181152
Pos_00014	Positive	3.77395	136.057	Adenine	[M+H]+	C5H5N5	6-aminopurines	GFFGJBXGBJISGV-UHFFFAOYSA-N	NC1=C2N=CNC2=NC=N1	C00147	190	HMDB0000034	Organoheterocyclic compounds	Imidazopyrimidines	88958066688
Pos_00222	Positive	7.03852	268.103	Adenosine	[M+H]+	C10H13N5O4	Purine nucleosides	OIRDTQYFTABQOQ-KQYNXXCUSA-N	OCC1OC(N2C=NC=3C(=NC=NC32)N)C(O)C1O	C00212	60961	HMDB0000050	Nucleosides, nucleotides, and analogues	Purine nucleosides	10244564992
Pos_00057	Positive	8.56543	299.089	Afrormosin	[M+H]+	C17H14O5	4'-O-methylated isoflavonoids	KJGPBYUQZLUKLL-UHFFFAOYSA-N	COc1ccc(-c2coc3cc(O)c(OC)cc3c2=O)cc1	C10199	5281704	---	Phenylpropanoids and polyketides	Isoflavonoids	2288984064
Pos_00257	Positive	2.22493	131.128	Agmatine	[M+H]+	C5H14N4	Guanidines	QYPPJABKJHAVHS-UHFFFAOYSA-N	N=C(N)NCCCCN	C00179	199	HMDB0001432	Organic nitrogen compounds	Organonitrogen compounds	137998784
Pos_00047	Positive	9.28413	301.214	Alitretinoin	[M+H]+	C20H28O2	Retinoids	SHGAZHPCJJPHSC-ZVCIMWCZSA-N	CC(C=CC1=C(C)CCCC1(C)C)=CC=CC(C)=CC(=O)O	C15493	449171	HMDB0002369	Lipids and lipid-like molecules	Prenol lipids	362058720
Pos_00103	Positive	8.2833	433.109	Aloenin	[M+Na]+	C19H22O10	Glycosyl compounds	KFJNVVJUICKJEQ-LQDZTQBFSA-N	CC1=CC(=CC(=C1C2=CC(=CC(=O)O2)OC)O[C@H]3[C@@H]([C@H]([C@@H]([C@H](O3)CO)O)O)O)O	---	162305	---	Organic oxygen compounds	Organooxygen compounds	931220928
Neg_00192	Negative	2.11012	341.104	Alpha,Alpha-Trehalose	[M-H]-	C12H22O11	Glycosyl compounds	HDTRYLNUVZCQOY-LIZSDCNHSA-N	OC[C@H]1O[C@H](O[C@H]2O[C@H](CO)[C@@H](O)[C@H](O)[C@H]2O)[C@H](O)[C@@H](O)[C@@H]1O	C01083	---	HMDB0000975	Organic oxygen compounds	Organooxygen compounds	9327179776
Pos_00189	Positive	10.5901	279.23	Alpha-Eleostearic Acid	[M+H]+	C18H30O2	Fatty Acyls	CUXYLFPMQMFGPL-UHFFFAOYSA-N	CCCCC=CC=CC=CCCCCCCCC(O)=O	C08315	93077	HMDB0248208	Lipids and lipid-like molecules	Fatty Acyls	283684928
Pos_00259	Positive	1.79535	99.044	Alpha-Methylene-Gamma-Butyrolactone	[M+H]+	C5H6O2	Gamma butyrolactones	GSLDEZOOOSBFGP-UHFFFAOYSA-N	O=C1OCCC1=C	C20578	68352	HMDB0246945	Organoheterocyclic compounds	Lactones	518582720
Pos_00279	Positive	6.96888	348.067	Amp	[M+H]+	C10H14N5O7P	Purine ribonucleoside monophosphates	UDMBCSSLTHHNCD-KQYNXXCUSA-N	O=P(O)(O)OCC1OC(N2C=NC=3C(=NC=NC32)N)C(O)C1O	C00020	6083	HMDB0000045	Nucleosides, nucleotides, and analogues	Purine nucleotides	464026400
Pos_00148	Positive	7.7915	158.095	Amphetamine	[M+Na]+	C9H13N	Amphetamines and derivatives	KWTSXDURSIMDCE-QMMMGPOBSA-N	CC(Cc1ccccc1)N	C07514	3007	HMDB0014328	Benzenoids	Benzene and substituted derivatives	3805431808
Pos_00024	Positive	6.7741	163.122	Anabasine	[M+H]+	C10H14N2	Alkaloids and derivatives	MTXSIJUGVMTTMU-JTQLQIEISA-N	C1CCC(NC1)C1=CC=CN=C1	C06180	2181	HMDB0004350	Alkaloids and derivatives	---	391030176
Pos_00258	Positive	8.26928	493.132	Andrographidine B	[M+H]+	C23H24O12	Flavonoid O-glycosides	JCUIPEIMZRLNKQ-BSTKLLGTSA-N	COC1=CC(O)=C2C(=O)C=C(OC2=C1OC)C3=C(O)C(O[C@@H]4O[C@H](CO)[C@@H](O)[C@H](O)[C@H]4O)=CC=C3	---	11968627	---	Phenylpropanoids and polyketides	Flavonoids	141803952
Pos_00096	Positive	9.91962	287.198	Androstenedione	[M+H]+	C19H26O2	Androgens and derivatives	AEMFNILZOJDQLW-QAGGRKNESA-N	C[C@]12CCC(=O)C=C1CC[C@@H]3[C@@H]2CC[C@]4([C@H]3CCC4=O)C	C00280	6128	HMDB0000053	Lipids and lipid-like molecules	Steroids and steroid derivatives	930624768
Pos_00327	Positive	2.80185	94.0651	Aniline	[M+H]+	C6H7N	Aniline and substituted anilines	PAYRUJLWNCNPSJ-UHFFFAOYSA-N	NC1=CC=CC=C1	C00292	6115	HMDB0003012	Benzenoids	Benzene and substituted derivatives	1391649920
Neg_00089	Negative	9.4729	107.048	Anisole	[M-H]-	C7H8O	Phenol ethers	RDOXTESZEPMUJZ-UHFFFAOYSA-N	COC1=CC=CC=C1	C01403	7519	HMDB0033895	Benzenoids	Phenol ethers	154188080
Neg_00188	Negative	8.34513	136.038	Anthranilate	[M-H]-	C7H7NO2	Aminobenzoic acids and derivatives	RWZYAGGXGHYGMB-UHFFFAOYSA-N	NC1=CC=CC=C1C(O)=O	C00108	---	HMDB0001123	Benzenoids	Benzene and substituted derivatives	148539472
Pos_00225	Positive	9.86305	299.089	Apigenin 7,4'-Dimethyl Ether	[M+H]+	C17H14O5	7-O-methylated flavonoids	LZERJKGWTQYMBB-UHFFFAOYSA-N	O=C1C=C(OC=2C=C(OC)C=C(O)C12)C=3C=CC(OC)=CC3	C10019	5281601	HMDB0132454	Phenylpropanoids and polyketides	Flavonoids	979191936
Neg_00201	Negative	8.30287	431.093	Apigenin 7-O-Beta-D-Glucoside	[M-H]-	C21H20O10	Flavonoid O-glycosides	KMOUJOKENFFTPU-QNDFHXLGSA-N	O=C1C=C(OC2=CC(OC3OC(CO)C(O)C(O)C3O)=CC(O)=C12)C=4C=CC(O)=CC4	C04608	---	HMDB0037340	Phenylpropanoids and polyketides	Flavonoids	219090608
Neg_00197	Negative	8.51542	445.073	Apigenin-7-O-Glucuronide	[M-H]-	C21H18O11	Flavonoid O-glycosides	JBFOLLJCGUCDQP-ZFORQUDYSA-N	O=C(O)C1OC(OC2=CC(O)=C3C(=O)C=C(OC3=C2)C=4C=CC(O)=CC4)C(O)C(O)C1O	---	5319484	HMDB0240480	Phenylpropanoids and polyketides	Flavonoids	3592688128
Neg_00094	Negative	1.73703	165.038	Arabinonic Acid	[M-H]-	C5H10O6	Organooxygen compounds	QXKAIJAYHKCRRA-JJYYJPOSSA-N	OC[C@@H](O)[C@@H](O)[C@H](O)C(O)=O	C00878	122045	HMDB0000539	Organic oxygen compounds	Organooxygen compounds	5520608768
Pos_00101	Positive	9.55193	287.234	Arachidonate	[M+H-H2O]+	C20H32O2	Long-chain fatty acids	YZXBAPSDXZZRGB-UHFFFAOYSA-N	CCCCC/C=C\C/C=C\C/C=C\C/C=C\CCCC(=O)O	C00219	444899	HMDB0001043	Lipids and lipid-like molecules	Fatty Acyls	992994880
Pos_00226	Positive	8.59362	557.196	Arctiin	[M+Na]+	C27H34O11	Lignan glycosides	XOJVHLIYNSOZOO-JRDANZJGSA-N	O=C1OCC(CC2=CC=C(OC)C(OC)=C2)C1CC3=CC=C(OC4OC(CO)C(O)C(O)C4O)C(OC)=C3	C16915	100528	HMDB0248568	Lignans, neolignans and related compounds	Lignan glycosides	152537296
Pos_00297	Positive	9.79235	231.1	Asarone	[M+Na]+	C12H16O3	Anisoles	RKFAZBXYICVSKP-AATRIKPKSA-N	O(C=1C=C(OC)C(C=CC)=CC1OC)C	C10430	636822	HMDB0031469	Benzenoids	Phenol ethers	220744112
Pos_00314	Positive	2.33828	455.112	Asperulosidic Acid	[M+Na]+	C18H24O12	Iridoid O-glycosides	DGDWCRWJRNMRKX-DILZHRMZSA-N	O=C(O)C1=COC(OC2OC(CO)C(O)C(O)C2O)C3C(=CC(O)C13)COC(=O)C	---	11968867	HMDB0248668	Lipids and lipid-like molecules	Prenol lipids	502333248
Neg_00182	Negative	9.87833	247.131	Atractylenolide III	[M-H]-	C15H20O3	Sesquiterpene lactones	FBMORZZOJSDNRQ-UHFFFAOYSA-N	CC1=C2CC3C(=C)CCCC3(C)CC2(O)OC1=O	C17887	---	HMDB0248708	Lipids and lipid-like molecules	Prenol lipids	112954240
Neg_00018	Negative	8.60117	187.095	Azelaic Acid	[M-H]-	C9H16O4	Medium-chain fatty acids	BDJRBEYXGGNYIS-UHFFFAOYSA-N	O=C(O)CCCCCCCC(=O)O	C08261	2266	HMDB0000784	Lipids and lipid-like molecules	Fatty Acyls	3354731264
Pos_00282	Positive	8.50867	271.058	Baicalein	[M+H]+	C15H10O5	Flavones	FXNFHKRTJBSTCS-UHFFFAOYSA-N	OC1=CC2=C(C(O)=C1O)C(=O)C=C(O2)C1=CC=CC=C1	C10023	5281605	---	Phenylpropanoids and polyketides	Flavonoids	4233395712
Pos_00098	Positive	8.50867	447.089	Baicalin	[M+H]+	C21H18O11	Flavonoid O-glycosides	IKIIZLYTISPENI-UHFFFAOYSA-N	C1=CC=C(C=C1)C2=CC(=O)C3=C(C(=C(C=C3O2)O[C@H]4[C@@H]([C@H]([C@@H]([C@H](O4)C(=O)O)O)O)O)O)O	C10025	64982	HMDB0041832	Phenylpropanoids and polyketides	Flavonoids	24077152256
Pos_00188	Positive	2.5498	128.07	Baikiain	[M+H]+	C6H9NO2	Carboxylic acids and derivatives	YCQPUTODZKESPK-UHFFFAOYSA-N	OC(=O)C1CC=CCN1	C08268	557590	HMDB0302856	Organic acids and derivatives	Carboxylic acids and derivatives	598637120
Pos_00037	Positive	7.1082	122.059	Benzamide	[M+H]+	C7H7NO	Benzamides	KXDAEFPNCMNJSK-UHFFFAOYSA-N	NC(=O)C1=CC=CC=C1	C09815	2331	HMDB0004461	Benzenoids	Benzene and substituted derivatives	339149344
Neg_00120	Negative	7.88892	121.027	Benzoate	[M-H]-	C7H6O2	Benzoic acids	WPYMKLBDIGXBTP-UHFFFAOYSA-N	OC(=O)C1=CC=CC=C1	C00180	---	HMDB0001870	Benzenoids	Benzene and substituted derivatives	1285265280
Pos_00196	Positive	5.20327	119.049	Benzofuran	[M+H]+	C8H6O	Benzofurans	IANQTJSKSUMEQM-UHFFFAOYSA-N	O1C=CC2=C1C=CC=C2	C14512	9223	HMDB0032929	Organoheterocyclic compounds	Benzofurans	873933632
Pos_00261	Positive	5.21718	123.043	Benzoic Acid	[M+H]+	C7H6O2	Benzoic acids	WPYMKLBDIGXBTP-UHFFFAOYSA-N	O=C(O)C=1C=CC=CC1	C00180	---	HMDB0001870	Benzenoids	Benzene and substituted derivatives	1672252672
Pos_00039	Positive	4.10665	290.132	Benzoylecgonine	[M+H]+	C16H19NO4	Benzoic acid esters	GVGYEFKIHJTNQZ-UHFFFAOYSA-N	CN1C2CCC1C(C(C2)OC(=O)C3=CC=CC=C3)C(=O)O	C10847	---	HMDB0041836	Benzenoids	Benzene and substituted derivatives	605494848
Pos_00184	Positive	9.07247	336.12	Berberine	[M]+	C20H18NO4+	Protoberberine alkaloids and derivatives	YBHILYKTIRIUTE-UHFFFAOYSA-N	COc1ccc2cc3[n+](cc2c1OC)CCc1cc2c(cc1-3)OCO2	C00757	2353	HMDB0003409	Alkaloids and derivatives	Protoberberine alkaloids and derivatives	1451856896
Neg_00129	Negative	2.52692	88.038	Beta-Alanine	[M-H]-	C3H7NO2	Amino acids and derivatives	UCMIRNVEIXFBKS-JSWHHWTPNA-N	O=C(O)CCN	C00099	239	HMDB0000056	Organic acids and derivatives	Carboxylic acids and derivatives	211759760
Neg_00179	Negative	8.57278	167.058	Beta-Carboline	[M-H]-	C11H8N2	Beta carbolines	AIFRHYZBTHREPW-UHFFFAOYSA-N	N1C2=CC=CC=C2C2=CC=NC=C12	C20157	64961	HMDB0012897	Organoheterocyclic compounds	Indoles and derivatives	383441920
Pos_00206	Positive	9.29813	119.085	Beta-Methylstyrene	[M+H-H2O]+	C9H10	Benzene and substituted derivatives	QROGIFZRVHSFLM-UHFFFAOYSA-N	CC=CC1=CC=CC=C1	---	12500	HMDB0249142	Benzenoids	Benzene and substituted derivatives	659527872
Pos_00049	Positive	8.84663	439.354	Betulinic Acid	[M+H-H2O]+	C30H48O3	Triterpenoids	QGJZLNKBHJESQX-FZFNOLFKSA-N	C=C(C)C1CCC2(C(=O)O)CCC3(C)C(CCC4C5(C)CCC(O)C(C)(C)C5CCC43C)C12	C08619	64971	HMDB0030094	Lipids and lipid-like molecules	Prenol lipids	1216896512
Neg_00198	Negative	9.07187	283.058	Biochanin A	[M-H]-	C16H12O5	4'-O-methylated isoflavonoids	WUADCCWRTIWANL-UHFFFAOYSA-N	O=C1C(=COC=2C=C(O)C=C(O)C12)C=3C=CC(OC)=CC3	C00814	5280373	HMDB0002338	Isoflavonoids	Isoflavonoids	9159698432
Neg_00056	Negative	9.92258	243.157	Brassylic Acid	[M-H]-	C13H24O4	Long-chain fatty acids	DXNCZXXFRKPEPY-UHFFFAOYSA-N	C(CCCCCC(=O)O)CCCCCC(=O)O	---	10458	HMDB0002327	Lipids and lipid-like molecules	Fatty Acyls	46613552
Pos_00044	Positive	7.59555	163.038	Caffeicacid	[M+H-H2O]+	C9H8O4	Hydroxycinnamic acids	QAIPRVGONGVQAS-DUXPYHPUSA-N	O=C(O)C=Cc1ccc(O)c(O)c1	C01197	2518	HMDB0001964	Phenylpropanoids and polyketides	Cinnamic acids and derivatives	185783088
Pos_00352	Positive	2.21095	217.066	Caffeine	[M+Na]+	C8H10N4O2	Xanthines	RYYVLZVUVIJVGH-UHFFFAOYSA-N	O=C1C2=C(N=CN2C)N(C(=O)N1C)C	C07481	2519	HMDB0001847	Organoheterocyclic compounds	Imidazopyrimidines	988299328
Pos_00377	Positive	9.0584	285.073	Calycosin	[M+H]+	C16H12O5	4'-O-methylated isoflavonoids	ZZAJQOPSWWVMBI-UHFFFAOYSA-N	O=C1C2=CC=C(O)C=C2OC=C1C=3C=CC(OC)=C(O)C3	C01562	5280448	HMDB0249566	Phenylpropanoids and polyketides	Isoflavonoids	42466471936
Pos_00290	Positive	8.42465	447.125	Calycosin-7-O-Beta-D-Glucoside	[M+H]+	C22H22O10	Isoflavonoid O-glycosides	WACBUPFEGWUGPB-JQQDRUSQSA-N	O=C1C2=CC=C(OC3OC(CO)C(O)C(O)C3O)C=C2OC=C1C=4C=CC(OC)=C(O)C4	C10509	---	HMDB0033987	Phenylpropanoids and polyketides	Isoflavonoids	589544960
Neg_00048	Negative	7.9737	289.072	Catechin	[M-H]-	C15H14O6	Flavan-3-ols	PFTAWBLQPZVEMU-DZGCQCFKSA-N	C1C(C(OC2=CC(=CC(=C21)O)O)C3=CC(=C(C=C3)O)O)O	C06562	---	HMDB0002780	Phenylpropanoids and polyketides	Flavonoids	704095680
Neg_00037	Negative	2.47055	109.027	Catechol	[M-H]-	C6H6O2	Catechols	YCIMNLLNPGFGHC-UHFFFAOYSA-N	Oc1ccccc1O	C00090	289	HMDB0000957	Benzenoids	Phenols	181612768
Pos_00359	Positive	6.95483	316.148	Cephalotaxine	[M+H]+	C18H21NO4	Cephalotaxus alkaloids	YMNCVRSYJBNGLD-KZNAEPCWSA-N	OC1C(OC)=CC23N(CCC4=CC=5OCOC5C=C4C12)CCC3	C10580	14084036	HMDB0253207	Alkaloids and derivatives	Cephalotaxus alkaloids	1399972736
Pos_00333	Positive	2.33828	104.107	Choline	[M]+	C5H14NO	Cholines	OEYIOHPDSNJKLS-UHFFFAOYSA-N	C[N+](C)(C)CCO	C00114	305	HMDB0000097	Organic nitrogen compounds	Organonitrogen compounds	98308816896
Pos_00009	Positive	8.80455	255.063	Chrysin	[M+H]+	C15H10O4	Flavones	RTIXKCRFFJGDFG-UHFFFAOYSA-N	OC1=CC2=C(C(O)=C1)C(=O)C=C(O2)C1=CC=CC=C1	C10028	5281607	HMDB0036619	Phenylpropanoids and polyketides	Flavonoids	546980736
Neg_00177	Negative	8.74333	299.052	Chrysoeriol	[M-H]-	C16H12O6	3'-O-methylated flavonoids	SCZVLDHREVKTSH-UHFFFAOYSA-N	COC1=CC(=CC=C1O)C1=CC(=O)C2=C(O)C=C(O)C=C2O1	C04293	5280666	HMDB0030667	Phenylpropanoids and polyketides	Flavonoids	182895776
Pos_00067	Positive	9.49548	361.089	Chrysosplenol C	[M+H]+	C18H16O8	7-O-methylated flavonoids	QQBSPLCHDUCBNM-UHFFFAOYSA-N	COC1=C(C=CC(=C1)C2=C(C(=O)C3=C(C(=C(C=C3O2)OC)O)O)OC)O	C10031	189065	HMDB0302736	Phenylpropanoids and polyketides	Flavonoids	224658992
Neg_00104	Negative	8.38768	163.037	Cis-P-Coumaric Acid	[M-H]-	C9H8O3	Cinnamic acids and derivatives	NGSWKAQJJWESNS-ZZXKWVIFSA-N	OC(=O)\C=C/C1=CC=C(O)C=C1	C00811	637542	HMDB0002035	Phenylpropanoids and polyketides	Cinnamic acids and derivatives	265355328
Neg_00200	Negative	2.40022	191.017	Citrate	[M-H]-	C6H8O7	Tricarboxylic acids and derivatives	KRKNYBCHXYNGOX-UHFFFAOYSA-N	O=C(O)CC(O)(C(=O)O)CC(=O)O	C00158	311	HMDB0000094	Organic acids and derivatives	Carboxylic acids and derivatives	19921203200
Pos_00356	Positive	9.28413	433.216	Coleonol	[M+Na]+	C22H34O7	Triterpenoids	OHCQJHSOBUTRHG-KGGHGJDLSA-N	O=C(OC1C(O)C2C(C)(C)CCC(O)C2(C)C3(O)C(=O)CC(OC13C)(C=C)C)C	C09076	47936	HMDB0032064	Lipids and lipid-like molecules	Prenol lipids	286635680
Pos_00318	Positive	7.0804	252.107	Cordycepin	[M+H]+	C10H13N5O3	Purine 3'-deoxyribonucleosides	OFEZSBMBBKLLBJ-BAJZRUMYSA-N	OCC1OC(N2C=NC=3C(=NC=NC32)N)C(O)C1	C08431	6303	HMDB0250451	Nucleosides, nucleotides, and analogues	Purine nucleosides	1621344512
Neg_00027	Negative	9.07187	397.183	Cortisol	[M+Cl]-	C21H30O5	21-hydroxysteroids	JYGXADMDTFJGBT-CZFMHFDVSA-N	CC12CCC(=O)C=C1CCC1C2C(O)CC2(C)C1CCC2(O)C(=O)CO	C00735	657311	HMDB0000063	Lipids and lipid-like molecules	Steroids and steroid derivatives	905352128
Pos_00313	Positive	9.03012	407.201	Corynoxine	[M+Na]+	C22H28N2O4	Indolizidines	DAXYUDFNWXHGBE-NRAMRBJXSA-N	O=C(OC)C(=COC)C1CC2N(CCC32C(=O)NC=4C=CC=CC43)CC1CC	---	---	---	Organoheterocyclic compounds	Indolizidines	318172832
Pos_00147	Positive	10.2751	233.151	Costunolide	[M+H]+	C15H20O2	Sesquiterpene lactones	HRYLQFBHBWLLLL-AHNJNIBGSA-N	C/C/1=C\CC/C(=C/[C@@H]2[C@@H](CC1)C(=C)C(=O)O2)/C	C09382	5281437	HMDB0036688	Lipids and lipid-like molecules	Prenol lipids	205020048
Pos_00379	Positive	8.88878	473.36	Crataegolic Acid	[M+H]+	C30H48O4	Triterpenoids	MDZKJHQSJHYOHJ-UHFFFAOYSA-N	O=C(O)C12CCC(C)(C)CC2C3=CCC4C5(C)CC(O)C(O)C(C)(C)C5CCC4(C)C3(C)CC1	C16939	9934519	HMDB0002392	Lipids and lipid-like molecules	Prenol lipids	547171520
Pos_00078	Positive	2.88547	244.091	Cytidine	[M+H]+	C9H13N3O5	Pyrimidine nucleosides	UHDGCWIWMRVCDJ-XVFCMESISA-N	C1=CN(C(=O)N=C1N)[C@H]2[C@@H]([C@@H]([C@H](O2)CO)O)O	C00475	6175	HMDB0000089	Nucleosides, nucleotides, and analogues	Pyrimidine nucleosides	2648406784
Pos_00246	Positive	2.88547	112.05	Cytosine	[M+H]+	C4H5N3O	Pyrimidones	OPTASPLRGRRNAP-UHFFFAOYSA-N	N=C1C=CN=C(O)N1	C00380	597	HMDB0000630	Organoheterocyclic compounds	Diazines	6040553472
Neg_00189	Negative	2.02338	133.011	D-(+)-Malic Acid	[M-H]-	C4H6O5	Beta hydroxy acids and derivatives	BJEPYKJPYRNKOW-REOHCLBHSA-N	O[C@H](CC(O)=O)C(O)=O	C00149	222656;138628585	HMDB0000156	Organic acids and derivatives	Hydroxy acids and derivatives	10659265536
Neg_00122	Negative	8.82807	253.047	Daidzein	[M-H]-	C15H10O4	Isoflavones	ZQSIJRDFPHDXIC-UHFFFAOYSA-N	OC1=CC=C(C=C1)C1=COC2=C(C=CC(O)=C2)C1=O	C10208	5281708	HMDB0003312	Phenylpropanoids and polyketides	Isoflavonoids	245721376
Neg_00103	Negative	1.86353	149.042	D-Arabinose	[M-H]-	C5H10O5	Organooxygen compounds	SRBFZHDQGSBBOR-SQOUGZDYSA-N	O[C@@H]1CO[C@@H](O)[C@@H](O)[C@@H]1O	C00216	444173	HMDB0029942	Organic oxygen compounds	Organooxygen compounds	969527040
Pos_00321	Positive	9.566	345.238	Darutigenol	[M+Na]+	C20H34O3	Diterpenoids	NCAZLDCEJHFJDT-KHKZNYETSA-N	OCC(O)C1(C=C2CCC3C(C)(C)C(O)CCC3(C)C2CC1)C	---	3037565	---	---	---	157838064
Pos_00312	Positive	2.94117	302.132	Dehydroevodiamine	[M+H]+	C19H15N3O	Quinazolines	VXHNSVKJHXSKKM-UHFFFAOYSA-N	O=C1C=2C=CC=CC2[N+](=C3C=4[N-]C=5C=CC=CC5C4CCN13)C	---	9817839	HMDB0250954	Organoheterocyclic compounds	Diazanaphthalenes	1483457152
Neg_00070	Negative	1.73703	195.048	D-Gluconic Acid	[M-H]-	C6H12O7	Sugar acids and derivatives	RGHNJXZEOKUKBD-IBOZAKBINA-N	O=C(O)[C@H](O)[C@@H](O)[C@H](O)[C@H](O)CO	C00257	604	HMDB0000625	Organic oxygen compounds	Organooxygen compounds	9472244736
Neg_00017	Negative	1.77933	193.033	D-Glucuronate	[M-H]-	C6H10O7	Sugar acids and derivatives	AEMOLEFTQBMNLQ-AQKNRBDQSA-N	OC(=O)[C@@H](O1)[C@@H](O)[C@H](O)[C@@H](O)C(O)1	C00191	94715	HMDB0000127	Organic oxygen compounds	Organooxygen compounds	468582752
Neg_00151	Negative	1.77933	105.017	D-Glyceric Acid	[M-H]-	C3H6O4	Sugar acids and derivatives	RBNPOMFGQQGHHO-QKGSACKDNA-N	C(C(C(=O)O)O)O	C00258	752	HMDB0000139	Organic oxygen compounds	Organooxygen compounds	3946150656
Pos_00234	Positive	6.17643	87.044	Diacetyl	[M+H]+	C4H6O2	Ketones	QSJXEFYPDANLFS-UHFFFAOYSA-N	CC(=O)C(=O)C	C00741	650	HMDB0003407	Organic oxygen compounds	Organooxygen compounds	551415488
Neg_00178	Negative	8.13102	287.057	Dihydrokaempferol	[M-H]-	C15H12O6	Flavanones	PADQINQHPQKXNL-LSDHHAIUSA-N	OC1C(OC2=CC(O)=CC(O)=C2C1=O)C1=CC=C(O)C=C1	C00974	---	HMDB0030847	Phenylpropanoids and polyketides	Flavonoids	266492976
Pos_00357	Positive	9.0161	411.138	Dihydrosamidin	[M+Na]+	C21H24O7	Angular pyranocoumarins	ALKTVPFKDYZFGA-UHFFFAOYSA-N	O=C1OC2=C(C=C1)C=CC=3OC(C)(C)C(OC(=O)CC(C)C)C(OC(=O)C)C32	C09260	442128	---	Phenylpropanoids and polyketides	Coumarins and derivatives	152645808
Pos_00262	Positive	2.96895	79.0213	Dimethyl Sulfoxide	[M+H]+	C2H6OS	Sulfoxides	IAZDPXIOMUYVGZ-UHFFFAOYSA-N	O=S(C)C	C11143	679	HMDB0002151	Organosulfur compounds	Sulfoxides	1594259584
Pos_00170	Positive	5.20327	136.075	Dopamine	[M+H-H2O]+	C8H11NO2	Catechols	VYFYYTLLBUKUHU-UHFFFAOYSA-N	NCCc1ccc(O)c(O)c1	C03758	681	HMDB0000073	Benzenoids	Phenols	5437838848
Neg_00167	Negative	3.59298	321.046	Dtmp	[M-H]-	C10H15N2O8P	Pyrimidine deoxyribonucleoside monophosphates	GYOZYWVXFNDGLU-XLPZGREQSA-N	CC1=CN([C@H]2C[C@H](O)[C@@H](COP(O)(O)=O)O2)C(=O)N=C1O	C00364	9700	HMDB0001227	Nucleosides, nucleotides, and analogues	Pyrimidine nucleotides	222664288
Pos_00144	Positive	2.80185	181.096	Dulcin	[M+H]+	C9H12N2O2	N-phenylureas	GGLIEWRLXDLBBF-UHFFFAOYSA-N	CCOC1=CC=C(NC(N)=O)C=C1	C19415	9013	HMDB0032565	Benzenoids	Benzene and substituted derivatives	376975744
Pos_00263	Positive	7.7498	186.111	Ecgonine	[M+H]+	C9H15NO3	Tropane alkaloids	PHMBVCPLDPDESM-FKSUSPILSA-N	O=C(O)C1C(O)CC2N(C)C1CC2	C10858	91460	HMDB0006548	Alkaloids and derivatives	Tropane alkaloids	343933664
Neg_00023	Negative	10.516	633.394	Echinocystic Acid-3-O-Glucoside	[M-H]-	C36H58O9	Triterpene glycosides	WYDPEADEZMZKNM-ZBKPBKBGSA-N	CC1(C)CCC2(C(O)CC3(C)C(=CCC4C5(C)CCC(OC6OC(CO)C(O)C(O)C6O)C(C)(C)C5CCC34C)C2C1)C(O)=O	---	3568493	---	Lipids and lipid-like molecules	Prenol lipids	41166136
Neg_00049	Negative	8.20227	300.995	Ellagic Acid	[M-H]-	C14H6O8	Hydrolyzable tannins	AFSDNFLWKVMVRB-UHFFFAOYSA-N	C1=C2C3=C(C(=C1O)O)OC(=O)C4=CC(=C(C(=C43)OC2=O)O)O	C10788	5281855	HMDB0002899	Phenylpropanoids and polyketides	Tannins	392966432
Neg_00211	Negative	10.0257	293.173	Embelin	[M-H]-	C17H26O4	Ketones	IRSFLDGTOHBADP-UHFFFAOYSA-N	O=C1C=C(O)C(=O)C(=C1O)CCCCCCCCCCC	C10342	3218	HMDB0251767	Organic oxygen compounds	Organooxygen compounds	185819776
Neg_00117	Negative	8.52955	269.043	Emodin	[M-H]-	C15H10O5	Hydroxyanthraquinones	RHMXXJGYXNZAPX-UHFFFAOYSA-N	O=C1C=2C=C(O)C=C(O)C2C(=O)C3=C(O)C=C(C=C13)C	C10343	3220	HMDB0035214	Anthracenes	Anthracenes	1118776448
Pos_00264	Positive	11.2953	338.339	Erucamide	[M+H]+	C22H43NO	Fatty amides	UAUDZVJPLUQNMU-KTKRTIGZSA-N	N=C(O)CCCCCCCCCCCC=CCCCCCCCC	---	5365371	HMDB0244507	Lipids and lipid-like molecules	Fatty Acyls	408746656
Pos_00036	Positive	9.55193	273.182	Estradiol-17Beta	[M+H]+	C18H24O2	Estrogens and derivatives	VOXZDWNPVJITMN-ZBRFXRBCSA-N	C[C@]12CC[C@H]3[C@H]([C@@H]1CC[C@@H]2O)CCC4=C3C=CC(=C4)O	C00951	5757	HMDB0000151	Lipids and lipid-like molecules	Steroids and steroid derivatives	251722160
Pos_00311	Positive	7.94615	199.059	Ethyl 3,4,5-Trihydroxybenzoate	[M+H]+	C9H10O5	Hydroxybenzoic acid derivatives	VFPFQHQNJCMNBZ-UHFFFAOYSA-N	O=C(OCC)C1=CC(O)=C(O)C(O)=C1	---	13250	HMDB0033836	Benzenoids	Benzene and substituted derivatives	285095552
Neg_00025	Negative	7.73097	165.053	Ethyl 4-Hydroxybenzoate	[M-H]-	C9H10O3	Benzoic acid esters	NUVBSKCKDOMJSU-UHFFFAOYSA-N	CCOC(=O)C1=CC=C(O)C=C1	---	8434	HMDB0032573	Benzenoids	Benzene and substituted derivatives	785126208
Neg_00054	Negative	2.3716	124.989	Ethyl Sulfate	[M-H]-	C2H6O4S	---	KIWBPDUYBMNFTB-UHFFFAOYSA-N	CCOS(=O)(=O)O	---	6004	HMDB0031233	Organic acids and derivatives	Organic sulfuric acids and derivatives	165710000
Neg_00044	Negative	10.2823	293.209	Fa 18:3+1O	[M-H]-	C18H30O3	Lineolic acids and derivatives	RIGGEAZDTKMXSI-CUHSZNQNSA-N	O=C(O)CCCCCCCC(O)C=CC=CCC=CCC	C16326	6439873	HMDB0031934	Lipids and lipid-like molecules	Fatty Acyls	235424064
Pos_00140	Positive	8.46645	177.053	Ferulate	[M-H2O+H]+	C10H10O4	Hydroxycinnamic acids	KSEBMYQBYZTDHS-HWKANZROSA-N	COC1=C(O)C=CC(\C=C\C(O)=O)=C1	C01494	---	HMDB0000954	Phenylpropanoids and polyketides	Cinnamic acids and derivatives	1207996544
Neg_00115	Negative	9.24377	307.069	Flazine	[M-H]-	C17H12N2O4	Harmala alkaloids	USBWYUYKHHILLZ-UHFFFAOYSA-N	OCC1=CC=C(O1)C1=C2NC3=CC=CC=C3C2=CC(=N1)C(O)=O	---	5377686	HMDB0033459	Alkaloids and derivatives	Harmala alkaloids	646008192
Pos_00020	Positive	9.79235	269.079	Formononetin	[M+H]+	C16H12O4	4'-O-methylated isoflavonoids	HKQYGTCOTHHOMP-UHFFFAOYSA-N	COc1ccc(cc1)c2coc3cc(ccc3c2=O)O	C00858	5280378	HMDB0005808	Phenylpropanoids and polyketides	Isoflavonoids	15030193152
Pos_00018	Positive	1.79535	223.062	Fraxidin	[M+H]+	C11H10O5	Hydroxycoumarins	QNFBKOHHLAWWTC-UHFFFAOYSA-N	COC1=C(OC)C(O)=C2OC(=O)C=CC2=C1	C17479	3083616	---	Phenylpropanoids and polyketides	Coumarins and derivatives	260723264
Neg_00186	Negative	7.05883	169.011	Gallate	[M-H]-	C7H6O5	Hydroxybenzoic acid derivatives	LNTHITQWFMADLM-UHFFFAOYSA-N	OC(=O)C1=CC(O)=C(O)C(O)=C1	C01424	370	HMDB0005807	Benzenoids	Benzene and substituted derivatives	932382592
Pos_00308	Positive	8.80455	367.206	Geissoschizine Methyl Ether	[M+H]+	C22H26N2O3	Corynanthean-type alkaloids	VAMJZLUOKJRHOW-UHFFFAOYSA-N	O=C(OC)C(=COC)C1C(=CC)CN2CCC=3C=4C=CC=CC4NC3C2C1	---	6443046	HMDB0252664	Alkaloids and derivatives	Corynanthean-type alkaloids	881756608
Pos_00218	Positive	2.88547	166.085	Gentiatibetine	[M+NH4]+	C9H11NO2	Pyranopyridines	HCBOYQSYWSEVID-UHFFFAOYSA-N	CC1=C2C(O)OCCC2=CC=N1	---	5317559	HMDB0033485	Organoheterocyclic compounds	Pyranopyridines	1764544512
Pos_00353	Positive	9.31213	177.126	Geraniol	[M+Na]+	C10H18O	Acyclic monoterpenoids	GLZPCOQZEFWAFX-YFHOEESVSA-N	OCC=C(C)CCC=C(C)C	C01500	637566	HMDB0005812	Lipids and lipid-like molecules	Prenol lipids	413910144
Neg_00184	Negative	8.91307	955.484	Ginsenoside Ro	[M-H]-	C48H76O19	Triterpenoids	NFZYDZXHKFHPGA-QQHDHSITSA-N	CC1(C)CCC2(CCC3(C)C(=CCC4C5(C)CCC(OC6OC(C(O)C(O)C6OC6OC(CO)C(O)C(O)C6O)C(O)=O)C(C)(C)C5CCC34C)C2C1)C(=O)OC1OC(CO)C(O)C(O)C1O	C17543	---	HMDB0034534	Lipids and lipid-like molecules	Prenol lipids	156852208
Pos_00159	Positive	9.566	423.358	Glochidone Putative	[M+H]+	C30H46O	Triterpenoids	FWBYBHVDDGVPDF-UHFFFAOYSA-N	CC(=C)C1CCC2(C1C3CCC4C(C3(CC2)C)(CCC5C4(C=CC(=O)C5(C)C)C)C)C	---	4106989	---	Lipids and lipid-like molecules	Prenol lipids	936561408
Neg_00091	Negative	8.82807	431.093	Glucoemodin	[M-H]-	C21H20O10	Anthracenes	UBVJENDWBOVRBS-UHFFFAOYSA-N	CC1=CC2=C(C(O)=C1)C(=O)C1=C(C=C(OC3OC(CO)C(O)C(O)C3O)C=C1O)C2=O	---	22297291	HMDB0038887	Benzenoids	Anthracenes	2469491456
Neg_00146	Negative	7.27032	131.032	Glutarate	[M-H]-	C5H8O4	Dicarboxylic acids and derivatives	JFCQEDHGNNZCLN-HJYFZBQUNA-N	O=C(O)CCCC(=O)O	C00489	---	HMDB0000661	Organic acids and derivatives	Carboxylic acids and derivatives	175164112
Neg_00086	Negative	1.70875	245.04	Glycerophosphoglycerol	[M-H]-	C6H15O8P	Organic phosphoric acids and derivatives	LLCSXHMJULHSJN-OLQVQODUSA-N	OC[C@H](O)COP(O)(=O)OC[C@H](O)CO	C03274	54575349	HMDB0240316	Organic acids and derivatives	Organic phosphoric acids and derivatives	167130096
Neg_00154	Negative	10.2533	283.058	Glycitein	[M-H]-	C16H12O5	Isoflavones	DXYUAIFZCFRPTH-UHFFFAOYSA-N	O=C1C(=COC2=CC(O)=C(OC)C=C12)C=3C=CC(O)=CC3	C14536	5317750	HMDB0005781	Phenylpropanoids and polyketides	Isoflavonoids	797500864
Neg_00155	Negative	1.80728	75.0063	Glycolic Acid	[M-H]-	C2H4O3	Alpha hydroxy acids and derivatives	AEMRFAOFKBGASW-UHFFFAOYSA-N	O=C(O)CO	C00160	---	HMDB0000115	Organic acids and derivatives	Hydroxy acids and derivatives	370137184
Pos_00060	Positive	9.28413	453.333	Glycyrrhetinate	[M+H-H2O]+	C30H46O4	Triterpenoids	MPDGHEJMBKOTSU-WFJWTYAKSA-N	CC1(C(=O)O)CCC2(C)CCC3(C)C(=CC(=O)C4C5(C)CCC(O)C(C)(C)C5CCC43C)C2C1	C02283	---	HMDB0011628	Lipids and lipid-like molecules	Prenol lipids	2062918912
Pos_00338	Positive	9.27007	823.403	Glycyrrhizic Acid, Ammonium Salt	[M+H]+	C42H62O16	Triterpene glycosides	LPLVUJXQOOQHMX-UHFFFAOYSA-N	O=C(O)C1OC(OC2C(OC(C(=O)O)C(O)C2O)OC3CCC4(C)C5C(=O)C=C6C7CC(C(=O)O)(C)CCC7(C)CCC6(C)C5(C)CCC4C3(C)C)C(O)C(O)C1O	C02284	45783115	HMDB0029843	Lipids and lipid-like molecules	Prenol lipids	610662144
Neg_00169	Negative	9.30108	821.386	Glycyrrhizin	[M-H]-	C42H62O16	Triterpene glycosides	LPLVUJXQOOQHMX-UHFFFAOYSA-N	CC1(C)[C@H](CC[C@@]2(C)[C@H]1CC[C@]1(C)[C@@H]2C(=O)C=C2[C@@H]3C[C@](C)(CC[C@]3(C)CC[C@@]12C)C(O)=O)O[C@H]1O[C@@H]([C@@H](O)[C@H](O)[C@H]1O[C@@H]1O[C@@H]([C@@H](O)[C@H](O)[C@H]1O)C(O)=O)C(O)=O	C02284	14982	HMDB0029843	Lipids and lipid-like molecules	Prenol lipids	2531137792
Neg_00173	Negative	6.75678	362.047	Gmp	[M-H]-	C10H14N5O8P	Purine ribonucleoside monophosphates	RQFCJASXJCIDSX-UHFFFAOYSA-N	O[C@@H]1[C@@H](COP(O)(O)=O)O[C@H]([C@@H]1O)N1C=NC2=C1NC(=N)N=C2O	C00144	---	HMDB0001397	Nucleosides, nucleotides, and analogues	Purine nucleotides	104818840
Neg_00093	Negative	10.2823	223.167	Goshuyic Acid	[M-H2O-H]-	C14H24O2	Fatty Acyls	HXHZGHRLVRFQDR-HZJYTTRNSA-N	CCCCC\C=C/C\C=C/CCCC(O)=O	---	5312409	HMDB0000560	Lipids and lipid-like molecules	Fatty Acyls	398828160
Pos_00030	Positive	7.06643	152.056	Guanine	[M+H]+	C5H5N5O	Purines and purine derivatives	UYTPUPDQBNUYGX-UHFFFAOYSA-N	c1[nH]c2c(=O)[nH]c(nc2n1)N	C00242	135398634	HMDB0000132	Organoheterocyclic compounds	Imidazopyrimidines	7227405312
Neg_00141	Negative	7.02772	282.082	Guanosine	[M-H]-	C10H13N5O5	Purine nucleosides	NYHBQMYGNKIUIF-BUDDTFTENA-N	N=C1N=C(O)C=2N=CN(C2N1)C3OC(CO)C(O)C3O	C00387	135398635	HMDB0000133	Nucleosides, nucleotides, and analogues	Purine nucleosides	1506961792
Pos_00342	Positive	8.0022	183.09	Harman	[M+H]+	C12H10N2	Harmala alkaloids	PSFDQSOCUJVVGF-UHFFFAOYSA-N	N=1C=CC=2C=3C=CC=CC3NC2C1C	C09209	5281404	HMDB0035196	Alkaloids and derivatives	Harmala alkaloids	1631081600
Pos_00382	Positive	7.98818	213.1	Harmine	[M+H]+	C13H12N2O	Harmala alkaloidsInChIKey	BXNJHAXVSOCGBA-UHFFFAOYSA-N	N=1C=CC=2C=3C=CC(OC)=CC3NC2C1C	C06538	5280953	HMDB0030311	Alkaloids and derivatives	Harmala alkaloids	690240320
Pos_00291	Positive	8.31127	287.089	Heraclenin	[M+H]+	C16H14O5	Psoralens	CTJZWFCPUDPLME-NSHDSACASA-N	O=C1OC2=C(OCC3OC3(C)C)C=4OC=CC4C=C2C=C1	---	458010	HMDB0302533	Phenylpropanoids and polyketides	Coumarins and derivatives	285951200
Pos_00087	Positive	12.0616	256.261	Hexadecanamide	[M+H]+	C16H33NO	Fatty amides	HSEMFIZWXHQJAE-UHFFFAOYSA-N	CCCCCCCCCCCCCCCC(=O)N	---	69421	HMDB0012273	Lipids and lipid-like molecules	Fatty Acyls	482602752
Pos_00280	Positive	2.28242	112.087	Histamine	[M+H]+	C5H9N3	Primary amines	NTYJJOPFIAHURM-FZOZFQFYNA-N	N1=CNC(=C1)CCN	C00388	774	HMDB0000870	Organic nitrogen compounds	Organonitrogen compounds	207815120
Neg_00052	Negative	1.69458	154.059	Histidine	[M-H]-	C6H9N3O2	Amino acids and derivatives	HNDVDQJCIGZPNO-IFJFHIPQNA-N	C(C1=CN=CN1)[C@@H](C(=O)O)N	C00135	6274;6971009	HMDB0000177	Organic acids and derivatives	Carboxylic acids and derivatives	188126528
Neg_00203	Negative	9.56055	325.198	Hydroquinidine	[M-H]-	C20H26N2O2	Cinchona alkaloids	LJOQGZACKSYWCH-LHHVKLHASA-N	OC(C=1C=CN=C2C=CC(OC)=CC21)C3N4CCC(C3)C(C4)CC	C10696	3649	HMDB0242615	Alkaloids and derivatives	Cinchona alkaloids	699433920
Neg_00084	Negative	7.73097	209.042	Hydroxyferulic Acid	[M-H]-	C10H10O5	Hydroxyferulic acid and derivatives	YFXWTVLDSKSYLW-UHFFFAOYSA-N	O=C(O)C=CC1=CC(O)=C(O)C(OC)=C1	---	---	---	Phenylpropanoids and polyketides	Cinnamic acids and derivatives	173298144
Pos_00180	Positive	7.03852	119.035	Hypoxanthine	[M+H-H2O]+	C5H4N4O	Purinones	FDGQSTZJBFJUBT-UHFFFAOYSA-N	Oc1ncnc2[nH]cnc12	C00262	135398638	HMDB0000157	Organoheterocyclic compounds	Imidazopyrimidines	866228736
Pos_00273	Positive	9.21357	263.079	Indarubicin	[M+H]+	C16H10N2O2	Indolines	CRDNMYFJWFXOCH-BUHFOSPRSA-N	O=C1C=2C=CC=CC2NC1=C3C(O)=NC=4C=CC=CC43	---	---	HMDB0240743	Organoheterocyclic compounds	Indoles and derivatives	1218622720
Pos_00253	Positive	8.84663	118.065	Indole	[M+H]+	C8H7N	Indoles	SIKJAQJRHWYJAI-UHFFFAOYSA-N	C=1C=CC=2NC=CC2C1	C00463	798	HMDB0000738	Organoheterocyclic compounds	Indoles and derivatives	1291204992
Pos_00331	Positive	8.8608	146.059	Indole-3-Carboxaldehyde	[M+H]+	C9H7NO	Indoles	OLNJUISKUQQNIM-UHFFFAOYSA-N	O=CC1=CNC2=CC=CC=C12	C08493	10256	HMDB0029737	Organoheterocyclic compounds	Indoles and derivatives	508963072
Pos_00364	Positive	2.33828	204.097	Indolebutyric Acid	[M+H]+	C12H13NO2	3-alkylindoles	JTEDVYBZBROSJT-UHFFFAOYSA-N	O=C(O)CCCC1=CNC=2C=CC=CC21	C11284	8617	HMDB0002096	Organoheterocyclic compounds	Indoles and derivatives	975054848
Pos_00076	Positive	9.18527	349.199	Ingenol	[M+H]+	C20H28O5	Tigliane and ingenane diterpenoids	VEBVPUXQAPLADL-POYOOMFHSA-N	O=C1C2C=C(CO)C(O)C3(O)C(O)C(=CC13C(C)CC4C2C4(C)C)C	C09112	---	HMDB0253484	Lipids and lipid-like molecules	Prenol lipids	399717184
Neg_00185	Negative	7.01243	267.071	Inosine	[M-H]-	C10H12N4O5	Purine nucleosides	UGQMRVRMYYASKQ-KQYNXXCUSA-N	OC1=NC=NC2=C1N=CN2C3OC(CO)C(O)C3O	C00294	135398641	HMDB0000195	Nucleosides, nucleotides, and analogues	Purine nucleosides	134439472
Pos_00340	Positive	8.35342	523.139	Iridin	[M+H]+	C24H26O13	Isoflavonoid O-glycosides	LNQCUTNLHUQZLR-OZJWLQQPSA-N	O=C1C(=COC=2C=C(OC3OC(CO)C(O)C(O)C3O)C(OC)=C(O)C12)C=4C=C(O)C(OC)=C(OC)C4	C10465	5281777	---	Phenylpropanoids and polyketides	Isoflavonoids	100397376
Pos_00303	Positive	9.49548	849.456	Isoastragaloside II	[M+Na]+	C43H70O15	Cucurbitacin glycosides	SMZYCXAYGPGYRS-NGTUZWGPSA-N	O=C(OC1C(O)COC(OC2CCC34CC54CCC6(C)C(C(O)CC6(C)C5CC(OC7OC(CO)C(O)C(O)C7O)C3C2(C)C)C8(OC(CC8)C(O)(C)C)C)C1O)C	C17794	60148655	---	---	---	202412416
Neg_00152	Negative	8.31695	515.114	Isochlorogenic Acid B	[M-H]-	C25H24O12	Cyclic alcohols and derivatives	UFCLZKMFXSILNL-PSEXTPKNSA-N	O[C@@H]1C[C@](O)(C[C@@H](OC(=O)\C=C\C2=CC(O)=C(O)C=C2)[C@@H]1OC(=O)\C=C\C3=CC(O)=C(O)C=C3)C(O)=O	C10468	---	HMDB0030707	Organic oxygen compounds	Organooxygen compounds	198976736
Pos_00372	Positive	8.8608	271.105	Isoimperatorin	[M+H]+	C16H14O4	Psoralens	IGWDEVSBEKYORK-UHFFFAOYSA-N	O=C1OC=2C=C3OC=CC3=C(OCC=C(C)C)C2C=C1	C16976	68081	HMDB0253646	Phenylpropanoids and polyketides	Coumarins and derivatives	251369040
Pos_00323	Positive	4.67595	132.101	Isoleucine	[M+H]+	C6H13NO2	Isoleucine and derivatives	AGPKZVBTJJNPAG-WHFBIAKZSA-N	CCC(C)C(N)C(O)=O	C00407	6306	HMDB0000172	Organic acids and derivatives	Carboxylic acids and derivatives	4420702720
Pos_00381	Positive	9.0161	257.079	Isoliquiritigenin	[M+H]+	C15H12O4	2'-Hydroxychalcones	DXDRHHKMWQZJHT-FPYGCLRLSA-N	C1=CC(=CC=C1/C=C/C(=O)C2=C(C=C(C=C2)O)O)O	C08650	638278	HMDB0037316	Phenylpropanoids and polyketides	Linear 1,3-diarylpropanoids	364869184
Neg_00180	Negative	9.83527	299.052	Kaempferide	[M-H]-	C16H12O6	Flavonols	SQFSKOYWJBQGKQ-UHFFFAOYSA-N	COC1=CC=C(C=C1)C1=C(O)C(=O)C2=C(O)C=C(O)C=C2O1	C10098	5281666	HMDB0037441	Phenylpropanoids and polyketides	Flavonoids	419877984
Neg_00076	Negative	7.91737	285.04	Kaempferol	[M-H]-	C15H10O6	Flavonols	IYRMWMYZSQPJKC-UHFFFAOYSA-N	O=c1c(O)c(-c2ccc(O)cc2)oc2cc(O)cc(O)c12	C05903	5280863	HMDB0005801	Phenylpropanoids and polyketides	Flavonoids	896916992
Pos_00341	Positive	8.0453	463.084	Kaempferol 3-Glucuronide	[M+H]+	C21H18O12	Flavonoid O-glycosides	FNTJVYCFNVUBOL-DDYRNYJANA-N	O=C(O)C1OC(OC=2C(=O)C=3C(O)=CC(O)=CC3OC2C=4C=CC(O)=CC4)C(O)C(O)C1O	---	5318759	HMDB0029500	Phenylpropanoids and polyketides	Flavonoids	262156816
Neg_00205	Negative	8.08758	593.146	Kaempferol-3-O-Rutinoside	[M-H]-	C27H30O15	Flavonoid O-glycosides	RTATXGUCZHCSNG-QHWHWDPRSA-N	O=C1C(OC2OC(COC3OC(C)C(O)C(O)C3O)C(O)C(O)C2O)=C(OC=4C=C(O)C=C(O)C14)C=5C=CC(O)=CC5	C21833	5318767	HMDB0302426	Phenylpropanoids and polyketides	Flavonoids	190179792
Pos_00033	Positive	3.08	143.033	Kojic Acid	[M+H]+	C6H6O4	Pyranones and derivatives	BEJNERDRQOWKJM-UHFFFAOYSA-N	C1=C(OC=C(C1=O)O)CO	C14516	3840	HMDB0032923	Organoheterocyclic compounds	Pyrans	975952576
Neg_00032	Negative	9.4729	439.192	K-Strophanthidin	[M+Cl]-	C23H32O6	Cardenolides and derivatives	ODJLBQGVINUMMR-HZXDTFASSA-N	CC12CCC3C(CCC4(O)CC(O)CCC34C=O)C1(O)CCC2C1=CC(=O)OC1	C19988	5702136	HMDB0258516	Lipids and lipid-like molecules	Steroids and steroid derivatives	636600448
Pos_00136	Positive	7.63738	190.049	Kynurenate	[M+H]+	C10H7NO3	Quinoline carboxylic acids	HCZHHEIFKROPDY-KZZMUEETNA-N	OC(=O)C1=CC(=O)C2=CC=CC=C2N1	C01717	---	HMDB0000715	Organoheterocyclic compounds	Quinolines and derivatives	238774240
Neg_00055	Negative	1.58503	132.028	L-(+)-Aspartic Acid	[M-H]-	C4H7NO4	Amino acids and derivatives	CKLJMWTZIZZHCS-REOHCLBHSA-N	C([C@@H](C(=O)O)N)C(=O)O	C00049	5960;44367445;139060126	HMDB0000191	Organic acids and derivatives	Carboxylic acids and derivatives	316957120
Pos_00239	Positive	7.06643	162.076	L-2-Aminoadipate	[M+H]+	C6H11NO4	Amino acids and derivatives	OYIFNHCXNCRBQI-BYPYZUCNSA-N	O=C(O)CCCC(N)C(=O)O	C00956	92136;59066632	HMDB0000510	Organic acids and derivatives	Carboxylic acids and derivatives	287428224
Neg_00143	Negative	2.02338	89.0219	Lactic Acid	[M-H]-	C3H6O3	Alpha hydroxy acids and derivatives	JVTAAEKCZFNVCJ-REOHCLBHSA-N	O=C(O)C(O)C	C00186	107689	HMDB0000190	Organic acids and derivatives	Hydroxy acids and derivatives	474119872
Pos_00130	Positive	2.25335	175.118	L-Arginine	[M+H]+	C6H14N4O2	Amino acids and derivatives	ODKSFYDXXFIFQN-UHFFFAOYSA-N	NC(=N)NCCC[C@H](N)C(O)=O	C00062	6322;28782	HMDB0000517	Organic acids and derivatives	Carboxylic acids and derivatives	39997427712
Pos_00371	Positive	7.83343	312.152	Leonurine	[M+H]+	C14H21N3O5	Hydroxybenzoic acid derivatives	WNGSUWLDMZFYNZ-UHFFFAOYSA-N	O=C(OCCCCNC(=N)N)C1=CC(OC)=C(O)C(OC)=C1	C16985	161464	HMDB0254014	Benzenoids	Benzene and substituted derivatives	216130732032
Neg_00157	Negative	8.50115	387.143	Levocetirizine	[M-H]-	C21H25ClN2O3	Diphenylmethanes	ZKLPARSLTMPFCP-UHFFFAOYSA-N	O=C(O)COCCN1CCN(CC1)C(C=2C=CC=CC2)C3=CC=C(Cl)C=C3	C07778	2678	HMDB0005032	Benzenoids	Benzene and substituted derivatives	202294912
Neg_00170	Negative	1.69458	118.048	L-Homoserine	[M-H]-	C4H9NO3	Amino acids and derivatives	UKAUYVFTDYCKQA-GFBCBKCJNA-N	N[C@@H](CCO)C(O)=O	C00263	12647;6971022	HMDB0000719	Organic acids and derivatives	Carboxylic acids and derivatives	2342327552
Pos_00026	Positive	9.08657	839.398	Licoricesaponin G2	[M+H]+	C42H62O17	Triterpene glycosides	WBQVRPYEEYUEBQ-UHFFFAOYSA-N	C[C@]12CC[C@@](C)(C[C@H]1C1=CC(=O)[C@@H]3[C@@]4(C)CC[C@H](O[C@@H]5O[C@@H]([C@@H](O)[C@H](O)[C@H]5O[C@@H]5O[C@@H]([C@@H](O)[C@H](O)[C@H]5O)C(O)=O)C(O)=O)[C@](C)(CO)[C@@H]4CC[C@@]3(C)[C@]1(C)CC2)C(O)=O	---	14891565	HMDB0039318	Lipids and lipid-like molecules	Prenol lipids	176108624
Pos_00156	Positive	9.73575	191.105	Ligustilide	[M+H]+	C12H14O2	Isobenzofurans	IQVQXVFMNOFTMU-DHZHZOJOSA-N	CCCC=C1C2=C(C=CCC2)C(=O)O1	C16987	5319022	HMDB0302720	Organoheterocyclic compounds	Isobenzofurans	886428928
Neg_00183	Negative	8.10158	417.115	Liquiritin	[M-H]-	C21H22O9	Flavonoid O-glycosides	DEMKZLAVQYISIA-UHFFFAOYSA-N	OCC1OC(OC2=CC=C(C=C2)C2CC(=O)C3=C(O2)C=C(O)C=C3)C(O)C(O)C1O	C16989	---	HMDB0029520	Phenylpropanoids and polyketides	Flavonoids	192854944
Neg_00162	Negative	3.03407	130.084	L-Leucine	[M-H]-	C6H13NO2	Amino acids and derivatives	ROHFNLRQFUQHCH-UHFFFAOYSA-N	CC(C)C[C@H](N)C(O)=O	C00123	6106;7045798	HMDB0000687	Organic acids and derivatives	Carboxylic acids and derivatives	340946336
Pos_00071	Positive	9.0161	179.105	Loliolide	[M-H2O+H]+	C11H16O3	Benzofurans	XEVQXKKKAVVSMW-WRWORJQWSA-N	CC1(CC(CC2(C1=CC(=O)O2)C)O)C	---	14334	HMDB0302428	Organoheterocyclic compounds	Benzofurans	291278016
Pos_00325	Positive	7.23342	166.085	L-Phenylalanine	[M+H]+	C9H11NO2	Amino acids and derivatives	COLNVLDHVKWLRT-UHFFFAOYSA-N	N[C@@H](CC1=CC=CC=C1)C(O)=O	C00079	6140	HMDB0000159	Organic acids and derivatives	Carboxylic acids and derivatives	13561871360
Pos_00178	Positive	2.87158	130.085	L-Pipecolate	[M+H]+	C6H11NO2	Amino acids and derivatives	HXEACLLIILLPRG-YFKPBYRVSA-N	O=C(O)[C@@H]1CCCCN1	C00408	439227	HMDB0000070	Organic acids and derivatives	Carboxylic acids and derivatives	25662126080
Neg_00139	Negative	5.7731	114.053	L-Proline	[M-H]-	C5H9NO2	Amino acids and derivatives	ONIBWKKTOPOVIA-BYPYZUCNSA-N	O=C(O)C1NCCC1	C00148	145742;6971047	HMDB0000162	Organic acids and derivatives	Carboxylic acids and derivatives	175813536
Neg_00136	Negative	1.69458	104.033	L-Serine	[M-H]-	C3H7NO3	Amino acids and derivatives	MTCFGRXMJLQNBG-UHFFFAOYSA-N	O=C(O)C(N)CO	C00065	---	HMDB0000187	Organic acids and derivatives	Carboxylic acids and derivatives	97158224
Pos_00326	Positive	5.20327	182.08	L-Tyrosine	[M+H]+	C9H11NO3	Amino acids and derivatives	OUYCCCASQSFEME-QMMMGPOBSA-N	N[C@@H](CC1=CC=C(O)C=C1)C(O)=O	C00082	6057;6942100	HMDB0000158	Organic acids and derivatives	Carboxylic acids and derivatives	12181838848
Pos_00298	Positive	8.03132	497.247	Lucidenic Acid B	[M+Na]+	C27H38O7	Triterpenoids	GYRDSOABOBCYST-HFAARYGVSA-N	O=C(O)CCC(C)C1CC(=O)C2(C3=C(C(=O)C(O)C12C)C4(C)CCC(=O)C(C)(C)C4CC3O)C	---	102410351	HMDB0037610	Lipids and lipid-like molecules	Prenol lipids	285026432
Pos_00346	Positive	7.06643	135.029	Malic Acid	[M+H]+	C4H6O5	Beta hydroxy acids and derivatives	BJEPYKJPYRNKOW-REOHCLBHSA-N	O=C(O)CC(O)C(=O)O	C00149	222656;138628585	HMDB0000156	Organic acids and derivatives	Hydroxy acids and derivatives	371232896
Neg_00061	Negative	2.05312	103.001	Malonic Acid	[M-H]-	C3H4O4	Dicarboxylic acids and derivatives	OFOBLEOULBTSOW-UHFFFAOYSA-N	C(C(=O)O)C(=O)O	C00383	---	HMDB0000691	Organic acids and derivatives	Carboxylic acids and derivatives	245300592
Neg_00095	Negative	1.76523	87.0063	Malonic Semialdehyde	[M-H]-	C3H4O3	Organooxygen compounds	OAKURXIZZOAYBC-UHFFFAOYSA-N	OC(=O)CC=O	C00222	868	HMDB0011111	Organic oxygen compounds	Organooxygen compounds	272951808
Pos_00274	Positive	7.66525	127.038	Maltol	[M+H]+	C6H6O3	Pyranones and derivatives	XPCTZQVDEJYUGT-UHFFFAOYSA-N	O=C1C=COC(=C1O)C	C11918	8369	HMDB0030776	Organoheterocyclic compounds	Pyrans	2691293696
Pos_00220	Positive	7.17782	180.101	Maltoxazine	[M+CH3OH+H]+	C10H13NO2	Pyrrolidines	MTHASAHNRVFFOM-UHFFFAOYSA-N	O=C1CCC2=C1N1CCCC1OC2	---	13875298	HMDB0030372	Organoheterocyclic compounds	Pyrrolidines	367033344
Pos_00146	Positive	2.28242	359.151	Matairesinol	[M+H]+	C20H22O6	Dibenzylbutyrolactone lignans	MATGKVZWFZHCLI-LSDHHAIUSA-N	COC1=CC(C[C@H]2COC(=O)[C@@H]2CC2=CC=C(O)C(OC)=C2)=CC=C1O	C10682	119205	HMDB0035698	Lignans, neolignans and related compounds	Furanoid lignans	166324064
Pos_00065	Positive	9.03012	191.069	Me Ether-7-Hydroxy-4-Methyl-2H-1-Benzopyran-2-One	[M+H]+	C11H10O3	Coumarins and derivatives	UDFPKNSWSYBIHO-UHFFFAOYSA-N	COc1ccc2c(C)cc(=O)oc2c1	---	390807	---	Phenylpropanoids and polyketides	Coumarins and derivatives	373156832
Pos_00374	Positive	8.4806	301.105	Meranzin Hydrate	[M+Na]+	C15H18O5	Coumarins and derivatives	KGGUASRIGLRPAX-UHFFFAOYSA-N	O=C1OC2=C(C=C1)C=CC(OC)=C2CC(O)C(O)(C)C	---	5070783	HMDB0254461	Phenylpropanoids and polyketides	Coumarins and derivatives	452631168
Neg_00101	Negative	2.51265	125.022	Methyl 2-Furoate	[M-H]-	C6H6O3	Furans	HDJLSECJEQSPKW-UHFFFAOYSA-N	COC(=O)C1=CC=CO1	---	11902	HMDB0029750	Organoheterocyclic compounds	Furans	205695952
Neg_00036	Negative	8.50115	193.048	Methyl Caffeate	[M-H]-	C10H10O4	Coumaric acids and derivatives	OCNYGKNIVPVPPX-HWKANZROSA-N	COC(=O)C=Cc1ccc(O)c(O)c1	C10477	689075	HMDB0246032	Phenylpropanoids and polyketides	Cinnamic acids and derivatives	381062560
Neg_00206	Negative	7.91737	367.099	Methyl Chlorogenate	[M-H]-	C17H20O9	Cyclic alcohols and derivatives	MZNIJRAPCCELQX-AWOKGZDASA-N	O=C(OC1CC(O)(C(=O)OC)CC(O)C1O)C=CC2=CC=C(O)C(O)=C2	---	6476139	---	Organic oxygen compounds	Organooxygen compounds	145798448
Pos_00370	Positive	7.35883	247.127	Methyl Jasmonate	[M+Na]+	C13H20O3	Jasmonic acids	GEWDNTWNSAZUDX-UHFFFAOYSA-N	O=C(OC)CC1CCC(=O)C1CC=CCC	C11512	6450295	HMDB0036583	Lipids and lipid-like molecules	Fatty Acyls	755395008
Pos_00200	Positive	11.7924	309.276	Methyl Sterculate	[M+H]+	C20H36O2	Fatty Acyls	CMRNMZJAUFXOQF-UHFFFAOYSA-N	CCCCCCCCC1=C(CCCCCCCC(=O)OC)C1	---	115261	HMDB0254613	Lipids and lipid-like molecules	Fatty Acyls	9867657216
Neg_00096	Negative	7.36197	89.0218	Monoethyl Carbonate	[M-H]-	C3H6O3	Organic carbonic acids and derivatives	CQDGTJPVBWZJAZ-UHFFFAOYSA-N	CCOC(O)=O	---	105349	HMDB0031232	Organic acids and derivatives	Organic carbonic acids and derivatives	155718752
Pos_00038	Positive	1.83863	88.0757	Morpholine	[M+H]+	C4H9NO	Morpholines	YNAVUWVOSKDBBP-UHFFFAOYSA-N	C1COCCN1	C14452	8083	HMDB0031581	Organoheterocyclic compounds	Oxazinanes	136580304
Neg_00110	Negative	1.5051	259.019	Myo-Inositol 1-Phosphate	[M-H]-	C6H13O9P	Organooxygen compounds	INAPMGSXUVUWAF-UOTPTPDRSA-N	O[C@H]1[C@H](O)[C@@H](O)[C@H](OP(O)(O)=O)[C@H](O)[C@@H]1O	C01177	---	HMDB0000213	Organic oxygen compounds	Organooxygen compounds	95826480
Pos_00350	Positive	9.31213	159.115	Myrcene	[M+Na]+	C10H16	Acyclic monoterpenoids	UAHWPYUMFXYFJY-UHFFFAOYSA-N	C=CC(=C)CCC=C(C)C	C06074	31253	HMDB0038169	Lipids and lipid-like molecules	Prenol lipids	446888192
Pos_00345	Positive	2.8994	291.127	N-(L-Arginino)Succinate	[M+H]+	C10H18N4O6	Amino acids and derivatives	KDZOASGQNOPSCU-WDSKDSINSA-N	C(C[C@@H](C(=O)O)N)CNC(=N)N[C@@H](CC(=O)O)C(=O)O	C03406	16950;136664755	HMDB0000052	Organic acids and derivatives	Carboxylic acids and derivatives	1614852992
Pos_00120	Positive	5.50885	170.091	N(Pi)-Methyl-L-Histidine	[M+H]+	C7H11N3O2	Amino acids and derivatives	JDHILDINMRGULE-LURJTMIESA-N	OC(=O)[C@@H](N)Cc(c1)n(C)cn1	C01152	64969;6971061	HMDB0000479	Organic acids and derivatives	Carboxylic acids and derivatives	672078784
Pos_00137	Positive	2.23913	189.158	N,N,N-Trimethyllysine	[M+H]+	C9H20N2O2	---	MXNRLFUSFKVQSK-QMMMGPOBSA-N	C[N+](C)(C)CCCC[C@H](N)C([O-])=O	C03793	---	HMDB0001325	Organic acids and derivatives	Carboxylic acids and derivatives	601424000
Neg_00176	Negative	2.3716	174.038	N-Acetyl-Dl-Aspartic Acid	[M-H]-	C6H9NO5	Aspartic acid and derivatives	OTCCIMWXFLJLIA-BYPYZUCNSA-N	CC(O)=NC(CC(O)=O)C(O)=O	C01042	---	HMDB0000812	Organic acids and derivatives	Carboxylic acids and derivatives	205981184
Neg_00024	Negative	2.68667	188.053	N-Acetyl-Dl-Glutamic Acid	[M-H]-	C7H11NO5	Amino acids and derivatives	RFMMMVDNIPUKGG-YFKPBYRVSA-N	CC(=O)NC(CCC(=O)O)C(=O)O	C00624	185	HMDB0001138	Organic acids and derivatives	Carboxylic acids and derivatives	535413632
Neg_00046	Negative	3.7475	308.096	N-Acetylneuraminate	[M-H]-	C11H19NO9	Sugar acids and derivatives	SQVRNKJHWKZAKO-LUWBGTNYSA-N	OCC(O)C(O)C([H])(O1)C(NC(C)=O)C(O)CC(O)(C(O)=O)1	C00270	439197	HMDB0000230	Organic oxygen compounds	Organooxygen compounds	549581312
Pos_00266	Positive	9.4248	275.199	Nandrolone	[M+H]+	C18H26O2	Estrogens and derivatives	NPAGDVCDWIYMMC-IZPLOLCNSA-N	O=C1C=C2CCC3C(CCC4(C)C(O)CCC34)C2CC1	C07254	9904	HMDB0002725	Lipids and lipid-like molecules	Steroids and steroid derivatives	850573184
Pos_00042	Positive	9.50943	216.064	N-Benzoyl-Dl-Alanine	[M+Na]+	C10H11NO3	Amino acids and derivatives	UAQVHNZEONHPQG-UHFFFAOYSA-N	CC(N=C(O)c1ccccc1)C(=O)O	---	71002	HMDB0255085	Organic acids and derivatives	Carboxylic acids and derivatives	305528512
Neg_00051	Negative	7.45317	353.084	Neochlorogenic Acid	[M-H]-	C16H18O9	Cyclic alcohols and derivatives	CWVRJTMFETXNAD-NXLLHMKUSA-N	O=C(C=Cc(c2)cc(O)c(O)c2)OC(C1)C(O)C(O)CC(O)(C(O)=O)1	C00852	5280633	HMDB0240477	Organic oxygen compounds	Organooxygen compounds	424022240
Pos_00007	Positive	4.19005	123.055	Nicotinamide	[M+H]+	C6H6N2O	Pyridinecarboxamides	DFPAKSUCGFBDDF-UHFFFAOYSA-N	NC(=O)C1=CC=CN=C1	C00153	936	HMDB0001406	Organoheterocyclic compounds	Pyridines and derivatives	7007569408
Pos_00063	Positive	2.94117	124.039	Nicotinate	[M+H]+	C6H5NO2	Pyridinecarboxylic acids	PVNIIMVLHYAWGP-UHFFFAOYSA-N	O=C(O)c1cccnc1	C00253	---	HMDB0001488	Organoheterocyclic compounds	Pyridines and derivatives	1388259840
Pos_00150	Positive	7.3728	100.076	N-Methyl-2-Pyrrolidinone	[M+H]+	C5H9NO	N-alkylpyrrolidines	SECXISVLQFMRJM-UHFFFAOYSA-N	CN1CCCC1=O	C11118	13387	HMDB0002039	Organoheterocyclic compounds	Pyrrolidines	581716800
Pos_00287	Positive	6.96888	241.153	Nootkatone	[M+Na]+	C15H22O	Eremophilane, 8,9-secoeremophilane and furoeremophilane sesquiterpenoids	WTOYNNBCKUYIKC-JMSVASOKSA-N	O=C1C=C2CCC(C(=C)C)CC2(C)C(C)C1	C17914	1268142	HMDB0303909	Lipids and lipid-like molecules	Prenol lipids	693264192
Neg_00008	Negative	8.01703	301.145	Nordihydroguaiaretic Acid	[M-H]-	C18H22O4	Dibenzylbutane lignans	HCZKYJDFEPMADG-TXEJJXNPSA-N	CC(CC1=CC(O)=C(O)C=C1)C(C)CC1=CC=C(O)C(O)=C1	C10719	4534	HMDB0014325	Lignans, neolignans and related compounds	Dibenzylbutane lignans	94378600
Pos_00213	Positive	1.80962	128.106	Norhygrine	[M+H]+	C7H13NO	Organooxygen compounds	ZAJDAGLJUKMNJL-UHFFFAOYSA-N	CC(=O)CC1CCCN1	---	45085262	HMDB0302903	Organic oxygen compounds	Organooxygen compounds	703188736
Neg_00134	Negative	2.22563	116.069	Norvaline	[M-H]-	C5H11NO2	Amino acids and derivatives	SNDPXSYFESPGGJ-SCSAIBSYSA-N	O=C(O)C(N)CCC	C01826	439575	HMDB0013716	Organic acids and derivatives	Carboxylic acids and derivatives	402936640
Pos_00104	Positive	14.6114	284.293	Octadecanamide	[M+H]+	C18H37NO	Carboximidic acids	LYRFLYHAGKPMFH-UHFFFAOYSA-N	CCCCCCCCCCCCCCCCCC(=O)N	C13846	31292	HMDB0034146	Organic acids and derivatives	Carboximidic acids and derivatives	284194208
Pos_00069	Positive	7.23342	107.049	O-Methoxyphenol	[M+H-H2O]+	C7H8O2	Methoxyphenols	LHGVFZTZFXWLCP-UHFFFAOYSA-N	COc1ccccc1O	C01502	460	HMDB0001398	Benzenoids	Phenols	356549440
Pos_00292	Positive	8.26928	441.243	Ophiopogonoside A	[M+Na]+	C21H38O8	Terpene glycosides	DQRUOTCFENUXKV-UHFFFAOYSA-N	OCC1OC(OC2C(CCC3(C)C(O)CCC(O)(C)C23)C(C)C)C(O)C(O)C1O	---	---	---	Lipids and lipid-like molecules	Prenol lipids	109166624
Neg_00135	Negative	1.70875	131.08	Ornithine	[M-H]-	C5H12N2O2	Amino acids and derivatives	AHLPHDHHMVZTML-BYPYZUCNSA-N	O=C(O)C(N)CCCN	C00077	71082	HMDB0000214	Organic acids and derivatives	Carboxylic acids and derivatives	312551904
Neg_00207	Negative	8.87053	459.087	Oroxindin	[M-H]-	C22H20O11	Flavonoid O-glycosides	LNOHXHDWGCMVCO-NTKSAMNMSA-N	O=C(O)C1OC(OC2=CC(O)=C3C(=O)C=C(OC3=C2OC)C=4C=CC=CC4)C(O)C(O)C1O	---	3084961	HMDB0259901	Phenylpropanoids and polyketides	Flavonoids	11916251136
Pos_00028	Positive	8.67837	167.069	Paeonol	[M+H]+	C9H10O3	Ketones	UILPJVPSNHJFIK-UHFFFAOYSA-N	COC1=CC(O)=C(C=C1)C(C)=O	C10712	11092	HMDB0256081	Organic oxygen compounds	Organooxygen compounds	1584561152
Pos_00294	Positive	7.1917	354.174	Palmatine	[M+H]+	C21H23NO4	Protoberberine alkaloids and derivatives	QUCQEUCGKKTEBI-UHFFFAOYSA-N	O(C=1C=CC=2C=C3C4=CC(OC)=C(OC)C=C4CCN3CC2C1OC)C	C05315	1023495	---	Alkaloids and derivatives	Protoberberine alkaloids and derivatives	1654294656
Pos_00242	Positive	8.93147	137.059	P-Anisaldehyde	[M+H]+	C8H8O2	Benzoyl derivatives	ZRSNZINYAWTAHE-UHFFFAOYSA-N	O=CC1=CC=C(OC)C=C1	C10761	31244	HMDB0029686	Benzenoids	Benzene and substituted derivatives	472265600
Pos_00167	Positive	14.8036	784.586	Pc(18:1_18:2) - Trimethyl(2-{[3-[Octadec-11-Enoyloxy]-2-[Octadeca-9.12-Dienoyloxy]Propyl Phosphonato]Oxy}Ethyl)Azanium	[M+H]+	C44H82NO8P	Phosphatidylcholines	YBNAKFLXDDROCX-YGRWKTHCSA-N	CCCCCC\C=C/CCCCCCCCCC(=O)OC[C@]([H])(COP([O-])(=O)OCC[N+](C)(C)C)OC(=O)CCCCCCC\C=C/C\C=C/CCCCC	---	53478723	HMDB0008072	Lipids and lipid-like molecules	Glycerophospholipids	259234656
Pos_00194	Positive	11.3819	780.547	Pc(20:5(5Z,8Z,11Z,14Z,17Z)/16:0)	[M+H]+	C44H78NO8P	Glycerophospholipids	SUZYROYNFNQALJ-MHEIZRSESA-N	CCCCCCCCCCCCCCCC(=O)O[C@]([H])(COC(=O)CCC\C=C/C\C=C/C\C=C/C\C=C/C\C=C/CC)COP([O-])(=O)OCC[N+](C)(C)C	C00157	52923341	HMDB0008495	Lipids and lipid-like molecules	Glycerophospholipids	1305442816
Pos_00168	Positive	11.4828	746.599	Pc-O(18:0_16:1) - (2-{[3-[Hexadec-9-En-1-Yloxy]-2-(Octadecanoyloxy)Propyl Phosphonato]Oxy}Ethyl)Trimethylazanium	[M+H]+	C42H84NO7P	1-alkyl,2-acylglycero-3-phosphocholines	SVSLBZPEDBYFGG-HVLKLTLRSA-N	CCCCCCCCCCCCCCCCCC(=O)O[C@]([H])(COCCCCCCCC\C=C/CCCCCC)COP([O-])(=O)OCC[N+](C)(C)C	---	53481707	HMDB0013412	Lipids and lipid-like molecules	Glycerophospholipids	241759648
Pos_00281	Positive	8.32547	463.121	Peonidin 3-O-Glucoside	[M]+	C22H23O11	Flavonoid O-glycosides	ZZWPMFROUHHAKY-OUUKCGNVSA-O	COC1=C(O)C=CC(=C1)C1=C(O[C@@H]2O[C@H](CO)[C@@H](O)[C@H](O)[C@H]2O)C=C2C(O)=CC(O)=CC2=[O+]1	C12141	443654	HMDB0013689	Phenylpropanoids and polyketides	Flavonoids	739086208
Pos_00202	Positive	8.32547	265.095	Perlolyrine	[M+H]+	C16H12N2O2	Harmala alkaloids	KFUCYPGCMLPUMT-UHFFFAOYSA-N	OCC1=CC=C(O1)C1=NC=CC2=C1NC1=CC=CC=C21	C09231	160179	HMDB0030327	Alkaloids and derivatives	Harmala alkaloids	1234601088
Pos_00035	Positive	5.21718	95.0489	Phenol	[M+H]+	C6H6O	1-hydroxy-4-unsubstituted benzenoids	ISWSIDIOOBJBQZ-UHFFFAOYSA-N	c1ccc(cc1)O	C00146	996	HMDB0000228	Benzenoids	Phenols	644659392
Pos_00269	Positive	5.75882	121.064	Phenylacetaldehyde	[M+H]+	C8H8O	Phenylacetaldehydes	DTUQWGWMVIHBKE-UHFFFAOYSA-N	O=CCC=1C=CC=CC1	C00601	998	HMDB0006236	Benzenoids	Benzene and substituted derivatives	710734272
Pos_00171	Positive	7.23342	120.08	Phenylethanolamine	[M+H-H2O]+	C8H11NO	Aralkylamines	ULSIYEODSMZIPX-UHFFFAOYSA-N	NCC(O)c1ccccc1	C02735	---	HMDB0001065	Organic nitrogen compounds	Organonitrogen compounds	23240996864
Pos_00243	Positive	7.7915	167.071	Phenyllactate	[M+H]+	C9H10O3	Phenylpropanoic acids	VOXXWSYKYCBWHO-MRVPVSSYSA-N	O=C(O)C(O)CC=1C=CC=CC1	C05607	643327	HMDB0000748	Phenylpropanoids and polyketides	Phenylpropanoic acids	1508203648
Pos_00300	Positive	9.1572	365.191	Phorbol	[M+H]+	C20H28O6	Tigliane and ingenane diterpenoids	QGVLYPPODPLXMB-SPYFFXORSA-N	O=C1C(=CC2C1(O)CC(=CC3C4C(O)(C(O)C(C)C32O)C4(C)C)CO)C	C09155	---	HMDB0246701	Lipids and lipid-like molecules	Prenol lipids	444470528
Neg_00142	Negative	7.87415	165.017	Phthalate	[M-H]-	C8H6O4	Benzoic acids	XNGIFLGASWRNHJ-UHFFFAOYSA-N	O=C(O)C=1C=CC=CC1C(=O)O	C01606	---	HMDB0002107	Benzenoids	Benzene and substituted derivatives	1395291904
Pos_00111	Positive	7.8756	149.022	Phthalic Anhydride	[M+H]+	C8H4O3	Phthalic anhydrides	LGRFSURHDFAFJT-UHFFFAOYSA-N	C1=CC=C2C(=C1)C(=O)OC2=O	---	6811	HMDB0256501	Organoheterocyclic compounds	Benzofurans	346022912
Neg_00043	Negative	2.34315	128.069	Pipecolic Acid	[M-H]-	C6H11NO2	Amino acids and derivatives	HXEACLLIILLPRG-YFKPBYRVSA-N	C1CCNC(C1)C(=O)O	C00408	---	HMDB0000070	Organic acids and derivatives	Carboxylic acids and derivatives	89330600
Pos_00330	Positive	3.44123	86.0965	Piperidine	[M+H]+	C5H11N	Piperidines	NQRYJNQNLNOLGT-UHFFFAOYSA-N	C1CCNCC1	C01746	8082	HMDB0034301	Organoheterocyclic compounds	Piperidines	6781647872
Pos_00214	Positive	9.24192	133.1	P-Mentha-1,3,5,8-Tetraene	[M+NH4]+	C10H12	Benzene and substituted derivatives	MMSLOZQEMPDGPI-UHFFFAOYSA-N	CC(=C)C1=CC=C(C)C=C1	---	62385	HMDB0029641	Benzenoids	Benzene and substituted derivatives	856454080
Pos_00361	Positive	8.77647	207.1	P-Methoxycinnamic Acid Ethyl Ester	[M+H]+	C12H14O3	Cinnamic acid esters	DHNGCHLFKUPGPX-RMKNXTFCSA-N	O=C(OCC)C=CC1=CC=C(OC)C=C1	C10476	5281783	HMDB0030762	Phenylpropanoids and polyketides	Cinnamic acids and derivatives	2434450176
Pos_00348	Positive	9.49548	97.0282	Propanoate	[M+Na]+	C3H6O2	Carboxylic acids	XBDQKXXYIPTUBI-UHFFFAOYSA-N	O=C(O)CC	C00163	1032	HMDB0000237	Organic acids and derivatives	Carboxylic acids and derivatives	337190528
Neg_00053	Negative	8.97007	179.069	Propylparaben	[M-H]-	C10H12O3	Benzoic acid esters	QELSKZZBTMNZEB-UHFFFAOYSA-N	CCCOC(=O)C1=CC=C(C=C1)O	---	7175	HMDB0032574	Benzenoids	Benzene and substituted derivatives	304432480
Pos_00209	Positive	2.57767	97.0282	Protoanemonin	[M+H]+	C5H4O2	Dihydrofurans	RNYZJZKPGHQTJR-UHFFFAOYSA-N	C=C1OC(=O)C=C1	C07090	66948	HMDB0060503	Organoheterocyclic compounds	Dihydrofurans	1473415936
Pos_00284	Positive	8.29723	417.114	Puerarin	[M+H]+	C21H20O9	Isoflavonoid C-glycosides	HKEAFJYKMMKDOR-UHFFFAOYSA-N	O=C1C(=COC=2C1=CC=C(O)C2C3OC(CO)C(O)C(O)C3O)C=4C=CC(O)=CC4	C10524	5281807	HMDB0240265	Phenylpropanoids and polyketides	Isoflavonoids	136280528
Pos_00270	Positive	2.81575	80.0495	Pyridine	[M+H]+	C5H5N	Pyridines and derivatives	JUJWROOIHBZHMG-UHFFFAOYSA-N	N=1C=CC=CC1	C00747	1049	HMDB0000926	Organoheterocyclic compounds	Pyridines and derivatives	657248512
Pos_00045	Positive	6.98285	150.054	Pyridoxal	[M+H-H2O]+	C8H9NO3	Pyridoxals and derivatives	RADKZDMFGJYCBB-UHFFFAOYSA-N	Cc1ncc(CO)c(C=O)c1O	C00250	1050	HMDB0001545	Organoheterocyclic compounds	Pyridines and derivatives	1200531200
Pos_00175	Positive	7.86153	192.064	Pyridoxine	[M+Na]+	C8H11NO3	Pyridoxines	LXNHXLLTXMVWPM-UHFFFAOYSA-N	Cc1ncc(CO)c(CO)c1O	C00314	1054	HMDB0000239	Organoheterocyclic compounds	Pyridines and derivatives	200773680
Pos_00235	Positive	5.59213	86.06	Pyrrolidin-2-One	[M+H]+	C4H7NO	Pyrrolidine-2-ones	HNJBEVLQSNELDL-UHFFFAOYSA-N	OC1=NCCC1	---	12025	HMDB0002039	Organoheterocyclic compounds	Pyrrolidines	9719196672
Pos_00368	Positive	9.18527	389.19	Quassin	[M+H]+	C22H28O6	Quassinoids	IOSXSVZRTUWBHC-DJFCUZIKSA-N	O=C1OC2CC3C(C=C(OC)C(=O)C3(C)C4C(=O)C(OC)=C(C)C(C1)C24C)C	C08776	---	HMDB0036587	Lipids and lipid-like molecules	Prenol lipids	494573248
Neg_00160	Negative	7.90312	609.141	Quercetin-3-O-Rutinoside	[M-H]-	C27H30O16	Flavonoid O-glycosides	IKGXIBQEEMLURG-NVPNHPEKSA-N	CC1OC(OCC2OC(OC3=C(OC4=CC(O)=CC(O)=C4C3=O)C3=CC(O)=C(O)C=C3)C(O)C(O)C2O)C(O)C(O)C1O	C05625	---	HMDB0003249	Phenylpropanoids and polyketides	Flavonoids	78666592
Neg_00128	Negative	1.77933	191.053	Quinate	[M-H]-	C7H12O6	Cyclic alcohols and derivatives	AAWZDTNXLSGCEK-LNVDRNJUSA-N	C1[C@H](C([C@@H](CC1(C(=O)O)O)O)O)O	C00296	6508	HMDB0003072	Organic oxygen compounds	Organooxygen compounds	10503988224
Pos_00369	Positive	9.60835	347.182	Quinidine	[M+Na]+	C20H24N2O2	Cinchona alkaloids	LOUPRKONTZGTKE-LHHVKLHASA-N	OC(C=1C=CN=C2C=CC(OC)=CC21)C3N4CCC(C3)C(C=C)C4	C06527	441074	HMDB0015044	Alkaloids and derivatives	Cinchona alkaloids	274157952
Pos_00241	Positive	7.7915	130.064	Quinoline	[M+H]+	C9H7N	Quinolines and derivatives	SMWDFEZZVXVKRB-UHFFFAOYSA-N	N=1C=CC=C2C=CC=CC12	C06413	7047	HMDB0033731	Organoheterocyclic compounds	Quinolines and derivatives	822803904
Neg_00073	Negative	1.83527	539.133	Raffinose	[M+Cl]-	C18H32O16	Oligosaccharides	MUPFEKGTMRGPLJ-ZQSKZDJDSA-N	OC[C@H]1O[C@@](CO)(O[C@H]2O[C@H](CO[C@H]3O[C@H](CO)[C@H](O)[C@H](O)[C@H]3O)[C@@H](O)[C@H](O)[C@H]2O)[C@@H](O)[C@@H]1O	C00492	439242	HMDB0003213	Organic oxygen compounds	Organooxygen compounds	740724928
Pos_00299	Positive	9.48132	433.216	rhodojaponin II	[M+Na]+	C22H34O7	Grayanoids	FJISLLRXVSQIES-JOIIKWRGSA-N	O=C(OC1CC23CC(O)(C)C(CCC2C(O)(C)C4C5OC5C(C)(C)C14O)C3O)C	---	101306702	---	Lipids and lipid-like molecules	Prenol lipids	499308256
Pos_00249	Positive	7.66525	377.144	Riboflavin	[M+H]+	C17H20N4O6	Flavins	AUNGANRZJHBGPY-UHFFFAOYSA-N	O=C1N=C(O)C2=NC3=CC(=C(C=C3N(C2=N1)CC(O)C(O)C(O)CO)C)C	C00255	493570	HMDB0000244	Organoheterocyclic compounds	Pteridines and derivatives	355898688
Pos_00339	Positive	7.98818	447.125	Rutarin	[M+Na]+	C20H24O10	Coumarin glycosides	JWWFVRMFYKPZNE-VVIWCBLHSA-N	O=C1OC=2C(OC3OC(CO)C(O)C(O)C3O)=C4OC(CC4=CC2C=C1)C(O)(C)C	C09309	442149	HMDB0030884	Phenylpropanoids and polyketides	Coumarins and derivatives	14663633920
Pos_00080	Positive	9.8914	123.043	Salicylaldehyde	[M+H]+	C7H6O2	Aldehydes	SMQUZDBALVYZAC-UHFFFAOYSA-N	C1=CC=C(C(=C1)C=O)O	C06202	6998	HMDB0034170	Organic oxygen compounds	Organooxygen compounds	271312896
Neg_00208	Negative	10.209	373.089	Scullcapflavone II	[M-H]-	C19H18O8	8-O-methylated flavonoids	GMQFOKBGMKVUQZ-UHFFFAOYSA-N	O=C1C=C(OC2=C(OC)C(OC)=C(OC)C(O)=C12)C=3C(O)=CC=CC3OC	C10183	124211	HMDB0258335	Phenylpropanoids and polyketides	Flavonoids	1325864576
Neg_00105	Negative	1.82122	179.053	Scyllo-Inositol	[M-H]-	C6H12O6	Organooxygen compounds	CDAISMWEOUEBRE-GPIVLXJGSA-N	O[C@H]1[C@H](O)[C@@H](O)[C@H](O)[C@@H](O)[C@@H]1O	C06153	---	HMDB0006088	Organic oxygen compounds	Organooxygen compounds	3946567168
Neg_00006	Negative	8.94157	201.11	Sebacic Acid	[M-H]-	C10H18O4	Medium-chain fatty acids	CXMXRPHRNRROMY-UHFFFAOYSA-N	OC(=O)CCCCCCCCC(O)=O	C08277	5192	HMDB0000792	Lipids and lipid-like molecules	Fatty Acyls	427978848
Neg_00108	Negative	9.45883	209.115	Sedanonic Acid	[M-H]-	C12H18O3	Keto acids and derivatives	PHVSWPDOXIQPTN-UHFFFAOYSA-N	CCCCC(=O)C1CCCC=C1C(O)=O	---	12367058	HMDB0032871	Organic acids and derivatives	Keto acids and derivatives	71765472
Neg_00106	Negative	1.90625	209.064	Sedoheptulose	[M-H]-	C7H14O7	Organooxygen compounds	HAIWUXASLYEWLM-BNWJMWRWSA-N	OC[C@H]1O[C@](O)(CO)[C@@H](O)[C@H](O)[C@@H]1O	C02076	441483	HMDB0003219	Organic oxygen compounds	Organooxygen compounds	1570682496
Neg_00102	Negative	7.70277	137.022	Sesamol	[M-H]-	C7H6O3	Benzodioxoles	LUSZGTFNYDARNI-UHFFFAOYSA-N	OC1=CC2=C(OCO2)C=C1	C10832	68289	HMDB0033812	Organoheterocyclic compounds	Benzodioxoles	412291072
Pos_00190	Positive	12.449	703.569	SM(d18:0/16:1(9Z))	[M+H]+	C39H79N2O6P	Phosphosphingolipids	CGVOQSQIYSUXAT-PPLFXBRHSA-N	CCCCCCCCCCCCCCC[C@@H](O)[C@H](COP([O-])(=O)OCC[N+](C)(C)C)NC(=O)CCCCCCC\C=C/CCCCCC	C00550	53481781	HMDB0013464	Lipids and lipid-like molecules	Sphingolipids	424226272
Neg_00124	Negative	1.55332	171.004	Sn-Glycerol 3-Phosphate	[M-H]-	C3H9O6P	Glycerophosphates	AWUCVROLDVIAJX-GSVOUGTGSA-N	O=P(O)(O)OCC(O)CO	C00093	439162	HMDB0000126	Lipids and lipid-like molecules	Glycerophospholipids	37710464
Neg_00015	Negative	9.5915	941.5	Soyasaponin Bb	[M-H]-	C48H78O18	Triterpene glycosides	PTDAHAWQAGSZDD-UHFFFAOYSA-N	O=C(O)C8OC(OC2CCC3(C)(C4CC=C1C5CC(C)(C)CC(O)C5(C)(CCC1(C)C4(C)(CCC3(C2(C)(CO))))))C(OC7OC(CO)C(O)C(O)C7(OC6OC(C)C(O)C(O)C6(O)))C(O)C8(O)	C08983	---	HMDB0034649	Lipids and lipid-like molecules	Prenol lipids	2376187136
Pos_00307	Positive	9.59422	965.5	Soyasaponin I	[M+Na]+	C48H78O18	Triterpene glycosides	PTDAHAWQAGSZDD-UHFFFAOYSA-N	O=C(O)C1OC(OC2CCC3(C)C(CCC4(C)C3CC=C5C6CC(C)(C)CC(O)C6(C)CCC54C)C2(C)CO)C(OC7OC(CO)C(O)C(O)C7OC8OC(C)C(O)C(O)C8O)C(O)C1O	C08983	122097	HMDB0034649	Lipids and lipid-like molecules	Prenol lipids	153641120
Pos_00163	Positive	2.71722	144.101	Stachydrine	[M+H]+	C7H13NO2	Amino acids and derivatives	CMUNUTVVOOHQPW-LURJTMIESA-N	C[N+]1(CCCC1C(=O)[O-])C	C10172	115244	HMDB0004827	Organic acids and derivatives	Carboxylic acids and derivatives	258457862144
Neg_00069	Negative	2.09585	701.184	Stachyose	[M+Cl]-	C24H42O21	Oligosaccharides	UQZIYBXSHAGNOE-XNSRJBNMSA-N	OC[C@H]1O[C@@](CO)(O[C@H]2O[C@H](CO[C@H]3O[C@H](CO[C@H]4O[C@H](CO)[C@H](O)[C@H](O)[C@H]4O)[C@H](O)[C@H](O)[C@H]3O)[C@@H](O)[C@H](O)[C@H]2O)[C@@H](O)[C@@H]1O	C01613	439531	HMDB0003553	Organic oxygen compounds	Organooxygen compounds	136954000
Pos_00114	Positive	10.2891	259.203	Stearidonic Acid	[M+H-H2O]+	C18H28O2	Lineolic acids and derivatives	JIWBIWFOSCKQMA-LTKCOYKYSA-N	CC/C=C\C/C=C\C/C=C\C/C=C\CCCCC(=O)O	C16300	5312508	HMDB0006547	Lipids and lipid-like molecules	Fatty Acyls	180442064
Pos_00072	Positive	7.63738	298.138	Stepharine	[M+H]+	C18H19NO3	Proaporphines	OGJKMZVUJJYWKO-UHFFFAOYSA-N	O=C1C=CC2(C=C1)C=3C(OC)=C(OC)C=C4C3C(NCC4)C2	---	193686	---	Alkaloids and derivatives	Proaporphines	1560857088
Pos_00019	Positive	10.0332	335.18	Strychnine	[M+H]+	C21H22N2O2	Strychnos alkaloids	QMGVPVSNSZLJIA-FVWCLLPLSA-N	c1ccc2c(c1)[C@]34CCN5[C@H]3C[C@@H]6[C@@H]7[C@@H]4N2C(=O)C[C@@H]7OCC=C6C5	C06522	441071	HMDB0251975	Alkaloids and derivatives	Strychnos alkaloids	444734912
Neg_00123	Negative	8.20227	173.079	Suberic Acid	[M-H]-	C8H14O4	Medium-chain fatty acids	TYFQFVWCELRYAO-UHFFFAOYSA-N	C(CCCC(=O)O)CCC(=O)O	C08278	---	HMDB0000893	Lipids and lipid-like molecules	Fatty Acyls	274191264
Neg_00127	Negative	3.06393	117.017	Succinate	[M-H]-	C4H6O4	Dicarboxylic acids and derivatives	KDYFGRWQOYBRFD-UHFFFAOYSA-N	O=C(O)CCC(=O)O	C00042	---	HMDB0000254	Organic acids and derivatives	Carboxylic acids and derivatives	1423581824
Neg_00087	Negative	3.06393	99.0063	Succinic Anhydride	[M-H2O-H]-	C4H4O3	Carboxylic acids and derivatives	RINCXYDBBGOEEQ-UHFFFAOYSA-N	O=C1CCC(=O)O1	C19524	7922	HMDB0032523	Organic acids and derivatives	Carboxylic acids and derivatives	139368912
Neg_00166	Negative	1.89222	341.104	Sucrose	[M-H]-	C12H22O11	Glycosyl compounds	CZMRCDWAGMRECN-UGDNZRGBSA-N	OC[C@H]1O[C@@](CO)(O[C@H]2O[C@H](CO)[C@@H](O)[C@H](O)[C@H]2O)[C@@H](O)[C@@H]1O	C00089	5988	HMDB0000258	Organic oxygen compounds	Organooxygen compounds	9083806720
Neg_00145	Negative	7.9737	197.042	Syringic Acid	[M-H]-	C9H10O5	Hydroxybenzoic acid derivatives	JMSVCTWVEWCHDZ-UHFFFAOYSA-N	O=C(O)C1=CC(OC)=C(O)C(OC)=C1	C10833	10742	HMDB0002085	Benzenoids	Benzene and substituted derivatives	4392861696
Pos_00008	Positive	7.2612	230.112	Terbuthylazine	[M+H]+	C9H16ClN5	Aminotriazines	FZXISNSWEXTPMF-UHFFFAOYSA-N	CCNC1=NC(NC(C)(C)C)=NC(Cl)=N1	C18810	22206	HMDB0258829	Organoheterocyclic compounds	Triazines	1229160064
Pos_00306	Positive	7.96022	181.075	Theophylline	[M+H]+	C7H8N4O2	Xanthines	ZFXYFBGIUFBOJW-UHFFFAOYSA-N	O=C1C=2NC=NC2N(C(=O)N1C)C	C07130	---	HMDB0001889	Organoheterocyclic compounds	Imidazopyrimidines	364449056
Pos_00010	Positive	9.34042	457.365	Trametenolic Acid	[M+H]+	C30H48O3	Triterpenoids	NBSBUIQBEPROBM-GIICLEHTSA-N	CC(=CCC[C@H]([C@H]1CC[C@@]2([C@@]1(CCC3=C2CC[C@@H]4[C@@]3(CC[C@@H](C4(C)C)O)C)C)C)C(=O)O)C	---	12309443	HMDB0035511	Lipids and lipid-like molecules	Prenol lipids	379417952
Neg_00034	Negative	2.05312	173.006	Trans-Aconitic Acid	[M-H]-	C6H6O6	Tricarboxylic acids and derivatives	GTZCVFVGUGFEME-HNQUOIGGSA-N	O=C(O)C=C(CC(=O)O)C(=O)O	C02341	444212	HMDB0000958	Organic acids and derivatives	Carboxylic acids and derivatives	597533312
Neg_00181	Negative	7.9737	179.032	Trans-Caffeic Acid	[M-H]-	C9H8O4	Hydroxycinnamic acids	QAIPRVGONGVQAS-DUXPYHPUSA-N	OC(=O)C=CC1=CC(O)=C(O)C=C1	C01197	2518	HMDB0001964	Phenylpropanoids and polyketides	Cinnamic acids and derivatives	166354560
Pos_00133	Positive	7.23342	131.048	Trans-Cinnamate	[M-H2O+H]+	C9H8O2	Cinnamic acids	WBYWAXJHAXSJNI-SREVYHEPSA-N	OC(=O)\C=C\C1=CC=CC=C1	C10438	5372954	HMDB0000567	Phenylpropanoids and polyketides	Cinnamic acids and derivatives	493343072
Neg_00212	Negative	8.33103	193.048	Trans-Ferulic Acid	[M-H]-	C10H10O4	Hydroxycinnamic acids	KSEBMYQBYZTDHS-HWKANZROSA-N	O=C(O)C=CC=1C=CC(O)=C(OC)C=1	C01494	709	HMDB0000954	Phenylpropanoids and polyketides	Cinnamic acids and derivatives	183750384
Pos_00141	Positive	2.36632	365.103	Trehalose	[M+Na]+	C12H22O11	Glycosyl compounds	HDTRYLNUVZCQOY-LIZSDCNHSA-N	OC[C@H]1O[C@H](O[C@H]2O[C@H](CO)[C@@H](O)[C@H](O)[C@H]2O)[C@H](O)[C@@H](O)[C@@H]1O	C01083	---	HMDB0000975	Organic oxygen compounds	Organooxygen compounds	2248080384
Pos_00059	Positive	2.5498	138.054	Trigonelline	[M+H]+	C7H7NO2	Alkaloids and derivatives	WWNNZCOKKKDOPX-UHFFFAOYSA-N	C[N+]1=CC=CC(=C1)C(=O)[O-]	C01004	5570	HMDB0000875	Alkaloids and derivatives	---	12995867648
Pos_00177	Positive	2.35222	118.086	Trimethyl Glycine	[M]+	C5H12NO2+	Amino acids and derivatives	KWIUHFFTVRNATP-UHFFFAOYSA-O	C[N+](C)(C)CC(=O)O	C00719	248	HMDB0000043	Organic acids and derivatives	Carboxylic acids and derivatives	4574400512
Pos_00093	Positive	11.4108	732.546	Trimethyl(2-{[(2R)-3-[(9Z)-Octadec-9-Enoyloxy]-2-(Tetradecanoyloxy)Propyl Phosphonato]Oxy}Ethyl)Azanium	[M+H]+	C40H78NO8P	Phosphatidylcholines	KIVAJCJTVPWSRJ-OQHNRNOKSA-N	CCCCCCCCCCCCCC(=O)O[C@H](COC(=O)CCCCCCC/C=C\CCCCCCCC)COP(=O)([O-])OCC[N+](C)(C)C	---	24778931	HMDB0008097	Lipids and lipid-like molecules	Glycerophospholipids	147337600
Pos_00295	Positive	10.4466	376.256	Tuberostemonine	[M+H]+	C22H33NO4	Stichoneurine-type alkaloids	GYOGHROCTSEKDY-JJDZUBOLSA-N	O=C1OC(CC1C)C2N3CCCCC4C3C(C2)C5C(C(=O)OC5C4CC)C	---	100781	---	Alkaloids and derivatives	Stemona alkaloids	185979760
Pos_00003	Positive	2.8994	182.08	Tyrosine	[M+H]+	C9H11NO3	Amino acids and derivatives	OUYCCCASQSFEME-QMMMGPOBSA-N	C1=CC(=CC=C1CC(C(=O)O)N)O	C00082	---	HMDB0250803	Organic acids and derivatives	Carboxylic acids and derivatives	6537666560
Neg_00020	Negative	2.42872	323.025	Ump	[M-H]-	C9H13N2O9P	Pyrimidine ribonucleoside monophosphates	DJJCXFVJDGTHFX-XVFCMESISA-N	O=C(C=2)NC(=O)N(C2)[C@H](O1)[C@H](O)[C@H](O)[C@@H](COP(O)(O)=O)1	C00105	6030	HMDB0000288	Nucleosides, nucleotides, and analogues	Pyrimidine nucleotides	491515744
Pos_00272	Positive	3.16337	113.034	Uracil	[M+H]+	C4H4N2O2	Pyrimidones	ISAKRJDGNUQOIC-UHFFFAOYSA-N	OC1=NC=CC(O)=N1	C00106	1174	HMDB0000300	Organoheterocyclic compounds	Diazines	5849090560
Neg_00133	Negative	4.33102	167.018	Urate	[M-H]-	C5H4N4O3	Xanthines	LEHOTFFKMJEONL-UHFFFAOYSA-N	OC=1N=C(O)C=2N=C(O)NC2N1	C00366	---	HMDB0000289	Organoheterocyclic compounds	Imidazopyrimidines	213167920
Neg_00085	Negative	11.6004	233.151	Valerenic Acid	[M-H]-	C15H22O2	Prenol lipids	FEBNTWHYQKGEIQ-DHZHZOJOSA-N	CC1CCC(\C=C(/C)C(O)=O)C2=C(C)CCC12	C09743	6042891	HMDB0030016	Lipids and lipid-like molecules	Prenol lipids	61228008
Neg_00050	Negative	7.90312	167.032	Vanillate	[M-H]-	C8H8O4	Methoxybenzoic acids and derivatives	WKOLLVMJNQIZCI-UHFFFAOYSA-N	COC1=C(C=CC(=C1)C(=O)O)O	C06672	---	HMDB0000484	Benzenoids	Benzene and substituted derivatives	783701184
Neg_00193	Negative	2.34315	827.261	Verbascose	[M-H]-	C30H52O26	Oligosaccharides	FLUADVWHMHPUCG-SWPIJASHSA-N	OCC1OC(OCC2OC(OCC3OC(OCC4OC(OC5(OC(CO)C(O)C5O)CO)C(O)C(O)C4O)C(O)C(O)C3O)C(O)C(O)C2O)C(O)C(O)C1O	C08252	441434	HMDB0259784	Organic oxygen compounds	Organooxygen compounds	50358692
Neg_00063	Negative	7.83092	623.193	Verbascoside	[M-H]-	C29H36O15	Coumaric acids and derivatives	FBSKJMQYURKNSU-QPJJXVBHSA-N	C[C@H]1[C@@H]([C@H]([C@H]([C@@H](O1)O[C@@H]2[C@H]([C@@H](O[C@@H]([C@H]2OC(=O)/C=C/C3=CC(=C(C=C3)O)O)CO)OCCC4=CC(=C(C=C4)O)O)O)O)O)O	C10501	---	HMDB0034843	Phenylpropanoids and polyketides	Cinnamic acids and derivatives	330355232
Neg_00109	Negative	10.0108	211.131	Vulgarole	[M-H]-	C12H20O3	Prenol lipids	QRRSWTCVSAQEPQ-UHFFFAOYSA-N	CC(=O)OC1C(O)C2CCC1(C)C2(C)C	---	101416067	HMDB0035085	Lipids and lipid-like molecules	Prenol lipids	408537120
Pos_00041	Positive	8.8608	285.073	Wogonin	[M+H]+	C16H12O5	8-O-methylated flavonoids	XLTFNNCXVBYBSX-UHFFFAOYSA-N	COc1c(O)cc(O)c2c(=O)cc(-c3ccccc3)oc12	C10197	5281703	---	Phenylpropanoids and polyketides	Flavonoids	5292311552
Pos_00157	Positive	8.8608	461.105	Wogonoside	[M+H]+	C22H20O11	Flavonoid O-glycosides	LNOHXHDWGCMVCO-NTKSAMNMSA-N	COC1=C(C=C(C2=C1OC(=CC2=O)C3=CC=CC=C3)O)OC4C(C(C(C(O4)C(=O)O)O)O)O	---	3084961	HMDB0259901	Phenylpropanoids and polyketides	Flavonoids	37627969536
Pos_00176	Positive	5.67547	153.04	Xanthine	[M+H]+	C5H4N4O2	Xanthines	LRFVTYWOQMYALW-JKKKRHIMNA-N	Oc1nc(O)c2nc[nH]c2n1	C00385	1188	HMDB0000292	Organoheterocyclic compounds	Imidazopyrimidines	772996480
Pos_00025	Positive	2.32438	319.158	Zearalenone	[M+H]+	C18H22O5	Zearalenones	MBMQEIFVQACCCH-QBODLPLBSA-N	C[C@H]1CCCC(=O)CCC/C=C/C2=CC(=CC(=C2C(=O)O1)O)O	C09981	5281576	HMDB0031752	Macrolides and analogues	Macrolides and analogues	3540319744
Pos_00344	Positive	7.41458	220.118	Zeatin	[M+H]+	C10H13N5O	6-aminopurines	UZKQTCBAMSWPJD-FARCUNLSSA-N	OCC(=CCNC=1N=CNC2=NC=NC21)C	C00371	449093	HMDB0012204	Organoheterocyclic compounds	Imidazopyrimidines	884376640
Neg_00022	Negative	9.10078	837.384												260804544
Pos_00153	Positive	7.72187	322.138												414201248
Pos_00077	Positive	9.1572	807.444												403076928
Pos_00108	Positive	11.5124	834.592												272552192
Pos_00116	Positive	12.449	806.562												985034496
Neg_00016	Negative	8.87053	283.058												1310445184
Neg_00004	Negative	5.17595	111.017												129530048
Pos_00099	Positive	7.83343	181.048												4067746048
Pos_00152	Positive	14.7598	365.103												763509056
Pos_00227	Positive	10.2038	375.104												3148317696
Neg_00164	Negative	5.12815	180.064												204670432
Neg_00001	Negative	7.21132	164.069												517630688
Pos_00172	Positive	2.70328	102.055												350746848
Neg_00172	Negative	1.70875	173.101												888428736
Neg_00171	Negative	7.18198	160.059												202458176
Neg_00078	Negative	9.04328	255.064												154425936
Neg_00131	Negative	8.33103	116.048												78518216
Neg_00156	Negative	7.02772	150.039												89067920
Neg_00035	Negative	9.79253	267.064												5795441152
Pos_00378	Positive	8.93147	255.063												517908608
Pos_00032	Positive	8.1012	169.075												481330976
Pos_00347	Positive	8.84663	123.043												619557440
Neg_00041	Negative	8.81397	445.073												713950080
Neg_00047	Negative	5.22287	346.053												197444528
Pos_00110	Positive	2.50792	325.11												893228416
Neg_00075	Negative	9.87833	297.073												82395304
Neg_00067	Negative	3.31358	134.044												9583904768
Pos_00185	Positive	8.84663	105.033												622483456
Neg_00079	Negative	9.56055	911.489												585141440
															265401424
Pos_00302	Positive	9.69325	849.456												180723632
Pos_00301	Positive	9.80645	849.456												181631360
Neg_00080	Negative	9.54578	955.483												193201248
Neg_00081	Negative	9.83527	909.475												113944968
Pos_00204	Positive	9.79235	703.569												900910080
Pos_00203	Positive	14.8178	703.569												228987920
Neg_00021	Negative	9.25852	837.384												75861952
Neg_00068	Negative	2.00905	701.184												89097984
Neg_00191	Negative	9.44458	807.411												90518736
Neg_00058	Negative	9.96677	285.212												81951032
Pos_00201	Positive	11.3964	703.569												513115552
Pos_00158	Positive	8.76242	461.105												16600764416
Pos_00022	Positive	8.55142	269.078												11775179776
Pos_00083	Positive	9.31213	277.214												2358171648
Neg_00031	Negative	9.07187	439.192												787664896
Pos_00376	Positive	7.98818	285.073												5856947200
Neg_00030	Negative	8.78575	439.192												513147392
Pos_00367	Positive	9.28413	471.344												595844928
Neg_00045	Negative	11.015	293.209												232621296
Pos_00012	Positive	3.77395	136.061												153546620928
Pos_00122	Positive	2.33828	527.155												773033216
Pos_00040	Positive	10.2465	285.073												2476533248
Neg_00029	Negative	8.81397	397.183												916007040
Pos_00050	Positive	9.34042	439.354												999408512
Pos_00238	Positive	2.49393	160.096												4178411008
Neg_00039	Negative	8.70087	445.073												796575168
Neg_00190	Negative	2.2554	133.011												4948212736
Pos_00061	Positive	9.41063	453.333												718628544
Neg_00071	Negative	2.27073	539.133												310058368
Pos_00085	Positive	9.62243	277.214												461020288
Pos_00097	Positive	8.79052	447.089												1107293440
Pos_00375	Positive	9.04428	307.055												277213952
Neg_00057	Negative	9.77755	285.203												106077768
Neg_00072	Negative	2.00905	539.133												359193568
Pos_00231	Positive	9.11473	315.083												3535589632
Pos_00315	Positive	8.76242	285.073												2432418816
Neg_00187	Negative	7.05883	169.011												932382592
Neg_00148	Negative	2.28517	503.157												1920380160
Pos_00031	Positive	3.85705	152.055												12666702848
Neg_00118	Negative	10.9377	269.043												587320896
Pos_00174	Positive	2.21095	197.1												1077625984
Neg_00028	Negative	8.25953	397.183												267769872
Neg_00204	Negative	9.0862	325.198												238391872
Pos_00121	Positive	2.5638	527.154												475829472
Pos_00017	Positive	7.27517	220.118												428941440
Neg_00107	Negative	2.13857	209.064												396753792
Pos_00319	Positive	4.07888	274.09												1054285312
Neg_00130	Negative	1.58503	88.0379												102630656
Pos_00048	Positive	9.9622	439.355												195809248
Neg_00026	Negative	8.05938	397.183												268760256
Pos_00271	Positive	4.99508	113.034												10099525632
Pos_00293	Positive	9.87725	301.105												3908069632
Pos_00074	Positive	8.4525	221.188												358754304
Neg_00077	Negative	8.20227	285.041												197931920
Pos_00084	Positive	11.0491	277.214												267704096
Pos_00062	Positive	8.76242	453.333												282288992
Pos_00380	Positive	8.1012	257.09												2194243072
Neg_00013	Negative	7.93158	137.022												900144832
Pos_00329	Positive	4.13447	86.0965												10154594304
Neg_00149	Negative	1.83527	503.157												448820032
Neg_00125	Negative	4.15635	117.017												817853440
Pos_00058	Positive	2.8994	138.054												606516032
Neg_00060	Negative	2.3288	103.001												68045504
Pos_00154	Positive	10.9342	191.105												1020575936
Neg_00040	Negative	7.541	153.017												260496624
Pos_00151	Positive	11.4108	365.103												888455680
Pos_00283	Positive	8.81858	271.058												324063520
Pos_00310	Positive	8.94558	367.206												450827968
Neg_00059	Negative	9.96677	285.204												89990264
Pos_00265	Positive	9.5377	275.199												358493056
Pos_00230	Positive	8.01625	315.084												929783232
Pos_00139	Positive	7.91832	177.053												387434080
Pos_00027	Positive	9.8914	167.069												657746944
Pos_00233	Positive	3.95408	94.0651												446216992
Pos_00309	Positive	8.05932	199.059												638794048
Neg_00009	Negative	1.77933	267.069												288908928
Pos_00245	Positive	2.50792	112.05												697489856
Pos_00029	Positive	2.92725	152.055												935035712
Pos_00351	Positive	7.98818	195.09												762138752
Pos_00244	Positive	6.95483	112.05												789714816
Pos_00228	Positive	9.27007	315.083												721988672
Pos_00015	Positive	7.03852	136.061												3463149056
Neg_00100	Negative	1.76523	85.0269												278178432
Neg_00114	Negative	3.82418	94.0272												684474560
Pos_00254	Positive	7.23342	118.065												479356480
Pos_00362	Positive	9.9622	207.1												474665792
Pos_00100	Positive	9.4248	287.234												503408096
Pos_00360	Positive	9.82058	207.1												369755968
Pos_00118	Positive	14.2214	284.293												380348608
Pos_00149	Positive	7.69315	169.075												360207648
Pos_00197	Positive	12.1803	309.276												4707768320
Neg_00126	Negative	3.93365	117.017												456085856
Pos_00324	Positive	3.44123	132.101												1016124544
Pos_00183	Positive	9.0021	352.152												247257648
Pos_00046	Positive	6.98285	168.064												1306958336
Pos_00198	Positive	14.8036	309.277												1830529792
Pos_00252	Positive	9.31213	118.065												828113024
Neg_00150	Negative	2.00905	503.156												301331008
Pos_00023	Positive	9.19952	269.078												266524016
Pos_00363	Positive	8.18518	207.1												337783840
Neg_00116	Negative	9.30108	313.069												357289984
Pos_00054	Positive	9.5235	151.074												429693824
Pos_00240	Positive	7.49795	130.064												825856640
Pos_00125	Positive	12.449	760.577												21081126912
Pos_00328	Positive	4.27348	86.0965												4973669888
Pos_00064	Positive	3.73235	124.039												3221641984
Pos_00089	Positive	12.71	256.262												147065776
Pos_00232	Positive	8.87477	315.083												525326112
Pos_00129	Positive	3.46898	182.08												1989488512
Pos_00160	Positive	4.66212	137.045												4353543168
Pos_00255	Positive	8.69228	118.065												524344192
Neg_00088	Negative	9.32933	211.131												251457328
Pos_00138	Positive	8.21303	177.053												425101344
Neg_00010	Negative	7.39263	167.032												161565632
Neg_00144	Negative	7.788	197.042												129531944
Pos_00336	Positive	7.17782	112.087												237800112
Pos_00355	Positive	8.4806	195.064												552618048
Pos_00021	Positive	8.17123	269.078												230572944
Neg_00119	Negative	8.17407	269.046												120640576
Pos_00070	Positive	8.7343	179.105												246409024
Pos_00217	Positive	4.02335	166.085												611452928
Pos_00358	Positive	8.17123	389.157												233529376
Pos_00181	Positive	10.1754	313.105												194068208
Pos_00173	Positive	2.59157	175.118												1072973632
Neg_00112	Negative	7.21132	94.0272												122202432
Neg_00113	Negative	2.31378	94.0273												88823096
Pos_00102	Positive	7.5258	181.048												454247520
Neg_00014	Negative	3.32807	150.039												213536880
Pos_00075	Positive	8.94558	349.199												473035104
Pos_00288	Positive	9.63662	331.078												304223616
Neg_00038	Negative	7.541	109.027												97956552
Pos_00354	Positive	8.3815	195.063												398949952
Pos_00236	Positive	5.92603	86.0602												3913171712
Pos_00053	Positive	8.01625	151.074												363396160
Pos_00179	Positive	3.80162	119.035												1562418688
Neg_00003	Negative	13.4646	118.038												169444608
Pos_00052	Positive	7.41458	151.075												326357792
Pos_00223	Positive	8.94558	299.089												436595968
Pos_00132	Positive	8.35342	123.043												275627200
Pos_00286	Positive	8.46645	219.173												368026400
Pos_00124	Positive	9.8914	760.577												20890347520
Pos_00145	Positive	6.25987	181.107												810291392
Neg_00065	Negative	8.98432	153.017												63405444
Pos_00296	Positive	10.2038	209.116												139829952
Pos_00135	Positive	7.60955	131.049												343239296
Neg_00138	Negative	6.93522	114.053												103061912
Pos_00119	Positive	5.50885	170.091												660239104
Neg_00175	Negative	3.09593	174.038												150280016
Pos_00112	Positive	9.0021	149.022												207849152
Pos_00051	Positive	1.79535	131.048												471753760
Pos_00079	Positive	8.7203	123.043												258244288
Neg_00066	Negative	7.05883	134.044												641776576
Pos_00013	Positive	7.23342	136.061												1016346816
Pos_00365	Positive	2.53578	204.096												665278656
Pos_00251	Positive	8.3674	110.06												332798368
Pos_00155	Positive	10.6905	191.105												180103216
Pos_00088	Positive	12.5398	256.261												84754344
Pos_00002	Positive	7.77762	183.09												269549984
Neg_00210	Negative	14.777	341.106												526101728
Pos_00317	Positive	8.88878	301.104												658248640
Pos_00127	Positive	11.4108	830.564												183523184
Pos_00210	Positive	6.8158	97.0282												860654016
Pos_00224	Positive	9.43898	299.089												224179104
Pos_00221	Positive	7.4285	309.277												244519392
Pos_00126	Positive	14.8036	760.578												3792873216
Pos_00131	Positive	7.77762	146.059												283408928
Pos_00162	Positive	6.82965	144.101												1384345216
Neg_00002	Negative	7.13705	173.079												119516016
Pos_00094	Positive	7.1917	144.047												291239104
Neg_00019	Negative	4.01218	503.157												179212400
Neg_00163	Negative	3.49897	130.084												602811200
Pos_00207	Positive	9.43898	119.085												589476672
Pos_00267	Positive	10.2038	275.199												2004981632
Pos_00337	Positive	9.10067	149.059												206865200
Neg_00209	Negative	12.1518	341.106												726651392
Pos_00134	Positive	7.40067	131.049												201794624
Pos_00219	Positive	1.82393	180.101												281987808
Neg_00161	Negative	4.36188	130.084												343975936
Pos_00248	Positive	3.08	112.05												951573952
Pos_00268	Positive	9.11473	275.199												1600273920
Pos_00335	Positive	6.76017	104.107												615157760
Pos_00215	Positive	8.2552	133.1												359557184
Pos_00247	Positive	7.03852	137.045												386038432
Pos_00107	Positive	9.90543	782.563												2169915392
Pos_00275	Positive	2.57767	127.038												1182646400
Pos_00334	Positive	12.0183	104.106												320214240
Pos_00199	Positive	7.69315	309.277												180991024
Pos_00193	Positive	11.4108	780.547												1284219520
Pos_00278	Positive	1.79535	127.038												1174576640
Pos_00169	Positive	8.50867	136.075												345237440
Pos_00211	Positive	3.23268	97.0282												1014610176
Pos_00106	Positive	9.5235	782.562												1208732672
Pos_00191	Positive	14.7752	780.547												212509600
Pos_00105	Positive	14.7752	782.562												286946144
Pos_00165	Positive	12.449	784.581												1995598208
Pos_00332	Positive	6.59352	104.107												466193504
Pos_00109	Positive	12.449	782.563												729374464
Pos_00082	Positive	12.4639	810.592												575767680
Pos_00192	Positive	12.4639	780.547												474906624
Pos_00277	Positive	3.2188	127.038												2382705408
Neg_00165	Negative	3.31358	180.064												81803216
Pos_00195	Positive	9.66497	780.547												413878048
Neg_00168	Negative	5.93535	321.046												56693640
Pos_00166	Positive	9.86305	784.58												2615653632
Pos_00117	Positive	9.87725	806.562												2418525440
Pos_00115	Positive	11.1942	806.563												2822830848
Pos_00034	Positive	5.03673	95.049												318787264
Pos_00090	Positive	11.3819	758.562												16708668416
Pos_00091	Positive	11.4828	758.562												18878044160
Pos_00164	Positive	11.4252	784.581												2634314496
Pos_00260	Positive	3.56628	123.043												256863280
Pos_00113	Positive	12.449	758.562												6981941248
Pos_00276	Positive	6.8158	127.038												1685620352
Pos_00187	Positive	5.48103	332.131												1174411904
Pos_00186	Positive	9.566	441.37												809464320
Neg_00082	Negative	7.51285	285.058												219177328
Neg_00083	Negative	7.34702	315.069												1790445824
