# Supplementary material for: Investigation of the regulatory mechanisms of Guiqi Yimu Powder on dairy cow fatty liver cells using a multi-omics approach
Source: Front Vet Sci. 2024 Oct 9;11:1475564. doi: 10.3389/fvets.2024.1475564 (PMC11497463; doi:10.3389/fvets.2024.1475564)
Supplement: Supplementary file 1 [file Data_Sheet_1.zip › Data Sheet 1/Supplementary Table S2.xls]

id	A-1:read count	A-2:read count	A-3:read count	B-1:read count	B-2:read count	B-3:read count	A-1:read count_CPM	A-2:read count_CPM	A-3:read count_CPM	B-1:read count_CPM	B-2:read count_CPM	B-3:read count_CPM	A_mean	B_mean	log2(fc)	PValue	FDR	?Ensembl ID
MT2A	341	316	217	4329	4190	3610	20.03	19.56	12.65	239.8	263.2	226.09	17.41333333	243.03	3.8029	2.78E-166	3.92E-162	ENSBTAG00000023659
CYP26B1	106	160	187	1927	1229	1440	6.23	9.9	10.9	106.74	77.2	90.19	9.01	91.37666667	3.3422	4.13E-88	2.91E-84	ENSBTAG00000012212
INSIG1	2293	2263	2279	862	886	795	134.71	140.09	132.8	47.75	55.66	49.79	135.8666667	51.06666667	-1.4117	6.24E-56	2.93E-52	ENSBTAG00000001592
SLC12A2	359	376	384	1258	1148	1488	21.09	23.28	22.38	69.69	72.11	93.19	22.25	78.33	1.8158	5.75E-47	2.03E-43	ENSBTAG00000009637
RRM2	964	1026	1194	2768	2581	2584	56.63	63.51	69.58	153.33	162.13	161.83	63.24	159.0966667	1.331	7.54E-44	2.13E-40	ENSBTAG00000008216
EDN2	440	457	565	93	93	121	25.85	28.29	32.92	5.15	5.84	7.58	29.02	6.19	-2.229	7.06E-42	1.66E-38	ENSBTAG00000021434
ACSS2	8890	7602	7005	3486	2696	2619	522.27	470.6	408.2	193.1	169.35	164.03	467.0233333	175.4933333	-1.4121	1.82E-40	3.67E-37	ENSBTAG00000013303
SCD	22800	23953	25244	13132	10073	11372	1339.45	1482.82	1471.05	727.44	632.75	712.22	1431.106667	690.8033333	-1.0508	1.33E-39	2.35E-36	ENSBTAG00000055207
CA2	1393	1293	1711	3523	3178	3519	81.84	80.04	99.71	195.15	199.63	220.39	87.19666667	205.0566667	1.2337	2.64E-34	4.14E-31	ENSBTAG00000017733
EPHB2	1568	1436	1871	4073	3465	3460	92.12	88.9	109.03	225.62	217.66	216.7	96.68333333	219.9933333	1.1861	2.00E-33	2.81E-30	ENSBTAG00000045902
QPRT	1734	1589	1646	833	745	777	101.87	98.37	95.92	46.14	46.8	48.66	98.72	47.2	-1.0646	2.22E-33	2.85E-30	ENSBTAG00000018082
PMEPA1	3668	3680	4761	10274	8322	8776	215.49	227.81	277.44	569.12	522.76	549.64	240.2466667	547.1733333	1.1875	2.62E-32	3.08E-29	ENSBTAG00000054628
SLC39A8	811	814	1228	2718	2496	2700	47.64	50.39	71.56	150.56	156.79	169.1	56.53	158.8166667	1.4903	4.09E-31	4.43E-28	ENSBTAG00000005668
TNFAIP2	1784	1768	1810	4137	3707	3334	104.81	109.45	105.47	229.17	232.86	208.81	106.5766667	223.6133333	1.0691	4.80E-31	4.83E-28	ENSBTAG00000035995
FGFR2	2001	1935	2218	1086	913	1045	117.55	119.79	129.25	60.16	57.35	65.45	122.1966667	60.98666667	-1.0026	6.68E-31	6.28E-28	ENSBTAG00000014064
TRIM8	3675	3890	4319	9177	7541	7500	215.9	240.81	251.68	508.35	473.7	469.72	236.13	483.9233333	1.0352	1.26E-30	1.11E-27	ENSBTAG00000021071
FOXN1	693	830	737	303	267	207	40.71	51.38	42.95	16.78	16.77	12.96	45.01333333	15.50333333	-1.5378	3.97E-28	3.29E-25	ENSBTAG00000013095
SLC34A2	1706	1546	2518	12824	9853	9356	100.22	95.71	146.73	710.37	618.93	585.96	114.22	638.42	2.4827	7.04E-28	5.25E-25	ENSBTAG00000001545
RAB15	4790	4617	5509	11259	9171	9052	281.4	285.82	321.03	623.68	576.09	566.92	296.0833333	588.8966667	0.992	7.08E-28	5.25E-25	ENSBTAG00000003474
TNFSF15	51	54	87	296	303	321	3	3.34	5.07	16.4	19.03	20.1	3.803333333	18.51	2.283	2.05E-27	1.44E-24	ENSBTAG00000018069
UHRF1	665	611	699	1506	1306	1318	39.07	37.82	40.73	83.42	82.04	82.55	39.20666667	82.67	1.0763	3.51E-26	2.36E-23	ENSBTAG00000002224
SERPINE2	1331	1239	1285	660	550	663	78.19	76.7	74.88	36.56	34.55	41.52	76.59	37.54333333	-1.0286	1.33E-25	8.50E-23	ENSBTAG00000008717
FDFT1	4749	4432	4635	2760	2725	2465	278.99	274.36	270.1	152.89	171.17	154.38	274.4833333	159.48	-0.7833	1.78E-24	1.09E-21	ENSBTAG00000012432
SAA3	773	538	935	2480	2068	1796	45.41	33.31	54.49	137.38	129.9	112.48	44.40333333	126.5866667	1.5114	1.92E-24	1.13E-21	ENSBTAG00000049589
PTPRJ	1088	1244	1579	3595	2612	3332	63.92	77.01	92.01	199.14	164.08	208.68	77.64666667	190.6333333	1.2958	2.66E-24	1.50E-21	ENSBTAG00000024715
GFAP	670	571	897	276	246	197	39.36	35.35	52.27	15.29	15.45	12.34	42.32666667	14.36	-1.5595	3.00E-24	1.63E-21	ENSBTAG00000013534
SREBF1	14622	13530	13393	8917	7134	6854	859.01	837.58	780.46	493.95	448.13	429.26	825.6833333	457.1133333	-0.853	1.52E-23	7.93E-21	ENSBTAG00000007884
MATN2	1302	1292	1755	3130	2913	3172	76.49	79.98	102.27	173.38	182.98	198.66	86.24666667	185.0066667	1.101	2.70E-23	1.36E-20	ENSBTAG00000017165
KIRREL1	2648	2628	3537	8987	5696	6742	155.56	162.69	206.11	497.83	357.8	422.25	174.7866667	425.96	1.2851	4.47E-23	2.17E-20	ENSBTAG00000005799
SELENBP1	621	576	564	262	252	226	36.48	35.66	32.87	14.51	15.83	14.15	35.00333333	14.83	-1.239	5.94E-23	2.79E-20	ENSBTAG00000008091
SEMA5B	747	838	815	359	363	394	43.88	51.88	47.49	19.89	22.8	24.68	47.75	22.45666667	-1.0884	1.94E-21	8.81E-19	ENSBTAG00000018765
GNG4	373	377	254	98	86	97	21.91	23.34	14.8	5.43	5.4	6.08	20.01666667	5.636666667	-1.8283	6.09E-21	2.68E-18	ENSBTAG00000002908
LGALS3	21614	20890	20517	13776	12250	13655	1269.77	1293.2	1195.59	763.11	769.5	855.21	1252.853333	795.94	-0.6545	1.77E-20	7.58E-18	ENSBTAG00000002326
SLC4A4	45	60	91	314	225	348	2.64	3.71	5.3	17.39	14.13	21.8	3.883333333	17.77333333	2.1943	2.74E-20	1.13E-17	ENSBTAG00000002348
CCL17	1248	1088	1164	680	470	545	73.32	67.35	67.83	37.67	29.52	34.13	69.5	33.77333333	-1.0411	3.19E-20	1.28E-17	ENSBTAG00000001191
PPP1R13B	786	697	799	1560	1345	1379	46.18	43.15	46.56	86.41	84.49	86.37	45.29666667	85.75666667	0.9208	1.11E-19	4.33E-17	ENSBTAG00000003559
PRICKLE1	139	130	179	449	379	391	8.17	8.05	10.43	24.87	23.81	24.49	8.883333333	24.39	1.4571	2.64E-19	1.01E-16	ENSBTAG00000008596
PAQR5	292	255	369	755	754	663	17.15	15.79	21.5	41.82	47.36	41.52	18.14666667	43.56666667	1.2635	3.57E-19	1.33E-16	ENSBTAG00000020352
SPRY2	267	251	283	701	545	586	15.69	15.54	16.49	38.83	34.23	36.7	15.90666667	36.58666667	1.2017	4.04E-19	1.46E-16	ENSBTAG00000001774
PFDN4	212	213	172	494	517	535	12.45	13.19	10.02	27.36	32.48	33.51	11.88666667	31.11666667	1.3883	4.53E-19	1.60E-16	ENSBTAG00000008812
CSDC2	1973	1925	2240	1279	1052	899	115.91	119.17	130.53	70.85	66.08	56.3	121.87	64.41	-0.92	4.93E-19	1.69E-16	ENSBTAG00000004004
LOXL2	14812	14913	13640	9473	8901	8706	870.17	923.19	794.85	524.75	559.13	545.25	862.7366667	543.0433333	-0.6679	8.28E-19	2.78E-16	ENSBTAG00000006214
HEBP1	973	784	872	492	416	410	57.16	48.53	50.81	27.25	26.13	25.68	52.16666667	26.35333333	-0.9851	1.66E-18	5.45E-16	ENSBTAG00000005868
LSS	3236	2793	2815	1954	1482	1469	190.11	172.9	164.04	108.24	93.09	92	175.6833333	97.77666667	-0.8454	1.95E-17	6.24E-15	ENSBTAG00000018936
LPIN1	588	524	670	317	253	283	34.54	32.44	39.04	17.56	15.89	17.72	35.34	17.05666667	-1.051	3.41E-17	1.07E-14	ENSBTAG00000007689
ASS1	16480	16760	16906	12218	10528	9966	968.16	1037.53	985.17	676.81	661.33	624.17	996.9533333	654.1033333	-0.608	3.62E-17	1.11E-14	ENSBTAG00000020747
ANGPTL8	296	441	369	116	134	136	17.39	27.3	21.5	6.43	8.42	8.52	22.06333333	7.79	-1.502	7.12E-17	2.14E-14	ENSBTAG00000009570
KRT18	64562	62769	64879	108610	102191	92539	3792.87	3885.73	3780.72	6016.36	6419.23	5795.68	3819.773333	6077.09	0.6699	1.25E-16	3.66E-14	ENSBTAG00000001517
KIF12	1400	1291	1542	2518	2410	2262	82.25	79.92	89.86	139.48	151.39	141.67	84.01	144.18	0.7792	1.49E-16	4.19E-14	ENSBTAG00000015685
C16H1orf116	502	576	558	291	256	235	29.49	35.66	32.52	16.12	16.08	14.72	32.55666667	15.64	-1.0577	1.62E-16	4.48E-14	ENSBTAG00000018143
PKHD1	31	45	68	290	197	173	1.82	2.79	3.96	16.06	12.37	10.83	2.856666667	13.08666667	2.1957	1.74E-16	4.73E-14	ENSBTAG00000011237
ATP2B2	642	503	847	1712	1296	1479	37.72	31.14	49.36	94.83	81.41	92.63	39.40666667	89.62333333	1.1854	2.29E-16	6.08E-14	ENSBTAG00000001305
FLVCR2	110	146	173	536	379	350	6.46	9.04	10.08	29.69	23.81	21.92	8.526666667	25.14	1.5599	2.70E-16	7.06E-14	ENSBTAG00000040078
CALCOCO1	4120	4277	4555	3137	2541	2618	242.04	264.77	265.44	173.77	159.62	163.96	257.4166667	165.7833333	-0.6348	3.14E-16	8.06E-14	ENSBTAG00000015016
PLAU	7009	6599	6459	11364	10002	10678	411.76	408.51	376.39	629.5	628.29	668.76	398.8866667	642.1833333	0.687	3.81E-16	9.58E-14	ENSBTAG00000005947
ALDH3B1	5907	5771	5871	4223	3774	3503	347.02	357.26	342.12	233.93	237.07	219.39	348.8	230.13	-0.6	4.10E-16	1.01E-13	ENSBTAG00000013093
DDIT4L	588	576	601	294	307	303	34.54	35.66	35.02	16.29	19.28	18.98	35.07333333	18.18333333	-0.9478	4.79E-16	1.14E-13	ENSBTAG00000010610
FNDC3B	455	627	590	1105	1204	1315	26.73	38.81	34.38	61.21	75.63	82.36	33.30666667	73.06666667	1.1334	9.09E-16	2.10E-13	ENSBTAG00000019376
FGFR3	567	653	562	310	238	300	33.31	40.42	32.75	17.17	14.95	18.79	35.49333333	16.97	-1.0646	1.30E-15	2.96E-13	ENSBTAG00000007164
TRABD2B	199	166	233	512	464	420	11.69	10.28	13.58	28.36	29.15	26.3	11.85	27.93666667	1.2373	1.38E-15	3.08E-13	ENSBTAG00000054324
GPR137B	203	195	328	645	547	645	11.93	12.07	19.11	35.73	34.36	40.4	14.37	36.83	1.3578	1.59E-15	3.50E-13	ENSBTAG00000000830
ADPRHL1	843	836	689	431	400	329	49.52	51.75	40.15	23.87	25.13	20.61	47.14	23.20333333	-1.0226	3.66E-15	7.95E-13	ENSBTAG00000020928
MCM4	3205	2632	2972	5253	4702	4566	188.29	162.93	173.19	290.99	295.36	285.97	174.8033333	290.7733333	0.7342	5.00E-15	1.07E-12	ENSBTAG00000017021
COQ8A	1829	1865	2144	1315	1113	963	107.45	115.45	124.94	72.84	69.91	60.31	115.9466667	67.68666667	-0.7765	5.17E-15	1.09E-12	ENSBTAG00000021880
HSD3B1	35470	34229	43971	26237	23502	24187	2083.78	2118.96	2562.34	1453.38	1476.3	1514.82	2255.026667	1481.5	-0.6061	8.23E-15	1.71E-12	ENSBTAG00000006769
TENT5B	1269	1253	1340	849	767	802	74.55	77.57	78.09	47.03	48.18	50.23	76.73666667	48.48	-0.6625	1.08E-14	2.18E-12	ENSBTAG00000018413
ETV4	100	116	68	299	269	301	5.87	7.18	3.96	16.56	16.9	18.85	5.67	17.43666667	1.6207	1.13E-14	2.24E-12	ENSBTAG00000008333
PCYT2	4449	4017	3963	2872	2655	2476	261.37	248.67	230.94	159.09	166.78	155.07	246.9933333	160.3133333	-0.6236	1.24E-14	2.42E-12	ENSBTAG00000001868
FOXO6	893	864	947	578	479	529	52.46	53.49	55.18	32.02	30.09	33.13	53.71	31.74666667	-0.7586	1.32E-14	2.55E-12	ENSBTAG00000024115
SLC39A10	475	657	638	191	271	261	27.91	40.67	37.18	10.58	17.02	16.35	35.25333333	14.65	-1.2669	1.34E-14	2.56E-12	ENSBTAG00000016782
E2F1	427	340	380	767	734	733	25.09	21.05	22.14	42.49	46.11	45.91	22.76	44.83666667	0.9782	1.46E-14	2.75E-12	ENSBTAG00000003971
H3-3B	4115	4213	4894	7864	6384	7946	241.75	260.81	285.19	435.62	401.02	497.65	262.5833333	444.7633333	0.7603	1.87E-14	3.47E-12	ENSBTAG00000024909
PADI2	105	104	74	9	19	12	6.17	6.44	4.31	0.5	1.19	0.75	5.64	0.813333333	-2.7938	2.09E-14	3.83E-12	ENSBTAG00000003403
LPCAT3	3127	3171	2966	2066	1929	1573	183.7	196.3	172.84	114.44	121.17	98.52	184.28	111.3766667	-0.7265	2.85E-14	5.15E-12	ENSBTAG00000013127
VMAC	591	663	669	361	294	362	34.72	41.04	38.98	20	18.47	22.67	38.24666667	20.38	-0.9082	3.66E-14	6.53E-12	ENSBTAG00000006067
CDC25B	3604	3500	3350	2494	2103	2278	211.73	216.67	195.22	138.15	132.1	142.67	207.8733333	137.64	-0.5948	4.01E-14	7.06E-12	ENSBTAG00000008436
PHLDA1	646	612	684	1225	1013	1231	37.95	37.89	39.86	67.86	63.63	77.1	38.56666667	69.53	0.8503	4.34E-14	7.56E-12	ENSBTAG00000034985
S100A4	21720	18537	17661	13525	11305	10257	1276	1147.54	1029.17	749.21	710.14	642.39	1150.903333	700.58	-0.7161	5.10E-14	8.77E-12	ENSBTAG00000019203
EMP1	444	428	438	250	154	193	26.08	26.5	25.52	13.85	9.67	12.09	26.03333333	11.87	-1.133	5.49E-14	9.32E-12	ENSBTAG00000036078
GALNT16	1359	1333	1130	2546	2129	2160	79.84	82.52	65.85	141.03	133.74	135.28	76.07	136.6833333	0.8454	5.69E-14	9.55E-12	ENSBTAG00000009998
ARNT2	3733	3181	4637	8204	6112	6767	219.31	196.92	270.21	454.45	383.93	423.81	228.8133333	420.73	0.8787	8.44E-14	1.40E-11	ENSBTAG00000012351
ARL6IP5	2599	2328	2329	1667	1527	1359	152.69	144.12	135.72	92.34	95.92	85.11	144.1766667	91.12333333	-0.6619	1.08E-13	1.74E-11	ENSBTAG00000021506
STEAP1	105	98	139	283	290	298	6.17	6.07	8.1	15.68	18.22	18.66	6.78	17.52	1.3696	1.50E-13	2.38E-11	ENSBTAG00000015749
MCM3	2197	1764	2032	3548	3168	3117	129.07	109.2	118.41	196.54	199	195.22	118.8933333	196.92	0.7279	1.55E-13	2.42E-11	ENSBTAG00000010721
CYP24A1	229	217	243	604	402	518	13.45	13.43	14.16	33.46	25.25	32.44	13.68	30.38333333	1.1512	1.75E-13	2.68E-11	ENSBTAG00000002765
CXCL3	150	172	155	375	327	391	8.81	10.65	9.03	20.77	20.54	24.49	9.496666667	21.93333333	1.2076	2.42E-13	3.67E-11	ENSBTAG00000037778
CCDC198	168	207	276	485	502	528	9.87	12.81	16.08	26.87	31.53	33.07	12.92	30.49	1.2387	2.46E-13	3.69E-11	ENSBTAG00000009862
HMGCS1	2252	2371	2297	1268	1468	1458	132.3	146.78	133.85	70.24	92.21	91.31	137.6433333	84.58666667	-0.7024	2.75E-13	4.08E-11	ENSBTAG00000011839
TLL2	469	413	515	266	214	235	27.55	25.57	30.01	14.73	13.44	14.72	27.71	14.29666667	-0.9547	2.85E-13	4.18E-11	ENSBTAG00000011743
MGST1	992	894	917	562	565	547	58.28	55.34	53.44	31.13	35.49	34.26	55.68666667	33.62666667	-0.7277	2.93E-13	4.25E-11	ENSBTAG00000008541
DDX3X	849	938	1002	1573	1569	1891	49.88	58.07	58.39	87.14	98.56	118.43	55.44666667	101.3766667	0.8706	3.18E-13	4.57E-11	ENSBTAG00000035907
MCM5	2261	2069	1876	3919	3452	3213	132.83	128.08	109.32	217.09	216.84	201.23	123.41	211.72	0.7787	3.66E-13	5.16E-11	ENSBTAG00000015595
LPIN3	1213	1174	1342	819	738	806	71.26	72.68	78.2	45.37	46.36	50.48	74.04666667	47.40333333	-0.6434	3.82E-13	5.33E-11	ENSBTAG00000009165
ESR1	342	373	469	888	664	826	20.09	23.09	27.33	49.19	41.71	51.73	23.50333333	47.54333333	1.0164	5.92E-13	8.18E-11	ENSBTAG00000007159
SDC4	6589	6797	8386	13934	10751	11421	387.09	420.77	488.68	771.86	675.34	715.29	432.18	720.83	0.738	6.35E-13	8.69E-11	ENSBTAG00000015127
PLCB4	142	146	155	306	353	396	8.34	9.04	9.03	16.95	22.17	24.8	8.803333333	21.30666667	1.2752	6.56E-13	8.89E-11	ENSBTAG00000013116
MYO6	362	398	441	717	759	878	21.27	24.64	25.7	39.72	47.68	54.99	23.87	47.46333333	0.9916	7.23E-13	9.70E-11	ENSBTAG00000016751
TBC1D2	1584	1399	1437	1000	914	909	93.06	86.61	83.74	55.39	57.41	56.93	87.80333333	56.57666667	-0.6341	7.41E-13	9.85E-11	ENSBTAG00000019550
TMPRSS6	49	41	83	245	190	168	2.88	2.54	4.84	13.57	11.94	10.52	3.42	12.01	1.8122	8.44E-13	1.11E-10	ENSBTAG00000032152
MYLIP	585	560	700	317	340	343	34.37	34.67	40.79	17.56	21.36	21.48	36.61	20.13333333	-0.8627	1.02E-12	1.33E-10	ENSBTAG00000004115
PNPLA2	1866	1795	2143	1319	1282	1159	109.62	111.12	124.88	73.06	80.53	72.59	115.2066667	75.39333333	-0.6117	1.17E-12	1.49E-10	ENSBTAG00000005144
FABP3	2719	2283	1986	1482	1299	1279	159.74	141.33	115.73	82.09	81.6	80.1	138.9333333	81.26333333	-0.7737	1.32E-12	1.67E-10	ENSBTAG00000016819
BATF3	197	136	152	375	380	366	11.57	8.42	8.86	20.77	23.87	22.92	9.616666667	22.52	1.2276	1.37E-12	1.72E-10	ENSBTAG00000011982
SALL1	408	404	479	971	688	805	23.97	25.01	27.91	53.79	43.22	50.42	25.63	49.14333333	0.9392	1.48E-12	1.84E-10	ENSBTAG00000008544
C28H1orf198	2514	2714	3212	2015	1460	1673	147.69	168.01	187.17	111.62	91.71	104.78	167.6233333	102.7033333	-0.7067	1.54E-12	1.91E-10	ENSBTAG00000023074
CEMIP2	778	806	935	1482	1295	1407	45.71	49.9	54.49	82.09	81.35	88.12	50.03333333	83.85333333	0.745	1.68E-12	2.06E-10	ENSBTAG00000005090
ARL4D	679	661	761	437	414	373	39.89	40.92	44.35	24.21	26.01	23.36	41.72	24.52666667	-0.7664	1.72E-12	2.09E-10	ENSBTAG00000016847
PVR	2477	2184	2709	4318	3611	3682	145.52	135.2	157.86	239.19	226.83	230.6	146.1933333	232.2066667	0.6675	2.07E-12	2.50E-10	ENSBTAG00000051298
PYCR1	2916	2530	2271	1716	1532	1460	171.31	156.62	132.34	95.06	96.23	91.44	153.4233333	94.24333333	-0.7031	2.16E-12	2.56E-10	ENSBTAG00000000042
ROPN1L	635	574	705	381	361	357	37.3	35.53	41.08	21.11	22.68	22.36	37.97	22.05	-0.7841	2.17E-12	2.56E-10	ENSBTAG00000003539
HDAC6	1270	1169	1110	773	681	744	74.61	72.37	64.68	42.82	42.78	46.6	70.55333333	44.06666667	-0.679	2.58E-12	2.98E-10	ENSBTAG00000013244
ARHGAP23	1241	1222	1287	907	737	763	72.91	75.65	75	50.24	46.3	47.79	74.52	48.11	-0.6313	2.70E-12	3.10E-10	ENSBTAG00000016911
PIK3IP1	933	800	1005	591	544	487	54.81	49.52	58.56	32.74	34.17	30.5	54.29666667	32.47	-0.7418	2.75E-12	3.12E-10	ENSBTAG00000010667
IFNAR2	191	164	218	400	384	431	11.22	10.15	12.7	22.16	24.12	26.99	11.35666667	24.42333333	1.1047	2.77E-12	3.12E-10	ENSBTAG00000015212
NHS	131	151	160	306	343	379	7.7	9.35	9.32	16.95	21.55	23.74	8.79	20.74666667	1.2389	2.97E-12	3.32E-10	ENSBTAG00000039195
CARS1	4249	3926	3659	2849	2532	2353	249.62	243.04	213.22	157.82	159.05	147.37	235.2933333	154.7466667	-0.6046	3.18E-12	3.51E-10	ENSBTAG00000010777
LY6E	26186	24523	27987	44898	39941	35502	1538.37	1518.1	1630.9	2487.09	2508.94	2223.48	1562.456667	2406.503333	0.6231	3.23E-12	3.53E-10	ENSBTAG00000017040
HNRNPR	842	906	888	1406	1589	1533	49.47	56.09	51.75	77.88	99.81	96.01	52.43666667	91.23333333	0.799	3.27E-12	3.55E-10	ENSBTAG00000016578
SLCO3A1	2759	2610	3651	6409	4590	5109	162.09	161.57	212.76	355.02	288.33	319.97	178.8066667	321.1066667	0.8447	3.49E-12	3.76E-10	ENSBTAG00000001652
SUOX	1145	970	1095	739	633	567	67.27	60.05	63.81	40.94	39.76	35.51	63.71	38.73666667	-0.7178	5.21E-12	5.52E-10	ENSBTAG00000006160
SPRED2	410	426	497	890	700	832	24.09	26.37	28.96	49.3	43.97	52.11	26.47333333	48.46	0.8723	5.81E-12	6.11E-10	ENSBTAG00000019456
DHX9	2101	2042	2181	3251	3018	3129	123.43	126.41	127.09	180.09	189.58	195.97	125.6433333	188.5466667	0.5856	6.90E-12	7.15E-10	ENSBTAG00000019821
GCLC	20730	21014	30286	14691	12772	15382	1217.84	1300.88	1764.87	813.8	802.29	963.37	1427.863333	859.82	-0.7318	7.83E-12	7.94E-10	ENSBTAG00000015571
PRODH	167	210	227	93	69	54	9.81	13	13.23	5.15	4.33	3.38	12.01333333	4.286666667	-1.4867	8.48E-12	8.48E-10	ENSBTAG00000047676
DHCR7	4718	4061	4482	3426	2713	2643	277.17	251.4	261.18	189.78	170.42	165.53	263.25	175.2433333	-0.5871	9.72E-12	9.58E-10	ENSBTAG00000016465
BIRC6	596	687	652	1118	1047	1286	35.01	42.53	37.99	61.93	65.77	80.54	38.51	69.41333333	0.85	1.18E-11	1.16E-09	ENSBTAG00000027932			ENSBTAG00000002917
MVD	2086	1770	1663	1254	1109	1025	122.55	109.57	96.91	69.46	69.66	64.2	109.6766667	67.77333333	-0.6945	1.21E-11	1.17E-09	ENSBTAG00000012059
RANBP2	652	736	724	1146	1199	1334	38.3	45.56	42.19	63.48	75.32	83.55	42.01666667	74.11666667	0.8188	1.53E-11	1.47E-09	ENSBTAG00000000152
MCM6	493	468	533	881	803	830	28.96	28.97	31.06	48.8	50.44	51.98	29.66333333	50.40666667	0.7649	1.76E-11	1.67E-09	ENSBTAG00000015172
DSG2	949	1088	1145	1691	1770	2035	55.75	67.35	66.72	93.67	111.18	127.45	63.27333333	110.7666667	0.8079	1.92E-11	1.81E-09	ENSBTAG00000021923
DHRS12	585	469	567	314	293	303	34.37	29.03	33.04	17.39	18.41	18.98	32.14666667	18.26	-0.816	1.95E-11	1.82E-09	ENSBTAG00000016109
ESM1	8	13	9	72	61	75	0.47	0.8	0.52	3.99	3.83	4.7	0.596666667	4.173333333	2.8062	2.03E-11	1.88E-09	ENSBTAG00000004221
GRB7	2084	2223	2329	1556	1524	1293	122.43	137.62	135.72	86.19	95.73	80.98	131.9233333	87.63333333	-0.5901	2.20E-11	2.02E-09	ENSBTAG00000017366
PCSK4	407	439	433	256	221	219	23.91	27.18	25.23	14.18	13.88	13.72	25.44	13.92666667	-0.8692	2.28E-11	2.09E-09	ENSBTAG00000002305
MAP1B	634	642	607	1044	1049	1286	37.25	39.74	35.37	57.83	65.89	80.54	37.45333333	68.08666667	0.8623	2.39E-11	2.18E-09	ENSBTAG00000001961
CDC6	117	110	170	302	328	304	6.87	6.81	9.91	16.73	20.6	19.04	7.863333333	18.79	1.2568	2.92E-11	2.63E-09	ENSBTAG00000010384
UROC1	545	438	535	308	255	278	32.02	27.11	31.18	17.06	16.02	17.41	30.10333333	16.83	-0.8389	2.94E-11	2.64E-09	ENSBTAG00000008774
CXCL5	502	420	795	2135	1727	2194	29.49	26	46.33	118.27	108.48	137.41	33.94	121.3866667	1.8386	3.78E-11	3.37E-09	ENSBTAG00000009812
EPB41L3	44	71	67	181	169	184	2.58	4.4	3.9	10.03	10.62	11.52	3.626666667	10.72333333	1.564	3.98E-11	3.53E-09	ENSBTAG00000019251
SMC2	128	144	171	284	384	376	7.52	8.91	9.96	15.73	24.12	23.55	8.796666667	21.13333333	1.2645	5.08E-11	4.44E-09	ENSBTAG00000008772
FDPS	6014	4882	4930	3656	3538	3215	353.31	302.22	287.29	202.52	222.24	201.35	314.2733333	208.7033333	-0.5906	5.75E-11	4.98E-09	ENSBTAG00000003948
GEMIN8	1557	1435	1372	1024	942	882	91.47	88.83	79.95	56.72	59.17	55.24	86.75	57.04333333	-0.6048	6.33E-11	5.42E-09	ENSBTAG00000010289
ND1	6441	8081	7644	11158	14860	13513	378.39	500.26	445.44	618.09	933.45	846.31	441.3633333	799.2833333	0.8567	6.41E-11	5.44E-09	ENSBTAG00000043558
SCIN	966	1013	1175	1663	1694	1683	56.75	62.71	68.47	92.12	106.41	105.41	62.64333333	101.3133333	0.6936	6.48E-11	5.47E-09	ENSBTAG00000009786
GPX1	4193	3715	3650	6845	6124	5378	246.33	229.98	212.7	379.17	384.69	336.82	229.67	366.8933333	0.6758	6.83E-11	5.70E-09	ENSBTAG00000054195
MCM2	3124	2626	2560	4977	4340	4082	183.53	162.56	149.18	275.7	272.62	255.65	165.09	267.99	0.6989	7.33E-11	6.08E-09	ENSBTAG00000014380
TMEM249	385	315	333	194	167	167	22.62	19.5	19.41	10.75	10.49	10.46	20.51	10.56666667	-0.9568	7.95E-11	6.45E-09	ENSBTAG00000035158
SPP1	190	149	169	315	410	581	11.16	9.22	9.85	17.45	25.75	36.39	10.07666667	26.53	1.3966	7.96E-11	6.45E-09	ENSBTAG00000005260
POLE	1169	1077	1095	1966	1614	1680	68.68	66.67	63.81	108.9	101.39	105.22	66.38666667	105.17	0.6638	8.06E-11	6.49E-09	ENSBTAG00000000590
ANPEP	220	247	233	128	88	75	12.92	15.29	13.58	7.09	5.53	4.7	13.93	5.773333333	-1.2707	8.50E-11	6.81E-09	ENSBTAG00000016881
WDHD1	141	168	175	329	360	331	8.28	10.4	10.2	18.22	22.61	20.73	9.626666667	20.52	1.0919	1.15E-10	9.09E-09	ENSBTAG00000019120
CCNE2	39	56	55	123	188	184	2.29	3.47	3.21	6.81	11.81	11.52	2.99	10.04666667	1.7485	1.21E-10	9.46E-09	ENSBTAG00000004906
TEF	1636	1770	1860	1322	1073	937	96.11	109.57	108.39	73.23	67.4	58.68	104.69	66.43666667	-0.6561	1.28E-10	9.95E-09	ENSBTAG00000016580
JUNB	5110	4916	6271	9429	8013	7703	300.2	304.33	365.43	522.31	503.34	482.44	323.32	502.6966667	0.6367	1.40E-10	1.09E-08	ENSBTAG00000012046
ITGB3	1617	1753	2395	3789	2872	3469	95	108.52	139.56	209.89	180.41	217.26	114.36	202.52	0.8245	1.42E-10	1.10E-08	ENSBTAG00000009987
ZDHHC14	581	568	580	1091	871	910	34.13	35.16	33.8	60.44	54.71	56.99	34.36333333	57.38	0.7397	1.43E-10	1.10E-08	ENSBTAG00000018464
HSPA4	601	632	607	956	1103	1246	35.31	39.12	35.37	52.96	69.29	78.04	36.6	66.76333333	0.8672	1.78E-10	1.34E-08	ENSBTAG00000015683
AGTRAP	1032	924	1043	718	618	526	60.63	57.2	60.78	39.77	38.82	32.94	59.53666667	37.17666667	-0.6794	1.84E-10	1.38E-08	ENSBTAG00000009384
SLC43A2	446	437	435	286	218	236	26.2	27.05	25.35	15.84	13.69	14.78	26.2	14.77	-0.8269	2.27E-10	1.68E-08	ENSBTAG00000011482
MIIP	544	482	453	295	281	261	31.96	29.84	26.4	16.34	17.65	16.35	29.4	16.78	-0.8091	3.13E-10	2.31E-08	ENSBTAG00000019556
ADHFE1	685	624	695	461	384	407	40.24	38.63	40.5	25.54	24.12	25.49	39.79	25.05	-0.6676	3.17E-10	2.33E-08	ENSBTAG00000004476
BMP3	861	993	1574	3917	3397	4654	50.58	61.47	91.72	216.98	213.39	291.48	67.92333333	240.6166667	1.8248	3.50E-10	2.56E-08	ENSBTAG00000017642
SPEN	1116	1135	1135	1781	1596	1816	65.56	70.26	66.14	98.66	100.25	113.74	67.32	104.2166667	0.6305	4.30E-10	3.13E-08	ENSBTAG00000018729
ZMYND15	754	756	738	532	423	462	44.3	46.8	43.01	29.47	26.57	28.93	44.70333333	28.32333333	-0.6584	4.73E-10	3.40E-08	ENSBTAG00000018316
DLG5	1709	1590	1799	2895	2297	2497	100.4	98.43	104.83	160.37	144.29	156.39	101.22	153.6833333	0.6025	4.98E-10	3.56E-08	ENSBTAG00000013187
HES2	1534	1462	1509	2606	2418	2033	90.12	90.51	87.93	144.36	151.89	127.33	89.52	141.1933333	0.6574	5.25E-10	3.72E-08	ENSBTAG00000021210
TOPBP1	194	256	241	405	492	578	11.4	15.85	14.04	22.43	30.91	36.2	13.76333333	29.84666667	1.1167	5.76E-10	4.06E-08	ENSBTAG00000000526
PAX8	5693	5460	6048	10171	7926	7779	334.45	338	352.44	563.41	497.88	487.2	341.63	516.1633333	0.5954	7.44E-10	5.17E-08	ENSBTAG00000019354
TFAP2B	1066	986	789	634	474	539	62.63	61.04	45.98	35.12	29.77	33.76	56.55	32.88333333	-0.7822	9.41E-10	6.41E-08	ENSBTAG00000020426
DUSP5	265	223	368	749	445	680	15.57	13.8	21.44	41.49	27.95	42.59	16.93666667	37.34333333	1.1407	1.05E-09	7.04E-08	ENSBTAG00000020283
CPNE6	108	90	84	31	25	26	6.34	5.57	4.89	1.72	1.57	1.63	5.6	1.64	-1.7717	1.44E-09	9.55E-08	ENSBTAG00000001870
THBS3	436	423	463	268	270	233	25.61	26.19	26.98	14.85	16.96	14.59	26.26	15.46666667	-0.7637	1.47E-09	9.66E-08	ENSBTAG00000000057
MVK	1704	1335	1405	1074	915	845	100.11	82.64	81.87	59.49	57.48	52.92	88.20666667	56.63	-0.6393	1.47E-09	9.66E-08	ENSBTAG00000005183
PAQR8	364	433	490	874	647	785	21.38	26.8	28.55	48.41	40.64	49.16	25.57666667	46.07	0.849	1.59E-09	1.04E-07	ENSBTAG00000025494
JUN	13646	11730	13886	9541	5594	8639	801.67	726.15	809.18	528.52	351.39	541.06	779	473.6566667	-0.7178	1.90E-09	1.22E-07	ENSBTAG00000004037
PPFIBP1	247	294	309	494	508	552	14.51	18.2	18.01	27.36	31.91	34.57	16.90666667	31.28	0.8876	1.94E-09	1.24E-07	ENSBTAG00000004283
FHL1	930	967	1210	705	627	673	54.64	59.86	70.51	39.05	39.39	42.15	61.67	40.19666667	-0.6175	2.13E-09	1.34E-07	ENSBTAG00000018513
IVNS1ABP	548	557	635	897	949	992	32.19	34.48	37	49.69	59.61	62.13	34.55666667	57.14333333	0.7256	2.17E-09	1.36E-07	ENSBTAG00000014249
HELLS	35	57	72	123	215	201	2.06	3.53	4.2	6.81	13.51	12.59	3.263333333	10.97	1.7491	2.22E-09	1.38E-07	ENSBTAG00000005979
AKAP12	558	626	776	1161	993	1140	32.78	38.75	45.22	64.31	62.38	71.4	38.91666667	66.03	0.7627	2.24E-09	1.39E-07	ENSBTAG00000014788
SYNE2	869	885	1100	1438	1556	1820	51.05	54.79	64.1	79.66	97.74	113.99	56.64666667	97.13	0.7779	2.46E-09	1.52E-07	ENSBTAG00000025450
CDK2	584	523	637	973	856	948	34.31	32.38	37.12	53.9	53.77	59.37	34.60333333	55.68	0.6862	3.00E-09	1.84E-07	ENSBTAG00000004021
ACSL1	518	419	523	303	251	301	30.43	25.94	30.48	16.78	15.77	18.85	28.95	17.13333333	-0.7568	3.25E-09	1.97E-07	ENSBTAG00000004344
PICALM	958	1125	1310	1710	1942	2060	56.28	69.64	76.34	94.72	121.99	129.02	67.42	115.2433333	0.7734	3.32E-09	2.00E-07	ENSBTAG00000001657
ADGRV1	229	218	298	505	437	432	13.45	13.5	17.37	27.97	27.45	27.06	14.77333333	27.49333333	0.8961	3.67E-09	2.19E-07	ENSBTAG00000006031
LUC7L	866	769	804	1239	1427	1265	50.88	47.61	46.85	68.63	89.64	79.23	48.44666667	79.16666667	0.7085	3.72E-09	2.21E-07	ENSBTAG00000016568
S100A3	239	275	217	131	116	104	14.04	17.02	12.65	7.26	7.29	6.51	14.57	7.02	-1.0535	3.82E-09	2.24E-07	ENSBTAG00000039105
FAM107A	528	573	350	251	206	255	31.02	35.47	20.4	13.9	12.94	15.97	28.96333333	14.27	-1.0212	3.96E-09	2.31E-07	ENSBTAG00000046763
MORN3	545	682	616	391	360	367	32.02	42.22	35.9	21.66	22.61	22.99	36.71333333	22.42	-0.7115	4.08E-09	2.37E-07	ENSBTAG00000004458
MMAB	667	518	599	416	299	336	39.18	32.07	34.91	23.04	18.78	21.04	35.38666667	20.95333333	-0.756	4.23E-09	2.44E-07	ENSBTAG00000005178
CLDN4	3465	3302	4915	7569	5821	6034	203.56	204.41	286.41	419.28	365.65	377.91	231.46	387.6133333	0.7439	4.27E-09	2.45E-07	ENSBTAG00000026278
MYOZ1	432	414	428	266	260	225	25.38	25.63	24.94	14.73	16.33	14.09	25.31666667	15.05	-0.7503	4.44E-09	2.53E-07	ENSBTAG00000033008
IDI1	1060	1326	1247	678	774	803	62.27	82.09	72.67	37.56	48.62	50.29	72.34333333	45.49	-0.6693	5.09E-09	2.89E-07	ENSBTAG00000004075
NRIP1	239	255	278	441	448	506	14.04	15.79	16.2	24.43	28.14	31.69	15.34333333	28.08666667	0.8723	5.13E-09	2.91E-07	ENSBTAG00000047293
PDGFB	1444	1418	1778	3031	2093	2409	84.83	87.78	103.61	167.9	131.47	150.87	92.07333333	150.08	0.7049	5.51E-09	3.11E-07	ENSBTAG00000021697
CRY2	627	544	634	400	372	381	36.83	33.68	36.95	22.16	23.37	23.86	35.82	23.13	-0.631	6.89E-09	3.79E-07	ENSBTAG00000021223
DCDC2	275	332	428	601	621	760	16.16	20.55	24.94	33.29	39.01	47.6	20.55	39.96666667	0.9597	6.93E-09	3.80E-07	ENSBTAG00000009798
NOX4	24	31	52	113	103	150	1.41	1.92	3.03	6.26	6.47	9.39	2.12	7.373333333	1.7983	7.04E-09	3.84E-07	ENSBTAG00000018540
NLGN1	39	42	39	99	121	152	2.29	2.6	2.27	5.48	7.6	9.52	2.386666667	7.533333333	1.6583	7.34E-09	4.00E-07	ENSBTAG00000031891
PSPH	980	991	908	662	564	671	57.57	61.35	52.91	36.67	35.43	42.02	57.27666667	38.04	-0.5904	7.51E-09	4.04E-07	ENSBTAG00000013081
RRAS	1674	1375	1307	981	954	916	98.34	85.12	76.16	54.34	59.93	57.37	86.54	57.21333333	-0.597	7.69E-09	4.12E-07	ENSBTAG00000020983
PTPN13	412	531	516	830	767	1002	24.2	32.87	30.07	45.98	48.18	62.75	29.04666667	52.30333333	0.8485	7.72E-09	4.12E-07	ENSBTAG00000014947
TMTC3	55	83	89	173	183	219	3.23	5.14	5.19	9.58	11.5	13.72	4.52	11.6	1.3597	8.23E-09	4.38E-07	ENSBTAG00000009023
NQO1	415	388	498	292	200	244	24.38	24.02	29.02	16.18	12.56	15.28	25.80666667	14.67333333	-0.8145	9.34E-09	4.95E-07	ENSBTAG00000020632
E2F8	326	334	285	529	548	608	19.15	20.68	16.61	29.3	34.42	38.08	18.81333333	33.93333333	0.8509	9.42E-09	4.97E-07	ENSBTAG00000017446
MARCHF2	771	744	770	572	479	429	45.29	46.06	44.87	31.69	30.09	26.87	45.40666667	29.55	-0.6197	1.05E-08	5.50E-07	ENSBTAG00000021036
DBP	255	305	325	166	161	145	14.98	18.88	18.94	9.2	10.11	9.08	17.6	9.463333333	-0.8952	1.09E-08	5.70E-07	ENSBTAG00000006754
CD46	1214	1598	1967	2618	2621	2976	71.32	98.92	114.62	145.02	164.64	186.39	94.95333333	165.35	0.8002	1.45E-08	7.42E-07	ENSBTAG00000005397
THNSL2	326	341	417	222	204	191	19.15	21.11	24.3	12.3	12.81	11.96	21.52	12.35666667	-0.8004	1.51E-08	7.70E-07	ENSBTAG00000004364
USP2	592	612	825	1458	1059	1024	34.78	37.89	48.08	80.76	66.52	64.13	40.25	70.47	0.808	1.67E-08	8.50E-07	ENSBTAG00000009749
EFR3A	500	696	721	1027	1121	1235	29.37	43.09	42.02	56.89	70.42	77.35	38.16	68.22	0.8381	1.69E-08	8.59E-07	ENSBTAG00000047834
POLR3GL	211	239	254	139	103	116	12.4	14.8	14.8	7.7	6.47	7.27	14	7.146666667	-0.9701	1.88E-08	9.42E-07	ENSBTAG00000013910
INHBB	2729	2692	3546	5058	4117	4376	160.32	166.65	206.64	280.18	258.61	274.07	177.87	270.9533333	0.6072	1.88E-08	9.42E-07	ENSBTAG00000049058
MAL2	441	456	706	940	921	1032	25.91	28.23	41.14	52.07	57.85	64.63	31.76	58.18333333	0.8734	1.88E-08	9.42E-07	ENSBTAG00000011779
RETREG1	194	211	277	426	382	476	11.4	13.06	16.14	23.6	24	29.81	13.53333333	25.80333333	0.931	2.35E-08	1.15E-06	ENSBTAG00000016444
MYH7B	244	252	279	152	141	120	14.33	15.6	16.26	8.42	8.86	7.52	15.39666667	8.266666667	-0.8972	2.37E-08	1.15E-06	ENSBTAG00000003512
CDH17	7452	7677	10819	14523	12320	13795	437.79	475.25	630.46	804.49	773.89	863.98	514.5	814.12	0.6621	2.41E-08	1.16E-06	ENSBTAG00000021964
FIBP	172	118	111	260	295	329	10.1	7.3	6.47	14.4	18.53	20.61	7.956666667	17.84666667	1.1654	2.53E-08	1.22E-06	ENSBTAG00000020775
RBBP6	318	413	391	569	758	777	18.68	25.57	22.78	31.52	47.61	48.66	22.34333333	42.59666667	0.9309	2.82E-08	1.35E-06	ENSBTAG00000009441
SOX9	21	15	15	77	58	77	1.23	0.93	0.87	4.27	3.64	4.82	1.01	4.243333333	2.0708	2.91E-08	1.39E-06	ENSBTAG00000045824
FGFR4	18	14	29	106	74	65	1.06	0.87	1.69	5.87	4.65	4.07	1.206666667	4.863333333	2.0109	3.25E-08	1.54E-06	ENSBTAG00000010543
SLC6A6	2202	2438	2903	4290	3542	3526	129.36	150.93	169.17	237.64	222.49	220.83	149.82	226.9866667	0.5994	3.30E-08	1.55E-06	ENSBTAG00000011088
RBM25	369	422	417	604	737	764	21.68	26.12	24.3	33.46	46.3	47.85	24.03333333	42.53666667	0.8237	3.33E-08	1.57E-06	ENSBTAG00000017177
DTNBP1	510	503	444	329	294	258	29.96	31.14	25.87	18.22	18.47	16.16	28.99	17.61666667	-0.7186	3.45E-08	1.62E-06	ENSBTAG00000012939
CES2	185	158	204	107	70	73	10.87	9.78	11.89	5.93	4.4	4.57	10.84666667	4.966666667	-1.1269	3.59E-08	1.68E-06	ENSBTAG00000005093
HYAL1	558	528	591	397	356	339	32.78	32.69	34.44	21.99	22.36	21.23	33.30333333	21.86	-0.6074	3.78E-08	1.76E-06	ENSBTAG00000000483
TMEM8B	213	209	245	140	98	79	12.51	12.94	14.28	7.76	6.16	4.95	13.24333333	6.29	-1.0741	3.80E-08	1.76E-06	ENSBTAG00000011445
PTPN21	1169	1101	1416	1993	1653	1928	68.68	68.16	82.52	110.4	103.83	120.75	73.12	111.66	0.6108	3.86E-08	1.77E-06	ENSBTAG00000018596
CCT6A	640	705	734	981	1248	1245	37.6	43.64	42.77	54.34	78.39	77.97	41.33666667	70.23333333	0.7647	3.86E-08	1.77E-06	ENSBTAG00000008184
FAM102A	378	446	521	1048	646	768	22.21	27.61	30.36	58.05	40.58	48.1	26.72666667	48.91	0.8718	3.94E-08	1.80E-06	ENSBTAG00000023851
ZNF462	578	600	714	1013	900	1153	33.96	37.14	41.61	56.11	56.53	72.21	37.57	61.61666667	0.7137	4.11E-08	1.87E-06	ENSBTAG00000019187
IGFALS	183	156	179	437	340	267	10.75	9.66	10.43	24.21	21.36	16.72	10.28	20.76333333	1.0142	4.24E-08	1.93E-06	ENSBTAG00000033299
DDX46	218	250	248	374	461	579	12.81	15.48	14.45	20.72	28.96	36.26	14.24666667	28.64666667	1.0077	4.44E-08	2.01E-06	ENSBTAG00000021520
TERF1	125	160	163	262	304	358	7.34	9.9	9.5	14.51	19.1	22.42	8.913333333	18.67666667	1.0672	4.75E-08	2.12E-06	ENSBTAG00000032982
EGLN1	691	800	822	1118	1248	1361	40.59	49.52	47.9	61.93	78.39	85.24	46.00333333	75.18666667	0.7087	4.75E-08	2.12E-06	ENSBTAG00000053296
RAB26	527	538	500	370	303	323	30.96	33.31	29.14	20.5	19.03	20.23	31.13666667	19.92	-0.6444	5.12E-08	2.27E-06	ENSBTAG00000000279
CEMIP	298	360	380	625	540	571	17.51	22.29	22.14	34.62	33.92	35.76	20.64666667	34.76666667	0.7518	5.58E-08	2.46E-06	ENSBTAG00000007431
DDIT3	338	311	386	179	198	214	19.86	19.25	22.49	9.92	12.44	13.4	20.53333333	11.92	-0.7846	6.63E-08	2.88E-06	ENSBTAG00000031544
SLC30A1	70	66	104	200	155	208	4.11	4.09	6.06	11.08	9.74	13.03	4.753333333	11.28333333	1.2472	6.76E-08	2.92E-06	ENSBTAG00000010909
TOR1AIP1	295	356	412	581	580	716	17.33	22.04	24.01	32.18	36.43	44.84	21.12666667	37.81666667	0.84	7.68E-08	3.29E-06	ENSBTAG00000035226
ARFGEF1	569	735	735	1004	1154	1356	33.43	45.5	42.83	55.62	72.49	84.93	40.58666667	71.01333333	0.8071	8.23E-08	3.50E-06	ENSBTAG00000014691
E2F2	254	230	241	506	381	389	14.92	14.24	14.04	28.03	23.93	24.36	14.4	25.44	0.821	9.31E-08	3.94E-06	ENSBTAG00000014400
DTNB	434	387	542	829	711	688	25.5	23.96	31.58	45.92	44.66	43.09	27.01333333	44.55666667	0.722	1.04E-07	4.36E-06	ENSBTAG00000021072
SPN	207	197	246	121	112	109	12.16	12.2	14.34	6.7	7.04	6.83	12.9	6.856666667	-0.9118	1.09E-07	4.55E-06	ENSBTAG00000026326
ABLIM2	354	399	468	269	240	173	20.8	24.7	27.27	14.9	15.08	10.83	24.25666667	13.60333333	-0.8344	1.10E-07	4.57E-06	ENSBTAG00000015926
SYNCRIP	717	775	791	1084	1174	1312	42.12	47.98	46.09	60.05	73.75	82.17	45.39666667	71.99	0.6652	1.10E-07	4.57E-06	ENSBTAG00000006672
TMEM131L	621	531	737	1039	988	933	36.48	32.87	42.95	57.55	62.06	58.43	37.43333333	59.34666667	0.6648	1.11E-07	4.58E-06	ENSBTAG00000016625
USP1	146	178	180	292	335	325	8.58	11.02	10.49	16.18	21.04	20.35	10.03	19.19	0.936	1.17E-07	4.80E-06	ENSBTAG00000020451
ETV5	130	111	66	260	219	240	7.64	6.87	3.85	14.4	13.76	15.03	6.12	14.39666667	1.2341	1.17E-07	4.80E-06	ENSBTAG00000014915
DUSP6	88	79	104	201	166	219	5.17	4.89	6.06	11.13	10.43	13.72	5.373333333	11.76	1.13	1.19E-07	4.83E-06	ENSBTAG00000004587
SLC25A36	170	242	252	368	427	533	9.99	14.98	14.68	20.39	26.82	33.38	13.21666667	26.86333333	1.0233	1.20E-07	4.87E-06	ENSBTAG00000015310
WDR75	116	136	141	226	265	324	6.81	8.42	8.22	12.52	16.65	20.29	7.816666667	16.48666667	1.0767	1.23E-07	4.98E-06	ENSBTAG00000003002
PRRC2C	1566	1733	1722	2424	2277	2777	92	107.28	100.35	134.28	143.03	173.92	99.87666667	150.41	0.5907	1.32E-07	5.33E-06	ENSBTAG00000001821
QSER1	421	552	482	763	781	930	24.73	34.17	28.09	42.27	49.06	58.25	28.99666667	49.86	0.782	1.37E-07	5.51E-06	ENSBTAG00000014399
DHX58	130	146	139	57	57	69	7.64	9.04	8.1	3.16	3.58	4.32	8.26	3.686666667	-1.1638	1.38E-07	5.54E-06	ENSBTAG00000046580
PCYT1B	255	254	243	148	142	129	14.98	15.72	14.16	8.2	8.92	8.08	14.95333333	8.4	-0.832	1.50E-07	5.96E-06	ENSBTAG00000016107
SBNO1	80	126	111	207	237	246	4.7	7.8	6.47	11.47	14.89	15.41	6.323333333	13.92333333	1.1387	1.56E-07	6.15E-06	ENSBTAG00000020505
TNPO1	344	397	330	560	601	674	20.21	24.58	19.23	31.02	37.75	42.21	21.34	36.99333333	0.7937	1.60E-07	6.28E-06	ENSBTAG00000007979
SCNN1D	180	128	186	69	77	79	10.57	7.92	10.84	3.82	4.84	4.95	9.776666667	4.536666667	-1.1077	1.64E-07	6.43E-06	ENSBTAG00000017674
GMCL1	184	294	296	453	480	567	10.81	18.2	17.25	25.09	30.15	35.51	15.42	30.25	0.9721	1.72E-07	6.73E-06	ENSBTAG00000001108
RTN1	68	71	87	221	128	186	3.99	4.4	5.07	12.24	8.04	11.65	4.486666667	10.64333333	1.2462	1.90E-07	7.35E-06	ENSBTAG00000011451
NASP	920	894	812	1265	1408	1353	54.05	55.34	47.32	70.07	88.44	84.74	52.23666667	81.08333333	0.6343	1.93E-07	7.42E-06	ENSBTAG00000015346
IGFBP4	3009	2699	1859	1243	1097	1014	176.77	167.08	108.33	68.85	68.91	63.51	150.7266667	67.09	-1.1678	2.06E-07	7.87E-06	ENSBTAG00000008611
DDX21	442	544	509	749	797	964	25.97	33.68	29.66	41.49	50.06	60.37	29.77	50.64	0.7664	2.10E-07	7.98E-06	ENSBTAG00000014558
KLHL31	411	367	405	212	259	239	24.15	22.72	23.6	11.74	16.27	14.97	23.49	14.32666667	-0.7133	2.11E-07	7.98E-06	ENSBTAG00000018167
CEBPZ	188	209	239	343	380	434	11.04	12.94	13.93	19	23.87	27.18	12.63666667	23.35	0.8858	2.12E-07	8.03E-06	ENSBTAG00000039770
DNAJA1	493	583	548	791	927	906	28.96	36.09	31.93	43.82	58.23	56.74	32.32666667	52.93	0.7114	2.26E-07	8.46E-06	ENSBTAG00000016265
TWSG1	209	263	286	435	412	493	12.28	16.28	16.67	24.1	25.88	30.88	15.07666667	26.95333333	0.8381	2.32E-07	8.64E-06	ENSBTAG00000001805
BRCA1	192	321	251	418	548	572	11.28	19.87	14.63	23.15	34.42	35.82	15.26	31.13	1.0286	2.36E-07	8.76E-06	ENSBTAG00000022520
C7H19orf57	572	452	456	330	250	320	33.6	27.98	26.57	18.28	15.7	20.04	29.38333333	18.00666667	-0.7065	2.49E-07	9.21E-06	ENSBTAG00000006064
SMARCA5	601	794	748	1014	1266	1376	35.31	49.15	43.59	56.17	79.53	86.18	42.68333333	73.96	0.7931	2.64E-07	9.69E-06	ENSBTAG00000003399
PHLDB2	1994	2205	2409	2989	3265	3521	117.14	136.5	140.38	165.57	205.09	220.52	131.34	197.06	0.5853	2.71E-07	9.92E-06	ENSBTAG00000001209
PLOD2	174	251	285	401	438	539	10.22	15.54	16.61	22.21	27.51	33.76	14.12333333	27.82666667	0.9784	2.73E-07	9.93E-06	ENSBTAG00000007331
PROB1	571	530	734	350	342	432	33.54	32.81	42.77	19.39	21.48	27.06	36.37333333	22.64333333	-0.6838	2.79E-07	1.01E-05	ENSBTAG00000030520
SPARC	219	188	198	117	94	108	12.87	11.64	11.54	6.48	5.9	6.76	12.01666667	6.38	-0.9134	2.82E-07	1.02E-05	ENSBTAG00000014835
TM9SF3	886	1134	1121	1453	1874	1841	52.05	70.2	65.32	80.49	117.72	115.3	62.52333333	104.5033333	0.7411	2.86E-07	1.03E-05	ENSBTAG00000016298
COPS2	105	127	94	184	274	270	6.17	7.86	5.48	10.19	17.21	16.91	6.503333333	14.77	1.1834	2.91E-07	1.05E-05	ENSBTAG00000013425
DTL	164	134	139	306	245	270	9.63	8.3	8.1	16.95	15.39	16.91	8.676666667	16.41666667	0.9199	2.95E-07	1.06E-05	ENSBTAG00000018142
N4BP2	52	110	58	161	193	245	3.05	6.81	3.38	8.92	12.12	15.34	4.413333333	12.12666667	1.4582	3.00E-07	1.07E-05	ENSBTAG00000000175
TCEA2	381	343	352	253	208	194	22.38	21.23	20.51	14.01	13.07	12.15	21.37333333	13.07666667	-0.7088	3.02E-07	1.07E-05	ENSBTAG00000021836
TK1	1360	1051	1092	2019	1782	1605	79.9	65.06	63.63	111.84	111.94	100.52	69.53	108.1	0.6367	3.03E-07	1.08E-05	ENSBTAG00000007121
EIF4G3	985	980	1139	1414	1589	1694	57.87	60.67	66.37	78.33	99.81	106.09	61.63666667	94.74333333	0.6202	3.06E-07	1.08E-05	ENSBTAG00000040215
OSGIN1	583	460	545	378	318	334	34.25	28.48	31.76	20.94	19.98	20.92	31.49666667	20.61333333	-0.6116	3.16E-07	1.11E-05	ENSBTAG00000012508
CGNL1	538	600	665	1135	815	909	31.61	37.14	38.75	62.87	51.2	56.93	35.83333333	57	0.6697	3.38E-07	1.18E-05	ENSBTAG00000008575
ANXA4	1706	1830	2505	3019	3060	3241	100.22	113.29	145.97	167.24	192.22	202.98	119.8266667	187.48	0.6458	3.45E-07	1.20E-05	ENSBTAG00000001105
HIVEP2	248	250	286	407	449	470	14.57	15.48	16.67	22.55	28.2	29.44	15.57333333	26.73	0.7794	3.46E-07	1.20E-05	ENSBTAG00000001146
TTC13	254	281	348	484	469	559	14.92	17.4	20.28	26.81	29.46	35.01	17.53333333	30.42666667	0.7952	3.53E-07	1.23E-05	ENSBTAG00000010367
BCLAF1	208	336	291	454	542	603	12.22	20.8	16.96	25.15	34.05	37.77	16.66	32.32333333	0.9562	3.71E-07	1.28E-05	ENSBTAG00000007802
GALNT7	285	365	413	524	679	723	16.74	22.6	24.07	29.03	42.65	45.28	21.13666667	38.98666667	0.8832	3.71E-07	1.28E-05	ENSBTAG00000016845
ADORA2B	126	129	121	267	238	215	7.4	7.99	7.05	14.79	14.95	13.47	7.48	14.40333333	0.9453	3.77E-07	1.29E-05	ENSBTAG00000007581
CHORDC1	58	73	97	138	204	207	3.41	4.52	5.65	7.64	12.81	12.96	4.526666667	11.13666667	1.2988	4.47E-07	1.51E-05	ENSBTAG00000013615
C10H14orf93	428	380	431	295	217	266	25.14	23.52	25.12	16.34	13.63	16.66	24.59333333	15.54333333	-0.662	4.59E-07	1.55E-05	ENSBTAG00000012725
MCM10	210	223	239	342	414	435	12.34	13.8	13.93	18.94	26.01	27.24	13.35666667	24.06333333	0.8493	4.68E-07	1.57E-05	ENSBTAG00000016406
RBL1	141	148	120	239	257	310	8.28	9.16	6.99	13.24	16.14	19.42	8.143333333	16.26666667	0.9982	4.76E-07	1.60E-05	ENSBTAG00000011541
YES1	205	296	274	396	494	628	12.04	18.32	15.97	21.94	31.03	39.33	15.44333333	30.76666667	0.9944	4.86E-07	1.62E-05	ENSBTAG00000001523
PKD2L1	274	284	242	139	170	126	16.1	17.58	14.1	7.7	10.68	7.89	15.92666667	8.756666667	-0.863	4.97E-07	1.65E-05	ENSBTAG00000010742
BDP1	57	64	67	133	135	165	3.35	3.96	3.9	7.37	8.48	10.33	3.736666667	8.726666667	1.2237	5.00E-07	1.66E-05	ENSBTAG00000000363
PCNA	697	629	658	952	966	1059	40.95	38.94	38.34	52.74	60.68	66.32	39.41	59.91333333	0.6043	5.13E-07	1.70E-05	ENSBTAG00000006065
PMF1	1892	1894	1369	1189	1156	1020	111.15	117.25	79.78	65.86	72.62	63.88	102.7266667	67.45333333	-0.6068	5.26E-07	1.74E-05	ENSBTAG00000009432
DHX15	581	671	748	969	1026	1104	34.13	41.54	43.59	53.68	64.45	69.14	39.75333333	62.42333333	0.651	5.42E-07	1.78E-05	ENSBTAG00000008896
CLDN1	26	14	27	86	69	70	1.53	0.87	1.57	4.76	4.33	4.38	1.323333333	4.49	1.7625	5.98E-07	1.94E-05	ENSBTAG00000013148
SMC1A	482	464	386	772	635	746	28.32	28.72	22.49	42.76	39.89	46.72	26.51	43.12333333	0.7019	6.08E-07	1.97E-05	ENSBTAG00000017761
FNDC4	363	349	408	252	243	189	21.33	21.6	23.78	13.96	15.26	11.84	22.23666667	13.68666667	-0.7002	6.13E-07	1.98E-05	ENSBTAG00000018164
LARS1	384	382	396	572	628	629	22.56	23.65	23.08	31.69	39.45	39.39	23.09666667	36.84333333	0.6737	6.27E-07	2.00E-05	ENSBTAG00000006765
PTPDC1	134	171	234	335	325	374	7.87	10.59	13.64	18.56	20.42	23.42	10.7	20.8	0.959	6.38E-07	2.03E-05	ENSBTAG00000005803
HNRNPA2B1	3358	3800	3200	4648	5675	5479	197.28	235.24	186.47	257.47	356.48	343.15	206.33	319.0333333	0.6288	6.43E-07	2.04E-05	ENSBTAG00000005726
PRKAG2	477	524	669	342	369	343	28.02	32.44	38.98	18.94	23.18	21.48	33.14666667	21.2	-0.6448	6.65E-07	2.10E-05	ENSBTAG00000002917
MTR	146	138	163	296	264	248	8.58	8.54	9.5	16.4	16.58	15.53	8.873333333	16.17	0.8658	6.81E-07	2.14E-05	ENSBTAG00000012251
ENPP4	192	196	212	336	344	343	11.28	12.13	12.35	18.61	21.61	21.48	11.92	20.56666667	0.7869	6.85E-07	2.15E-05	ENSBTAG00000003499
HIPK2	475	460	537	876	646	768	27.91	28.48	31.29	48.53	40.58	48.1	29.22666667	45.73666667	0.6461	7.17E-07	2.23E-05	ENSBTAG00000017860
IL6ST	119	175	171	265	293	382	6.99	10.83	9.96	14.68	18.41	23.92	9.26	19.00333333	1.0372	7.21E-07	2.23E-05	ENSBTAG00000017745
CYCS	294	327	253	539	499	447	17.27	20.24	14.74	29.86	31.35	28	17.41666667	29.73666667	0.7718	7.56E-07	2.33E-05	ENSBTAG00000022613
MYCL	150	140	213	356	313	273	8.81	8.67	12.41	19.72	19.66	17.1	9.963333333	18.82666667	0.9181	7.87E-07	2.42E-05	ENSBTAG00000054059
TGM1	50	69	78	4	17	23	2.94	4.27	4.55	0.22	1.07	1.44	3.92	0.91	-2.1069	8.17E-07	2.51E-05	ENSBTAG00000003920
BTBD11	1102	988	1447	2262	1630	1704	64.74	61.16	84.32	125.3	102.39	106.72	70.07333333	111.47	0.6697	8.25E-07	2.53E-05	ENSBTAG00000027064
KMT2E	403	464	437	630	731	728	23.68	28.72	25.47	34.9	45.92	45.59	25.95666667	42.13666667	0.699	8.49E-07	2.59E-05	ENSBTAG00000009207
MBNL2	183	309	311	440	507	637	10.75	19.13	18.12	24.37	31.85	39.9	16	32.04	1.0018	8.50E-07	2.59E-05	ENSBTAG00000018313
NR1D1	306	275	309	190	161	189	17.98	17.02	18.01	10.52	10.11	11.84	17.67	10.82333333	-0.7072	8.78E-07	2.64E-05	ENSBTAG00000012178
SLC4A8	190	184	193	94	80	118	11.16	11.39	11.25	5.21	5.03	7.39	11.26666667	5.876666667	-0.939	8.79E-07	2.64E-05	ENSBTAG00000017950
ZNF292	119	176	148	246	294	364	6.99	10.9	8.62	13.63	18.47	22.8	8.836666667	18.3	1.0503	8.79E-07	2.64E-05	ENSBTAG00000046612
ATAD2	117	125	138	185	295	353	6.87	7.74	8.04	10.25	18.53	22.11	7.55	16.96333333	1.1679	9.08E-07	2.71E-05	ENSBTAG00000002002
PPP1R2	98	120	103	206	195	239	5.76	7.43	6	11.41	12.25	14.97	6.396666667	12.87666667	1.0094	9.13E-07	2.72E-05	ENSBTAG00000006724
ESCO2	28	44	34	92	93	109	1.64	2.72	1.98	5.1	5.84	6.83	2.113333333	5.923333333	1.4869	9.73E-07	2.89E-05	ENSBTAG00000006551
VPS13B	471	497	577	750	773	869	27.67	30.77	33.62	41.55	48.56	54.43	30.68666667	48.18	0.6508	9.75E-07	2.89E-05	ENSBTAG00000012357
ZFP36L1	755	753	1000	1314	1140	1346	44.35	46.61	58.27	72.79	71.61	84.3	49.74333333	76.23333333	0.6159	9.86E-07	2.91E-05	ENSBTAG00000025434
FAM187A	31	43	35	3	6	8	1.82	2.66	2.04	0.17	0.38	0.5	2.173333333	0.35	-2.6345	1.03E-06	3.02E-05	ENSBTAG00000013532
CSDE1	1090	1371	1479	1826	2091	2189	64.04	84.87	86.19	101.15	131.35	137.1	78.36666667	123.2	0.6527	1.06E-06	3.11E-05	ENSBTAG00000000678
SETBP1	151	142	161	250	273	304	8.87	8.79	9.38	13.85	17.15	19.04	9.013333333	16.68	0.888	1.08E-06	3.16E-05	ENSBTAG00000018088
ZFR	332	416	478	620	727	689	19.5	25.75	27.85	34.34	45.67	43.15	24.36666667	41.05333333	0.7526	1.09E-06	3.17E-05	ENSBTAG00000008414
GOLPH3	1059	1344	1553	2121	1856	2040	62.21	83.2	90.5	117.49	116.59	127.76	78.63666667	120.6133333	0.6171	1.15E-06	3.32E-05	ENSBTAG00000032848
MGMT	515	395	386	286	246	269	30.26	24.45	22.49	15.84	15.45	16.85	25.73333333	16.04666667	-0.6814	1.16E-06	3.34E-05	ENSBTAG00000050386
LBH	287	320	484	230	167	204	16.86	19.81	28.2	12.74	10.49	12.78	21.62333333	12.00333333	-0.8492	1.17E-06	3.35E-05	ENSBTAG00000026111
TFRC	551	584	717	389	374	449	32.37	36.15	41.78	21.55	23.49	28.12	36.76666667	24.38666667	-0.5923	1.19E-06	3.41E-05	ENSBTAG00000032719
STX2	136	142	179	265	291	275	7.99	8.79	10.43	14.68	18.28	17.22	9.07	16.72666667	0.883	1.20E-06	3.43E-05	ENSBTAG00000007988
ADA	237	240	279	464	413	370	13.92	14.86	16.26	25.7	25.94	23.17	15.01333333	24.93666667	0.732	1.24E-06	3.55E-05	ENSBTAG00000005280
FKBP5	459	488	582	784	715	969	26.97	30.21	33.92	43.43	44.91	60.69	30.36666667	49.67666667	0.7101	1.25E-06	3.58E-05	ENSBTAG00000047502
TRIM45	270	276	312	181	157	182	15.86	17.09	18.18	10.03	9.86	11.4	17.04333333	10.43	-0.7085	1.30E-06	3.70E-05	ENSBTAG00000001748
NUDT22	478	389	380	293	257	221	28.08	24.08	22.14	16.23	16.14	13.84	24.76666667	15.40333333	-0.6852	1.32E-06	3.74E-05	ENSBTAG00000016559
FAR2	210	235	306	414	399	510	12.34	14.55	17.83	22.93	25.06	31.94	14.90666667	26.64333333	0.8378	1.32E-06	3.75E-05	ENSBTAG00000011095
NCKAP1	564	657	760	973	971	1141	33.13	40.67	44.29	53.9	60.99	71.46	39.36333333	62.11666667	0.6581	1.33E-06	3.77E-05	ENSBTAG00000033662
PKD2	290	365	409	552	612	590	17.04	22.6	23.83	30.58	38.44	36.95	21.15666667	35.32333333	0.7395	1.35E-06	3.81E-05	ENSBTAG00000020031
TMEM236	99	177	211	309	395	323	5.82	10.96	12.3	17.12	24.81	20.23	9.693333333	20.72	1.096	1.37E-06	3.85E-05	ENSBTAG00000053135
HSPD1	999	1306	1373	1652	2094	2249	58.69	80.85	80.01	91.51	131.54	140.85	73.18333333	121.3	0.729	1.37E-06	3.85E-05	ENSBTAG00000012586
NAA15	109	196	148	264	316	363	6.4	12.13	8.62	14.62	19.85	22.73	9.05	19.06666667	1.0751	1.40E-06	3.92E-05	ENSBTAG00000004745
ATP1B1	1777	1790	2845	3557	3240	3328	104.39	110.81	165.79	197.04	203.52	208.43	126.9966667	202.9966667	0.6767	1.51E-06	4.22E-05	ENSBTAG00000002688
KTN1	168	229	197	290	430	438	9.87	14.18	11.48	16.06	27.01	27.43	11.84333333	23.5	0.9886	1.52E-06	4.23E-05	ENSBTAG00000017713
SRSF10	508	549	613	790	890	864	29.84	33.99	35.72	43.76	55.91	54.11	33.18333333	51.26	0.6274	1.55E-06	4.30E-05	ENSBTAG00000008072
PRRG2	255	263	244	145	150	154	14.98	16.28	14.22	8.03	9.42	9.64	15.16	9.03	-0.7475	1.68E-06	4.60E-05	ENSBTAG00000030563
PPA1	695	676	818	987	1235	1151	40.83	41.85	47.67	54.67	77.58	72.09	43.45	68.11333333	0.6486	1.68E-06	4.60E-05	ENSBTAG00000007836
ANXA10	470	445	591	782	742	763	27.61	27.55	34.44	43.32	46.61	47.79	29.86666667	45.90666667	0.6202	1.75E-06	4.78E-05	ENSBTAG00000004944
ARHGAP33	341	354	245	185	173	177	20.03	21.91	14.28	10.25	10.87	11.09	18.74	10.73666667	-0.8036	1.78E-06	4.83E-05	ENSBTAG00000009714
ITGAV	271	391	378	547	566	675	15.92	24.2	22.03	30.3	35.55	42.27	20.71666667	36.04	0.7988	1.80E-06	4.87E-05	ENSBTAG00000019929
PDE3B	503	611	683	892	874	1160	29.55	37.82	39.8	49.41	54.9	72.65	35.72333333	58.98666667	0.7235	1.87E-06	5.05E-05	ENSBTAG00000005218
SMC6	125	167	178	241	322	362	7.34	10.34	10.37	13.35	20.23	22.67	9.35	18.75	1.0039	1.93E-06	5.20E-05	ENSBTAG00000018256
SCAF11	260	361	357	449	635	777	15.27	22.35	20.8	24.87	39.89	48.66	19.47333333	37.80666667	0.9571	1.94E-06	5.22E-05	ENSBTAG00000001810
RSRC2	110	131	152	193	322	308	6.46	8.11	8.86	10.69	20.23	19.29	7.81	16.73666667	1.0996	1.95E-06	5.23E-05	ENSBTAG00000006118
NCL	2595	2732	2428	3252	4533	4396	152.45	169.13	141.49	180.14	284.75	275.32	154.3566667	246.7366667	0.6767	2.09E-06	5.57E-05	ENSBTAG00000016174
TMEM205	295	297	294	195	188	164	17.33	18.39	17.13	10.8	11.81	10.27	17.61666667	10.96	-0.6847	2.10E-06	5.61E-05	ENSBTAG00000016429
PDP2	294	263	318	191	170	180	17.27	16.28	18.53	10.58	10.68	11.27	17.36	10.84333333	-0.679	2.11E-06	5.62E-05	ENSBTAG00000046708
HNRNPA3	1086	1425	1331	1821	1928	2029	63.8	88.22	77.56	100.87	121.11	127.08	76.52666667	116.3533333	0.6045	2.16E-06	5.70E-05	ENSBTAG00000021580
DENND4C	267	308	258	423	448	628	15.69	19.07	15.03	23.43	28.14	39.33	16.59666667	30.3	0.8684	2.18E-06	5.75E-05	ENSBTAG00000003097
PAK1	520	469	604	886	719	788	30.55	29.03	35.2	49.08	45.16	49.35	31.59333333	47.86333333	0.5993	2.20E-06	5.77E-05	ENSBTAG00000010191
ABCE1	155	187	186	271	315	411	9.11	11.58	10.84	15.01	19.79	25.74	10.51	20.18	0.9412	2.22E-06	5.83E-05	ENSBTAG00000019854
FOXO4	423	434	503	329	304	265	24.85	26.87	29.31	18.22	19.1	16.6	27.01	17.97333333	-0.5876	2.25E-06	5.88E-05	ENSBTAG00000004879
DOCK7	339	395	405	541	618	699	19.92	24.45	23.6	29.97	38.82	43.78	22.65666667	37.52333333	0.7279	2.25E-06	5.88E-05	ENSBTAG00000019877
LARP4	250	260	287	436	381	497	14.69	16.1	16.72	24.15	23.93	31.13	15.83666667	26.40333333	0.7375	2.33E-06	6.06E-05	ENSBTAG00000017164
ENOSF1	252	273	319	178	153	178	14.8	16.9	18.59	9.86	9.61	11.15	16.76333333	10.20666667	-0.7158	2.33E-06	6.06E-05	ENSBTAG00000007000
DCBLD2	6883	8193	11669	19586	16563	20773	404.36	507.19	679.99	1084.95	1040.42	1301	530.5133333	1142.123333	1.1063	2.38E-06	6.15E-05	ENSBTAG00000014889
ADGRG6	154	247	247	399	351	448	9.05	15.29	14.39	22.1	22.05	28.06	12.91	24.07	0.8987	2.41E-06	6.20E-05	ENSBTAG00000020707
KNTC1	145	151	103	223	266	321	8.52	9.35	6	12.35	16.71	20.1	7.956666667	16.38666667	1.0423	2.43E-06	6.25E-05	ENSBTAG00000019278
SIRT3	120	128	182	79	69	50	7.05	7.92	10.61	4.38	4.33	3.13	8.526666667	3.946666667	-1.1113	2.67E-06	6.79E-05	ENSBTAG00000002044
LETMD1	464	391	462	279	272	313	27.26	24.2	26.92	15.45	17.09	19.6	26.12666667	17.38	-0.5881	2.73E-06	6.91E-05	ENSBTAG00000010924
POLA1	203	220	190	306	422	373	11.93	13.62	11.07	16.95	26.51	23.36	12.20666667	22.27333333	0.8676	2.80E-06	7.05E-05	ENSBTAG00000008170
MYEF2	166	183	144	272	276	428	9.75	11.33	8.39	15.07	17.34	26.81	9.823333333	19.74	1.0068	2.82E-06	7.11E-05	ENSBTAG00000008771
PSMA3	522	469	498	666	862	839	30.67	29.03	29.02	36.89	54.15	52.55	29.57333333	47.86333333	0.6946	2.85E-06	7.14E-05	ENSBTAG00000002808
CEP170	194	264	230	351	417	451	11.4	16.34	13.4	19.44	26.19	28.25	13.71333333	24.62666667	0.8446	2.88E-06	7.20E-05	ENSBTAG00000007566
VIPR2	65	61	88	165	130	161	3.82	3.78	5.13	9.14	8.17	10.08	4.243333333	9.13	1.1054	3.02E-06	7.49E-05	ENSBTAG00000037649
CTTNBP2	129	127	145	222	256	250	7.58	7.86	8.45	12.3	16.08	15.66	7.963333333	14.68	0.8824	3.08E-06	7.62E-05	ENSBTAG00000021469
PLEKHA1	284	382	437	556	605	742	16.68	23.65	25.47	30.8	38	46.47	21.93333333	38.42333333	0.8089	3.09E-06	7.63E-05	ENSBTAG00000004636
CARNMT1	226	311	358	455	515	628	13.28	19.25	20.86	25.2	32.35	39.33	17.79666667	32.29333333	0.8596	3.14E-06	7.74E-05	ENSBTAG00000008204
IFNAR1	222	275	278	443	379	455	13.04	17.02	16.2	24.54	23.81	28.5	15.42	25.61666667	0.7323	3.16E-06	7.77E-05	ENSBTAG00000021819
NEXN	171	266	244	323	494	524	10.05	16.47	14.22	17.89	31.03	32.82	13.58	27.24666667	1.0046	3.21E-06	7.86E-05	ENSBTAG00000008921
BBX	346	375	357	503	581	718	20.33	23.21	20.8	27.86	36.5	44.97	21.44666667	36.44333333	0.7649	3.26E-06	7.97E-05	ENSBTAG00000006893
C11H9orf50	294	235	223	153	128	152	17.27	14.55	12.99	8.48	8.04	9.52	14.93666667	8.68	-0.7831	3.34E-06	8.14E-05	ENSBTAG00000019513
AFF4	124	238	181	365	295	448	7.28	14.73	10.55	20.22	18.53	28.06	10.85333333	22.27	1.037	3.47E-06	8.45E-05	ENSBTAG00000009482
GSTCD	90	105	102	189	175	209	5.29	6.5	5.94	10.47	10.99	13.09	5.91	11.51666667	0.9625	3.62E-06	8.75E-05	ENSBTAG00000013927
PDE5A	182	225	201	326	322	452	10.69	13.93	11.71	18.06	20.23	28.31	12.11	22.2	0.8744	3.76E-06	9.06E-05	ENSBTAG00000024888
NIPSNAP2	734	934	978	1271	1312	1374	43.12	57.82	56.99	70.41	82.41	86.05	52.64333333	79.62333333	0.5969	3.97E-06	9.56E-05	ENSBTAG00000031598
WDR43	231	312	300	418	495	525	13.57	19.31	17.48	23.15	31.09	32.88	16.78666667	29.04	0.7907	3.98E-06	9.56E-05	ENSBTAG00000018196
SREK1	251	331	301	401	552	684	14.75	20.49	17.54	22.21	34.67	42.84	17.59333333	33.24	0.9179	4.00E-06	9.57E-05	ENSBTAG00000007321
POLR2B	367	459	435	599	676	750	21.56	28.41	25.35	33.18	42.46	46.97	25.10666667	40.87	0.703	4.03E-06	9.64E-05	ENSBTAG00000019366
SRXN1	381	325	415	282	206	227	22.38	20.12	24.18	15.62	12.94	14.22	22.22666667	14.26	-0.6403	4.14E-06	9.86E-05	ENSBTAG00000010913
UTP15	76	88	121	194	184	187	4.46	5.45	7.05	10.75	11.56	11.71	5.653333333	11.34	1.0042	4.20E-06	9.96E-05	ENSBTAG00000006843
SOX4	211	193	277	390	334	455	12.4	11.95	16.14	21.6	20.98	28.5	13.49666667	23.69333333	0.8119	4.34E-06	0.000102299	ENSBTAG00000051245
XRRA1	268	224	254	175	135	135	15.74	13.87	14.8	9.69	8.48	8.45	14.80333333	8.873333333	-0.7384	4.43E-06	0.000103733	ENSBTAG00000006610
SEC62	211	284	269	347	524	550	12.4	17.58	15.68	19.22	32.92	34.45	15.22	28.86333333	0.9233	4.44E-06	0.000103733	ENSBTAG00000039442
PATJ	434	530	555	720	766	922	25.5	32.81	32.34	39.88	48.12	57.74	30.21666667	48.58	0.685	4.59E-06	0.000106773	ENSBTAG00000021975
TRAM1	645	820	988	1200	1231	1431	37.89	50.76	57.57	66.47	77.33	89.62	48.74	77.80666667	0.6748	4.71E-06	0.000108871	ENSBTAG00000007562
ACTN3	226	190	177	121	115	82	13.28	11.76	10.31	6.7	7.22	5.14	11.78333333	6.353333333	-0.8912	5.03E-06	0.000114956	ENSBTAG00000022244
BRIX1	55	64	82	108	171	193	3.23	3.96	4.78	5.98	10.74	12.09	3.99	9.603333333	1.2671	5.22E-06	0.000118431	ENSBTAG00000019211
ARID2	187	191	190	306	289	396	10.99	11.82	11.07	16.95	18.15	24.8	11.29333333	19.96666667	0.8221	5.38E-06	0.000121558	ENSBTAG00000011087
ATP11B	112	151	164	276	236	262	6.58	9.35	9.56	15.29	14.82	16.41	8.496666667	15.50666667	0.8679	5.40E-06	0.000121625	ENSBTAG00000000290
SPRED1	147	150	156	245	260	285	8.64	9.29	9.09	13.57	16.33	17.85	9.006666667	15.91666667	0.8215	5.69E-06	0.000126802	ENSBTAG00000032518
CPM	3	6	8	40	24	41	0.18	0.37	0.47	2.22	1.51	2.57	0.34	2.1	2.6268	5.69E-06	0.000126802	ENSBTAG00000013496
MSRB2	72	68	98	34	32	26	4.23	4.21	5.71	1.88	2.01	1.63	4.716666667	1.84	-1.3581	5.90E-06	0.000130576	ENSBTAG00000044112
CCN5	258	328	372	217	198	142	15.16	20.3	21.68	12.02	12.44	8.89	19.04666667	11.11666667	-0.7768	6.58E-06	0.000145	ENSBTAG00000006037
TNFAIP8L1	818	740	565	532	425	426	48.06	45.81	32.92	29.47	26.7	26.68	42.26333333	27.61666667	-0.6139	6.66E-06	0.000146441	ENSBTAG00000037765
SSB	120	168	175	232	323	330	7.05	10.4	10.2	12.85	20.29	20.67	9.216666667	17.93666667	0.9606	6.79E-06	0.000148641	ENSBTAG00000008716
SHC4	4	2	3	31	20	30	0.23	0.12	0.17	1.72	1.26	1.88	0.173333333	1.62	3.2244	6.98E-06	0.000152004	ENSBTAG00000022583
CLSPN	108	86	105	168	198	210	6.34	5.32	6.12	9.31	12.44	13.15	5.926666667	11.63333333	0.973	7.02E-06	0.000152835	ENSBTAG00000002826
MAGI3	123	91	105	177	227	212	7.23	5.63	6.12	9.8	14.26	13.28	6.326666667	12.44666667	0.9762	7.24E-06	0.000156752	ENSBTAG00000019611
BRF2	355	366	378	225	267	214	20.86	22.66	22.03	12.46	16.77	13.4	21.85	14.21	-0.6207	7.27E-06	0.000157148	ENSBTAG00000027665
NEU3	348	345	340	219	188	252	20.44	21.36	19.81	12.13	11.81	15.78	20.53666667	13.24	-0.6333	7.41E-06	0.000160062	ENSBTAG00000025931
NDRG4	288	247	327	487	440	423	16.92	15.29	19.06	26.98	27.64	26.49	17.09	27.03666667	0.6618	7.59E-06	0.000163344	ENSBTAG00000003894
ATP13A3	742	1061	1242	1622	1456	1785	43.59	65.68	72.38	89.85	91.46	111.79	60.55	97.7	0.6902	7.62E-06	0.000163823	ENSBTAG00000013204
C3	2584	2170	4173	8112	6758	6447	151.8	134.33	243.17	449.36	424.51	403.77	176.4333333	425.88	1.2713	7.72E-06	0.000165667	ENSBTAG00000017280
YBX2	814	758	515	414	460	422	47.82	46.92	30.01	22.93	28.9	26.43	41.58333333	26.08666667	-0.6727	7.86E-06	0.000167796	ENSBTAG00000009126
ROCK1	218	339	315	412	559	618	12.81	20.99	18.36	22.82	35.11	38.71	17.38666667	32.21333333	0.8897	7.87E-06	0.000167796	ENSBTAG00000008403
SRSF11	438	530	514	660	844	852	25.73	32.81	29.95	36.56	53.02	53.36	29.49666667	47.64666667	0.6918	7.90E-06	0.000167891	ENSBTAG00000015474
PRR15	284	246	400	572	503	465	16.68	15.23	23.31	31.69	31.6	29.12	18.40666667	30.80333333	0.7429	8.08E-06	0.000170813	ENSBTAG00000045567
CAPS	313	287	380	251	182	166	18.39	17.77	22.14	13.9	11.43	10.4	19.43333333	11.91	-0.7064	8.27E-06	0.000173968	ENSBTAG00000006069
PAQR6	203	184	208	127	107	115	11.93	11.39	12.12	7.04	6.72	7.2	11.81333333	6.986666667	-0.7577	8.39E-06	0.000175542	ENSBTAG00000009434
IPO7	734	1044	1026	1311	1438	1688	43.12	64.63	59.79	72.62	90.33	105.72	55.84666667	89.55666667	0.6813	8.50E-06	0.000177212	ENSBTAG00000027722
OTOP3	110	87	84	37	46	37	6.46	5.39	4.89	2.05	2.89	2.32	5.58	2.42	-1.2053	8.73E-06	0.00018145	ENSBTAG00000040111
SMCHD1	148	199	176	254	380	339	8.69	12.32	10.26	14.07	23.87	21.23	10.42333333	19.72333333	0.9201	8.94E-06	0.000184531	ENSBTAG00000003354
KIF23	854	1049	850	1256	1392	1564	50.17	64.94	49.53	69.58	87.44	97.95	54.88	84.99	0.631	9.23E-06	0.000190069	ENSBTAG00000009983
BAZ1A	109	141	157	196	287	320	6.4	8.73	9.15	10.86	18.03	20.04	8.093333333	16.31	1.011	9.65E-06	0.000198073	ENSBTAG00000020164
ZNF638	278	359	330	434	602	616	16.33	22.22	19.23	24.04	37.82	38.58	19.26	33.48	0.7977	1.00E-05	0.00020499	ENSBTAG00000009242
SINHCAF	244	382	361	497	572	618	14.33	23.65	21.04	27.53	35.93	38.71	19.67333333	34.05666667	0.7917	1.04E-05	0.000211684	ENSBTAG00000001161
WFDC3	203	174	191	124	110	88	11.93	10.77	11.13	6.87	6.91	5.51	11.27666667	6.43	-0.8105	1.07E-05	0.000216576	ENSBTAG00000016742
ELOVL6	876	1185	1290	1553	1729	1849	51.46	73.36	75.17	86.03	108.61	115.8	66.66333333	103.48	0.6344	1.12E-05	0.000225035	ENSBTAG00000010564
MTDH	1236	1653	1584	1975	2300	2509	72.61	102.33	92.31	109.4	144.48	157.14	89.08333333	137.0066667	0.621	1.14E-05	0.000228999	ENSBTAG00000003098
ARPP19	256	405	391	556	550	688	15.04	25.07	22.78	30.8	34.55	43.09	20.96333333	36.14666667	0.786	1.16E-05	0.000232465	ENSBTAG00000011022
EIF4E	263	338	306	455	474	518	15.45	20.92	17.83	25.2	29.77	32.44	18.06666667	29.13666667	0.6895	1.21E-05	0.000240163	ENSBTAG00000009522
ARGLU1	537	629	668	835	964	932	31.55	38.94	38.93	46.25	60.55	58.37	36.47333333	55.05666667	0.5941	1.23E-05	0.000244362	ENSBTAG00000015124
ADSS2	234	269	285	369	428	530	13.75	16.65	16.61	20.44	26.89	33.19	15.67	26.84	0.7764	1.29E-05	0.000253847	ENSBTAG00000013885
HDAC11	195	185	242	145	107	108	11.46	11.45	14.1	8.03	6.72	6.76	12.33666667	7.17	-0.7829	1.31E-05	0.000256836	ENSBTAG00000007208
FAM184B	41	35	47	85	97	111	2.41	2.17	2.74	4.71	6.09	6.95	2.44	5.916666667	1.2779	1.31E-05	0.000256836	ENSBTAG00000005932
AMD1	370	480	489	712	640	677	21.74	29.71	28.5	39.44	40.2	42.4	26.65	40.68	0.6102	1.33E-05	0.000259137	ENSBTAG00000003342
ALDH1L2	428	430	470	322	226	328	25.14	26.62	27.39	17.84	14.2	20.54	26.38333333	17.52666667	-0.5901	1.34E-05	0.000260844	ENSBTAG00000006326
PSMD12	158	205	245	304	350	439	9.28	12.69	14.28	16.84	21.99	27.49	12.08333333	22.10666667	0.8715	1.36E-05	0.000264603	ENSBTAG00000002423
CCNL1	328	310	346	465	480	662	19.27	19.19	20.16	25.76	30.15	41.46	19.54	32.45666667	0.7321	1.40E-05	0.000271064	ENSBTAG00000003851
RPL22L1	356	382	407	550	579	576	20.91	23.65	23.72	30.47	36.37	36.07	22.76	34.30333333	0.5918	1.45E-05	0.000278606	ENSBTAG00000007394
CHD1	143	239	208	297	378	426	8.4	14.8	12.12	16.45	23.74	26.68	11.77333333	22.29	0.9209	1.47E-05	0.000281665	ENSBTAG00000020860
DCK	98	123	140	215	196	256	5.76	7.61	8.16	11.91	12.31	16.03	7.176666667	13.41666667	0.9026	1.48E-05	0.000283114	ENSBTAG00000012397
SENP6	207	236	250	327	393	436	12.16	14.61	14.57	18.11	24.69	27.31	13.78	23.37	0.7621	1.50E-05	0.000285583	ENSBTAG00000005869
ERMARD	302	263	284	162	172	198	17.74	16.28	16.55	8.97	10.8	12.4	16.85666667	10.72333333	-0.6526	1.50E-05	0.000286611	ENSBTAG00000000918
DMXL1	173	255	236	348	371	415	10.16	15.79	13.75	19.28	23.3	25.99	13.23333333	22.85666667	0.7884	1.59E-05	0.000301126	ENSBTAG00000006748
RHOT1	137	124	171	254	224	274	8.05	7.68	9.96	14.07	14.07	17.16	8.563333333	15.1	0.8183	1.62E-05	0.000305082	ENSBTAG00000010001
ETF1	484	623	540	766	829	950	28.43	38.57	31.47	42.43	52.07	59.5	32.82333333	51.33333333	0.6452	1.63E-05	0.000305082	ENSBTAG00000011415
USP16	155	152	193	228	311	409	9.11	9.41	11.25	12.63	19.54	25.62	9.923333333	19.26333333	0.957	1.63E-05	0.000305082	ENSBTAG00000020122
ZSWIM7	428	391	326	248	228	264	25.14	24.2	19	13.74	14.32	16.53	22.78	14.86333333	-0.616	1.64E-05	0.000307175	ENSBTAG00000044099
LY75	62	56	62	110	122	152	3.64	3.47	3.61	6.09	7.66	9.52	3.573333333	7.756666667	1.1182	1.66E-05	0.000309252	ENSBTAG00000017797
ATP7A	75	109	95	191	168	175	4.41	6.75	5.54	10.58	10.55	10.96	5.566666667	10.69666667	0.9423	1.74E-05	0.000323728	ENSBTAG00000010018
AASS	194	246	247	148	144	114	11.4	15.23	14.39	8.2	9.05	7.14	13.67333333	8.13	-0.75	1.75E-05	0.000324638	ENSBTAG00000012128
MYSM1	98	159	159	230	280	271	5.76	9.84	9.27	12.74	17.59	16.97	8.29	15.76666667	0.9274	1.75E-05	0.000324638	ENSBTAG00000013961
PRDM10	143	150	158	266	233	258	8.4	9.29	9.21	14.73	14.64	16.16	8.966666667	15.17666667	0.7592	1.77E-05	0.000326127	ENSBTAG00000019001
HSPA13	62	127	63	156	202	225	3.64	7.86	3.67	8.64	12.69	14.09	5.056666667	11.80666667	1.2233	1.78E-05	0.00032724	ENSBTAG00000012908
PPP1R14A	367	272	243	168	192	158	21.56	16.84	14.16	9.31	12.06	9.9	17.52	10.42333333	-0.7492	1.81E-05	0.000331013	ENSBTAG00000023472
MPHOSPH10	69	91	77	137	168	171	4.05	5.63	4.49	7.59	10.55	10.71	4.723333333	9.616666667	1.0257	1.81E-05	0.000332216	ENSBTAG00000009854
ZNF341	301	262	336	189	205	182	17.68	16.22	19.58	10.47	12.88	11.4	17.82666667	11.58333333	-0.622	1.89E-05	0.000343914	ENSBTAG00000039313
AKAP11	389	539	498	674	715	921	22.85	33.37	29.02	37.34	44.91	57.68	28.41333333	46.64333333	0.7151	1.97E-05	0.000356141	ENSBTAG00000014752
DDX52	93	125	124	177	246	227	5.46	7.74	7.23	9.8	15.45	14.22	6.81	13.15666667	0.9501	2.02E-05	0.000363632	ENSBTAG00000010313
UACA	406	534	511	619	877	893	23.85	33.06	29.78	34.29	55.09	55.93	28.89666667	48.43666667	0.7452	2.04E-05	0.000366564	ENSBTAG00000013982
BRCA2	90	65	54	114	168	185	5.29	4.02	3.15	6.31	10.55	11.59	4.153333333	9.483333333	1.1911	2.10E-05	0.000373597	ENSBTAG00000000988
ORC1	240	193	194	335	356	330	14.1	11.95	11.31	18.56	22.36	20.67	12.45333333	20.53	0.7212	2.13E-05	0.0003787	ENSBTAG00000002719
MED13	192	245	287	372	379	454	11.28	15.17	16.72	20.61	23.81	28.43	14.39	24.28333333	0.7549	2.17E-05	0.000383057	ENSBTAG00000011721
THOC2	143	222	172	249	390	390	8.4	13.74	10.02	13.79	24.5	24.43	10.72	20.90666667	0.9637	2.17E-05	0.000383057	ENSBTAG00000008388
NMD3	132	192	205	277	319	337	7.75	11.89	11.95	15.34	20.04	21.11	10.53	18.83	0.8385	2.17E-05	0.000383057	ENSBTAG00000016228
HSPH1	215	267	241	345	395	463	12.63	16.53	14.04	19.11	24.81	29	14.4	24.30666667	0.7553	2.24E-05	0.00039336	ENSBTAG00000005012
GMNN	71	58	84	120	168	152	4.17	3.59	4.89	6.65	10.55	9.52	4.216666667	8.906666667	1.0788	2.24E-05	0.00039336	ENSBTAG00000017329
ERGIC2	82	98	109	165	176	202	4.82	6.07	6.35	9.14	11.06	12.65	5.746666667	10.95	0.9301	2.27E-05	0.000397275	ENSBTAG00000011096
NAB1	193	249	253	436	294	480	11.34	15.41	14.74	24.15	18.47	30.06	13.83	24.22666667	0.8088	2.33E-05	0.000406585	ENSBTAG00000000266
AFF1	414	386	458	692	522	663	24.32	23.9	26.69	38.33	32.79	41.52	24.97	37.54666667	0.5885	2.40E-05	0.000417892	ENSBTAG00000018488
FLVCR1	162	205	227	311	309	382	9.52	12.69	13.23	17.23	19.41	23.92	11.81333333	20.18666667	0.773	2.41E-05	0.000418691	ENSBTAG00000015974
NUS1	209	329	325	437	502	517	12.28	20.37	18.94	24.21	31.53	32.38	17.19666667	29.37333333	0.7724	2.58E-05	0.000445493	ENSBTAG00000053374
MAMDC2	133	182	169	298	231	319	7.81	11.27	9.85	16.51	14.51	19.98	9.643333333	17	0.8179	2.60E-05	0.000447733	ENSBTAG00000017369
LRP6	179	203	228	311	332	343	10.52	12.57	13.29	17.23	20.85	21.48	12.12666667	19.85333333	0.7112	2.63E-05	0.000453135	ENSBTAG00000011761
EPHA7	181	163	150	273	246	328	10.63	10.09	8.74	15.12	15.45	20.54	9.82	17.03666667	0.7948	2.64E-05	0.000453135	ENSBTAG00000021420
USP24	408	349	399	527	562	721	23.97	21.6	23.25	29.19	35.3	45.16	22.94	36.55	0.672	2.67E-05	0.000458387	ENSBTAG00000016990
THSD7A	206	203	290	388	338	414	12.1	12.57	16.9	21.49	21.23	25.93	13.85666667	22.88333333	0.7237	2.69E-05	0.000459603	ENSBTAG00000007680
NOP58	251	308	279	363	499	578	14.75	19.07	16.26	20.11	31.35	36.2	16.69333333	29.22	0.8077	2.74E-05	0.000468119	ENSBTAG00000005517
SLF2	207	318	344	421	513	567	12.16	19.69	20.05	23.32	32.22	35.51	17.3	30.35	0.8109	2.81E-05	0.000478013	ENSBTAG00000012077
ADAM10	846	1148	1233	1449	1628	1835	49.7	71.07	71.85	80.27	102.26	114.93	64.20666667	99.15333333	0.6269	2.83E-05	0.000479326	ENSBTAG00000005481
CTDSPL2	132	165	190	234	291	359	7.75	10.21	11.07	12.96	18.28	22.48	9.676666667	17.90666667	0.8879	2.89E-05	0.000486324	ENSBTAG00000015385
MPHOSPH8	172	213	254	312	379	385	10.1	13.19	14.8	17.28	23.81	24.11	12.69666667	21.73333333	0.7755	2.90E-05	0.000487076	ENSBTAG00000003922
TMEM88B	96	108	87	53	31	49	5.64	6.69	5.07	2.94	1.95	3.07	5.8	2.653333333	-1.1282	3.01E-05	0.000504903	ENSBTAG00000023784
CDKN3	188	189	128	89	90	93	11.04	11.7	7.46	4.93	5.65	5.82	10.06666667	5.466666667	-0.8809	3.03E-05	0.000506544	ENSBTAG00000019496
PRPF38B	205	200	231	273	396	444	12.04	12.38	13.46	15.12	24.88	27.81	12.62666667	22.60333333	0.8401	3.13E-05	0.000522095	ENSBTAG00000047874
EIF2AK2	38	50	38	90	83	128	2.23	3.1	2.21	4.99	5.21	8.02	2.513333333	6.073333333	1.2729	3.18E-05	0.000529761	ENSBTAG00000008703
HIPK1	442	433	502	783	554	718	25.97	26.8	29.25	43.37	34.8	44.97	27.34	41.04666667	0.5863	3.30E-05	0.000545572	ENSBTAG00000011322
CAPZA1	676	841	932	1045	1261	1506	39.71	52.06	54.31	57.89	79.21	94.32	48.69333333	77.14	0.6638	3.30E-05	0.000545572	ENSBTAG00000014295
AKAP9	211	298	263	358	464	482	12.4	18.45	15.33	19.83	29.15	30.19	15.39333333	26.39	0.7777	3.46E-05	0.00056865	ENSBTAG00000007442
SSUH2	181	163	181	110	87	111	10.63	10.09	10.55	6.09	5.46	6.95	10.42333333	6.166666667	-0.7573	3.48E-05	0.000570803	ENSBTAG00000005433
METTL27	191	191	171	119	109	101	11.22	11.82	9.96	6.59	6.85	6.33	11	6.59	-0.7392	3.50E-05	0.000572204	ENSBTAG00000001374
CNOT6	126	169	178	277	234	308	7.4	10.46	10.37	15.34	14.7	19.29	9.41	16.44333333	0.8052	3.52E-05	0.000575726	ENSBTAG00000017362
MX1	345	298	452	642	488	574	20.27	18.45	26.34	35.56	30.65	35.95	21.68666667	34.05333333	0.651	3.62E-05	0.000589017	ENSBTAG00000030913
SLC4A7	169	252	261	367	354	426	9.93	15.6	15.21	20.33	22.24	26.68	13.58	23.08333333	0.7654	3.72E-05	0.000601917	ENSBTAG00000018227
PRNP	92	124	155	200	244	239	5.4	7.68	9.03	11.08	15.33	14.97	7.37	13.79333333	0.9042	3.91E-05	0.000628468	ENSBTAG00000048903
SUZ12	96	173	178	231	309	318	5.64	10.71	10.37	12.8	19.41	19.92	8.906666667	17.37666667	0.9642	3.95E-05	0.000632453	ENSBTAG00000018752
STAG2	208	330	263	366	500	553	12.22	20.43	15.33	20.27	31.41	34.63	15.99333333	28.77	0.8471	4.07E-05	0.000651108	ENSBTAG00000009121
ITPR2	157	172	160	260	244	320	9.22	10.65	9.32	14.4	15.33	20.04	9.73	16.59	0.7698	4.08E-05	0.000651446	ENSBTAG00000002313
REEP3	81	88	105	169	142	212	4.76	5.45	6.12	9.36	8.92	13.28	5.443333333	10.52	0.9506	4.11E-05	0.00065511	ENSBTAG00000019755
HIF1A	539	842	793	1005	1125	1361	31.67	52.12	46.21	55.67	70.67	85.24	43.33333333	70.52666667	0.7027	4.15E-05	0.000660858	ENSBTAG00000020935
SUCLA2	130	111	144	212	199	264	7.64	6.87	8.39	11.74	12.5	16.53	7.633333333	13.59	0.8322	4.41E-05	0.00069868	ENSBTAG00000006759
FAM3C	218	274	257	359	386	468	12.81	16.96	14.98	19.89	24.25	29.31	14.91666667	24.48333333	0.7149	4.41E-05	0.000698797	ENSBTAG00000007976
ZW10	313	296	310	442	442	487	18.39	18.32	18.06	24.48	27.76	30.5	18.25666667	27.58	0.5952	4.43E-05	0.000700631	ENSBTAG00000020066
TIA1	104	160	199	263	263	321	6.11	9.9	11.6	14.57	16.52	20.1	9.203333333	17.06333333	0.8907	4.55E-05	0.000716041	ENSBTAG00000019182
MAK16	99	146	120	202	216	243	5.82	9.04	6.99	11.19	13.57	15.22	7.283333333	13.32666667	0.8716	4.58E-05	0.000720541	ENSBTAG00000033504
BAIAP2L2	222	242	254	160	155	146	13.04	14.98	14.8	8.86	9.74	9.14	14.27333333	9.246666667	-0.6263	4.58E-05	0.000720541	ENSBTAG00000015290
CBX7	212	162	133	84	99	90	12.45	10.03	7.75	4.65	6.22	5.64	10.07666667	5.503333333	-0.8726	4.60E-05	0.00072167	ENSBTAG00000007228
HNF4G	34	48	48	88	87	126	2	2.97	2.8	4.87	5.46	7.89	2.59	6.073333333	1.2295	4.69E-05	0.000733238	ENSBTAG00000008280
GXYLT1	81	110	92	177	158	190	4.76	6.81	5.36	9.8	9.92	11.9	5.643333333	10.54	0.9013	4.72E-05	0.000736656	ENSBTAG00000015024
MAP1A	265	272	286	210	137	180	15.57	16.84	16.67	11.63	8.61	11.27	16.36	10.50333333	-0.6393	4.81E-05	0.0007482	ENSBTAG00000014001
CAB39	244	341	290	451	432	505	14.33	21.11	16.9	24.98	27.14	31.63	17.44666667	27.91666667	0.6782	4.86E-05	0.000755204	ENSBTAG00000040055
DNAJC9	62	79	82	132	178	134	3.64	4.89	4.78	7.31	11.18	8.39	4.436666667	8.96	1.014	4.91E-05	0.000760061	ENSBTAG00000000949
MASTL	31	56	48	90	105	116	1.82	3.47	2.8	4.99	6.6	7.27	2.696666667	6.286666667	1.2211	4.96E-05	0.000767351	ENSBTAG00000017271
PNN	398	403	362	471	688	763	23.38	24.95	21.09	26.09	43.22	47.79	23.14	39.03333333	0.7543	5.05E-05	0.000778486	ENSBTAG00000026995
DDHD1	194	232	245	360	318	380	11.4	14.36	14.28	19.94	19.98	23.8	13.34666667	21.24	0.6703	5.06E-05	0.000780308	ENSBTAG00000019924
RNF208	158	172	199	116	110	74	9.28	10.65	11.6	6.43	6.91	4.63	10.51	5.99	-0.8111	5.34E-05	0.000818051	ENSBTAG00000047357
PLEKHA5	136	135	171	232	232	283	7.99	8.36	9.96	12.85	14.57	17.72	8.77	15.04666667	0.7788	5.50E-05	0.000837139	ENSBTAG00000017571
CIP2A	16	30	27	73	52	78	0.94	1.86	1.57	4.04	3.27	4.89	1.456666667	4.066666667	1.4812	5.61E-05	0.000852696	ENSBTAG00000017140
TOP2B	552	658	554	741	951	1040	32.43	40.73	32.28	41.05	59.74	65.13	35.14666667	55.30666667	0.6541	5.74E-05	0.000868613	ENSBTAG00000004593
ACKR3	248	207	193	128	102	153	14.57	12.81	11.25	7.09	6.41	9.58	12.87666667	7.693333333	-0.7431	5.75E-05	0.000868915	ENSBTAG00000018424
APOE	99	67	84	154	202	136	5.82	4.15	4.89	8.53	12.69	8.52	4.953333333	9.913333333	1.001	5.83E-05	0.000877694	ENSBTAG00000010123
RBBP8	263	338	384	438	562	597	15.45	20.92	22.38	24.26	35.3	37.39	19.58333333	32.31666667	0.7227	5.83E-05	0.000877694	ENSBTAG00000006743
LAMA1	26	36	37	112	52	94	1.53	2.23	2.16	6.2	3.27	5.89	1.973333333	5.12	1.3755	5.94E-05	0.000892259	ENSBTAG00000018160
PTPN11	404	442	489	640	580	779	23.73	27.36	28.5	35.45	36.43	48.79	26.53	40.22333333	0.6004	5.95E-05	0.000892259	ENSBTAG00000002048
DPP8	321	402	392	546	507	653	18.86	24.89	22.84	30.25	31.85	40.9	22.19666667	34.33333333	0.6293	6.01E-05	0.000897392	ENSBTAG00000014807
MSH2	213	178	202	259	387	364	12.51	11.02	11.77	14.35	24.31	22.8	11.76666667	20.48666667	0.8	6.01E-05	0.000897392	ENSBTAG00000002742
RRP15	44	64	59	98	115	148	2.58	3.96	3.44	5.43	7.22	9.27	3.326666667	7.306666667	1.1351	6.03E-05	0.000898135	ENSBTAG00000009838
GOLGA4	300	419	380	451	667	764	17.62	25.94	22.14	24.98	41.9	47.85	21.9	38.24333333	0.8043	6.18E-05	0.000919697	ENSBTAG00000016563
ANTXR2	342	438	424	579	574	645	20.09	27.11	24.71	32.07	36.06	40.4	23.97	36.17666667	0.5938	6.22E-05	0.000922111	ENSBTAG00000014324
CASP3	236	294	393	408	565	596	13.86	18.2	22.9	22.6	35.49	37.33	18.32	31.80666667	0.7959	6.22E-05	0.000922111	ENSBTAG00000015874
CES3	222	231	329	176	161	150	13.04	14.3	19.17	9.75	10.11	9.39	15.50333333	9.75	-0.6691	6.50E-05	0.000955987	ENSBTAG00000040413
NSRP1	68	81	85	117	167	181	3.99	5.01	4.95	6.48	10.49	11.34	4.65	9.436666667	1.021	6.57E-05	0.000964621	ENSBTAG00000019341
HECTD1	544	698	705	829	1000	1140	31.96	43.21	41.08	45.92	62.82	71.4	38.75	60.04666667	0.6319	6.66E-05	0.000974805	ENSBTAG00000032477
PGM2	151	252	214	317	356	389	8.87	15.6	12.47	17.56	22.36	24.36	12.31333333	21.42666667	0.7992	6.85E-05	0.000998996	ENSBTAG00000005773
ANP32E	423	597	524	722	780	840	24.85	36.96	30.54	39.99	49	52.61	30.78333333	47.2	0.6166	6.86E-05	0.000998996	ENSBTAG00000016730
NUP43	89	79	94	150	168	158	5.23	4.89	5.48	8.31	10.55	9.9	5.2	9.586666667	0.8825	7.07E-05	0.001026195	ENSBTAG00000010196
GJB1	18	16	15	46	65	42	1.06	0.99	0.87	2.55	4.08	2.63	0.973333333	3.086666667	1.665	7.15E-05	0.00103506	ENSBTAG00000020512
OLA1	262	249	289	333	464	521	15.39	15.41	16.84	18.45	29.15	32.63	15.88	26.74333333	0.752	7.16E-05	0.00103506	ENSBTAG00000006970
PLCH1	309	271	245	430	395	436	18.15	16.78	14.28	23.82	24.81	27.31	16.40333333	25.31333333	0.6259	7.22E-05	0.001041766	ENSBTAG00000008307
PDK1	241	353	327	431	487	588	14.16	21.85	19.06	23.87	30.59	36.83	18.35666667	30.43	0.7292	7.25E-05	0.001045481	ENSBTAG00000016836
VGF	1644	1508	1415	2979	1723	2172	96.58	93.35	82.46	165.02	108.23	136.03	90.79666667	136.4266667	0.5874	7.31E-05	0.001050095	ENSBTAG00000009868
MSH5	302	265	236	172	169	178	17.74	16.4	13.75	9.53	10.62	11.15	15.96333333	10.43333333	-0.6136	7.40E-05	0.001059656	ENSBTAG00000019790
SLTM	394	509	492	577	757	926	23.15	31.51	28.67	31.96	47.55	57.99	27.77666667	45.83333333	0.7225	7.51E-05	0.001074122	ENSBTAG00000011319
CDH4	18	25	12	62	50	54	1.06	1.55	0.7	3.43	3.14	3.38	1.103333333	3.316666667	1.5879	7.57E-05	0.001080772	ENSBTAG00000015058
BMPR2	172	268	265	350	385	452	10.1	16.59	15.44	19.39	24.18	28.31	14.04333333	23.96	0.7707	7.58E-05	0.001081355	ENSBTAG00000006420
SLC10A7	50	56	107	147	127	180	2.94	3.47	6.24	8.14	7.98	11.27	4.216666667	9.13	1.1145	7.59E-05	0.001081387	ENSBTAG00000034522
ZDHHC20	450	602	540	742	738	936	26.44	37.27	31.47	41.1	46.36	58.62	31.72666667	48.69333333	0.618	8.00E-05	0.001135172	ENSBTAG00000006177
FAM76B	41	58	64	88	116	161	2.41	3.59	3.73	4.87	7.29	10.08	3.243333333	7.413333333	1.1926	8.10E-05	0.001147046	ENSBTAG00000020748
IPCEF1	17	8	11	65	26	46	1	0.5	0.64	3.6	1.63	2.88	0.713333333	2.703333333	1.9221	8.14E-05	0.001150169	ENSBTAG00000003489
SRPK1	276	324	326	409	485	550	16.21	20.06	19	22.66	30.47	34.45	18.42333333	29.19333333	0.6641	8.16E-05	0.00115093	ENSBTAG00000016838
ATP2B1	1124	1424	1513	1709	1941	2366	66.03	88.15	88.17	94.67	121.93	148.18	80.78333333	121.5933333	0.5899	8.20E-05	0.001154619	ENSBTAG00000009552
LUC7L3	217	292	271	311	542	530	12.75	18.08	15.79	17.23	34.05	33.19	15.54	28.15666667	0.8575	8.23E-05	0.001156319	ENSBTAG00000002279
MMP25	109	110	118	82	44	36	6.4	6.81	6.88	4.54	2.76	2.25	6.696666667	3.183333333	-1.0729	8.46E-05	0.001184496	ENSBTAG00000016424
ENAH	145	253	261	375	326	464	8.52	15.66	15.21	20.77	20.48	29.06	13.13	23.43666667	0.8359	8.61E-05	0.001200376	ENSBTAG00000016185
DLG1	219	240	248	351	328	428	12.87	14.86	14.45	19.44	20.6	26.81	14.06	22.28333333	0.6644	8.64E-05	0.001203091	ENSBTAG00000020378
NUP107	281	345	350	424	545	561	16.51	21.36	20.4	23.49	34.23	35.14	19.42333333	30.95333333	0.6723	8.71E-05	0.001210391	ENSBTAG00000006911
TUT7	77	116	100	153	177	234	4.52	7.18	5.83	8.48	11.12	14.66	5.843333333	11.42	0.9667	8.76E-05	0.001216267	ENSBTAG00000001737
ZNF644	67	123	114	161	220	214	3.94	7.61	6.64	8.92	13.82	13.4	6.063333333	12.04666667	0.9905	8.77E-05	0.001216267	ENSBTAG00000011200
GRAP	20	20	21	72	56	44	1.17	1.24	1.22	3.99	3.52	2.76	1.21	3.423333333	1.5004	8.79E-05	0.001217103	ENSBTAG00000003707
ATAD5	24	46	32	63	96	100	1.41	2.85	1.86	3.49	6.03	6.26	2.04	5.26	1.3665	8.80E-05	0.001217355	ENSBTAG00000018383
MOB1A	168	194	202	298	261	361	9.87	12.01	11.77	16.51	16.39	22.61	11.21666667	18.50333333	0.7221	8.81E-05	0.001217355	ENSBTAG00000006259
NCBP1	254	262	293	383	399	434	14.92	16.22	17.07	21.22	25.06	27.18	16.07	24.48666667	0.6076	8.85E-05	0.001221194	ENSBTAG00000009732
SPRY3	3	2	10	24	30	31	0.18	0.12	0.58	1.33	1.88	1.94	0.293333333	1.716666667	2.549	8.85E-05	0.001221194	ENSBTAG00000010245
CIDEA	93	96	106	64	43	40	5.46	5.94	6.18	3.55	2.7	2.51	5.86	2.92	-1.0049	9.02E-05	0.001239412	ENSBTAG00000046547
TBC1D9	325	314	436	567	465	596	19.09	19.44	25.41	31.41	29.21	37.33	21.31333333	32.65	0.6153	9.05E-05	0.001241903	ENSBTAG00000018951
MON2	302	281	342	451	420	500	17.74	17.4	19.93	24.98	26.38	31.31	18.35666667	27.55666667	0.5861	9.18E-05	0.001257938	ENSBTAG00000011068
KCNC3	102	116	123	205	175	203	5.99	7.18	7.17	11.36	10.99	12.71	6.78	11.68666667	0.7855	9.37E-05	0.001282736	ENSBTAG00000039935
SYNE3	177	191	188	132	100	112	10.4	11.82	10.96	7.31	6.28	7.01	11.06	6.866666667	-0.6877	9.69E-05	0.001323165	ENSBTAG00000003526
LGALS4	82	82	102	37	51	38	4.82	5.08	5.94	2.05	3.2	2.38	5.28	2.543333333	-1.0538	9.76E-05	0.001329732	ENSBTAG00000016312
INTS6	80	116	113	183	179	190	4.7	7.18	6.58	10.14	11.24	11.9	6.153333333	11.09333333	0.8503	9.78E-05	0.001331472	ENSBTAG00000002970
SMARCAD1	94	119	132	164	211	264	5.52	7.37	7.69	9.08	13.25	16.53	6.86	12.95333333	0.917	0.000100505	0.001356	ENSBTAG00000017061
LRRC40	41	80	76	111	146	164	2.41	4.95	4.43	6.15	9.17	10.27	3.93	8.53	1.118	0.000103007	0.001381822	ENSBTAG00000008243
CCDC114	238	229	243	155	166	143	13.98	14.18	14.16	8.59	10.43	8.96	14.10666667	9.326666667	-0.5969	0.000103579	0.001386859	ENSBTAG00000030667
ZNF507	121	128	136	196	218	232	7.11	7.92	7.93	10.86	13.69	14.53	7.653333333	13.02666667	0.7673	0.000104293	0.001395088	ENSBTAG00000014123
ATP12A	7	6	7	38	29	24	0.41	0.37	0.41	2.1	1.82	1.5	0.396666667	1.806666667	2.1873	0.000104549	0.001395869	ENSBTAG00000014486
SUCO	103	124	167	217	230	233	6.05	7.68	9.73	12.02	14.45	14.59	7.82	13.68666667	0.8075	0.000105492	0.001405791	ENSBTAG00000010169
NRP2	291	263	231	157	117	201	17.1	16.28	13.46	8.7	7.35	12.59	15.61333333	9.546666667	-0.7097	0.000108282	0.001437467	ENSBTAG00000011971
IDE	309	379	380	474	532	636	18.15	23.46	22.14	26.26	33.42	39.83	21.25	33.17	0.6424	0.000108378	0.001437467	ENSBTAG00000019759
NXT2	29	41	45	82	87	89	1.7	2.54	2.62	4.54	5.46	5.57	2.286666667	5.19	1.1825	0.000109925	0.001453882	ENSBTAG00000020739
ITSN2	92	112	92	173	153	212	5.4	6.93	5.36	9.58	9.61	13.28	5.896666667	10.82333333	0.8762	0.000110802	0.001462731	ENSBTAG00000023172
LMOD1	132	142	143	82	83	77	7.75	8.79	8.33	4.54	5.21	4.82	8.29	4.856666667	-0.7714	0.000114788	0.001508289	ENSBTAG00000021576
IFIT5	191	248	265	348	358	400	11.22	15.35	15.44	19.28	22.49	25.05	14.00333333	22.27333333	0.6695	0.000115093	0.001510279	ENSBTAG00000017367
TOP1	265	363	342	416	550	601	15.57	22.47	19.93	23.04	34.55	37.64	19.32333333	31.74333333	0.7161	0.000117317	0.001535795	ENSBTAG00000007960
CPN2	23	41	42	2	12	10	1.35	2.54	2.45	0.11	0.75	0.63	2.113333333	0.496666667	-2.0892	0.000117597	0.001537325	ENSBTAG00000032656
GNL3	338	327	321	404	607	553	19.86	20.24	18.71	22.38	38.13	34.63	19.60333333	31.71333333	0.694	0.000117652	0.001537325	ENSBTAG00000014549
ZBTB38	407	457	518	613	636	845	23.91	28.29	30.19	33.96	39.95	52.92	27.46333333	42.27666667	0.6224	0.000119024	0.001552378	ENSBTAG00000040061
SENP2	318	278	320	413	468	479	18.68	17.21	18.65	22.88	29.4	30	18.18	27.42666667	0.5932	0.000122889	0.001593936	ENSBTAG00000001749
TMPO	325	488	480	627	695	662	19.09	30.21	27.97	34.73	43.66	41.46	25.75666667	39.95	0.6332	0.000125441	0.001618533	ENSBTAG00000004240
L3MBTL3	133	128	170	229	218	267	7.81	7.92	9.91	12.69	13.69	16.72	8.546666667	14.36666667	0.7493	0.000125474	0.001618533	ENSBTAG00000017393
DDX10	94	120	96	158	195	207	5.52	7.43	5.59	8.75	12.25	12.96	6.18	11.32	0.8732	0.000126088	0.001621996	ENSBTAG00000002382
TIMP4	90	98	82	51	37	46	5.29	6.07	4.78	2.83	2.32	2.88	5.38	2.676666667	-1.0072	0.000126952	0.001630144	ENSBTAG00000020263
MYO16	161	168	225	87	117	117	9.46	10.4	13.11	4.82	7.35	7.33	10.99	6.5	-0.7577	0.000128042	0.001638304	ENSBTAG00000018237
EXOC5	119	191	198	256	273	381	6.99	11.82	11.54	14.18	17.15	23.86	10.11666667	18.39666667	0.8627	0.000128966	0.001647006	ENSBTAG00000013042
KAZALD1	126	108	134	77	64	65	7.4	6.69	7.81	4.27	4.02	4.07	7.3	4.12	-0.8253	0.000130235	0.0016572	ENSBTAG00000011489
SH2D3A	263	251	237	160	185	140	15.45	15.54	13.81	8.86	11.62	8.77	14.93333333	9.75	-0.6151	0.000132033	0.001677053	ENSBTAG00000013857
MED23	187	168	216	290	270	348	10.99	10.4	12.59	16.06	16.96	21.8	11.32666667	18.27333333	0.69	0.0001334	0.001691374	ENSBTAG00000012418
SLC27A3	105	113	95	44	54	62	6.17	7	5.54	2.44	3.39	3.88	6.236666667	3.236666667	-0.9463	0.000134068	0.001696894	ENSBTAG00000021862
UFM1	107	156	173	224	252	277	6.29	9.66	10.08	12.41	15.83	17.35	8.676666667	15.19666667	0.8085	0.000134232	0.001696894	ENSBTAG00000051486
SPART	115	138	144	207	202	268	6.76	8.54	8.39	11.47	12.69	16.78	7.896666667	13.64666667	0.7892	0.000137145	0.001725213	ENSBTAG00000008040
N4BP2L2	48	65	69	103	124	138	2.82	4.02	4.02	5.71	7.79	8.64	3.62	7.38	1.0276	0.000137368	0.001726159	ENSBTAG00000023279
CCPG1	223	332	324	391	508	537	13.1	20.55	18.88	21.66	31.91	33.63	17.51	29.06666667	0.7312	0.000140078	0.001750849	ENSBTAG00000012741
USP8	333	434	445	497	654	810	19.56	26.87	25.93	27.53	41.08	50.73	24.12	39.78	0.7218	0.000140609	0.001755936	ENSBTAG00000011916
NR2C1	93	85	79	149	156	155	5.46	5.26	4.6	8.25	9.8	9.71	5.106666667	9.253333333	0.8576	0.000141672	0.001766341	ENSBTAG00000017729
STAG1	52	68	55	105	125	119	3.05	4.21	3.21	5.82	7.85	7.45	3.49	7.04	1.0123	0.000141693	0.001766341	ENSBTAG00000035437
NPR3	17	21	7	49	46	51	1	1.3	0.41	2.71	2.89	3.19	0.903333333	2.93	1.6976	0.000143374	0.001784141	ENSBTAG00000007665
RETSAT	239	223	237	136	156	162	14.04	13.8	13.81	7.53	9.8	10.15	13.88333333	9.16	-0.5999	0.000144131	0.001786829	ENSBTAG00000021934
TUT4	670	905	959	1061	1341	1397	39.36	56.02	55.88	58.77	84.24	87.49	50.42	76.83333333	0.6077	0.000144695	0.001791094	ENSBTAG00000002721
RRN3	194	193	212	297	284	350	11.4	11.95	12.35	16.45	17.84	21.92	11.9	18.73666667	0.6549	0.000145191	0.001795658	ENSBTAG00000004804
HPCAL4	30	31	25	5	11	1	1.76	1.92	1.46	0.28	0.69	0.06	1.713333333	0.343333333	-2.3191	0.000145611	0.001799278	ENSBTAG00000014538
ZSWIM1	117	114	104	56	71	50	6.87	7.06	6.06	3.1	4.46	3.13	6.663333333	3.563333333	-0.903	0.000146557	0.001803021	ENSBTAG00000000959
PIK3C2A	79	132	118	191	191	209	4.64	8.17	6.88	10.58	12	13.09	6.563333333	11.89	0.8572	0.000148118	0.001819095	ENSBTAG00000004901
RIF1	59	103	82	119	182	196	3.47	6.38	4.78	6.59	11.43	12.28	4.876666667	10.1	1.0504	0.000150078	0.001838355	ENSBTAG00000021020
RUNDC3A	239	208	174	129	140	111	14.04	12.88	10.14	7.15	8.79	6.95	12.35333333	7.63	-0.6951	0.000152436	0.001864372	ENSBTAG00000001615
ZNF326	184	272	253	335	392	421	10.81	16.84	14.74	18.56	24.62	26.37	14.13	23.18333333	0.7143	0.000152466	0.001864372	ENSBTAG00000019133
G2E3	71	119	111	148	193	242	4.17	7.37	6.47	8.2	12.12	15.16	6.003333333	11.82666667	0.9782	0.000154776	0.001889337	ENSBTAG00000001617
SMC3	213	308	307	350	519	515	12.51	19.07	17.89	19.39	32.6	32.25	16.49	28.08	0.768	0.000155101	0.001891665	ENSBTAG00000013905
VRK1	115	126	132	179	215	243	6.76	7.8	7.69	9.92	13.51	15.22	7.416666667	12.88333333	0.7967	0.000158445	0.001930781	ENSBTAG00000014230
LYAR	132	152	166	209	295	255	7.75	9.41	9.67	11.58	18.53	15.97	8.943333333	15.36	0.7803	0.000161325	0.00195911	ENSBTAG00000003653
CFB	307	297	432	524	501	515	18.04	18.39	25.17	29.03	31.47	32.25	20.53333333	30.91666667	0.5904	0.000161496	0.001959494	ENSBTAG00000046158
SEC24A	173	238	260	355	325	383	10.16	14.73	15.15	19.66	20.42	23.99	13.34666667	21.35666667	0.6782	0.000161973	0.001963587	ENSBTAG00000018322
ITCH	159	227	204	306	280	393	9.34	14.05	11.89	16.95	17.59	24.61	11.76	19.71666667	0.7455	0.000164399	0.001987878	ENSBTAG00000000308
APC	425	525	505	590	780	863	24.97	32.5	29.43	32.68	49	54.05	28.96666667	45.24333333	0.6433	0.000166202	0.00200624	ENSBTAG00000018852
MATR3	884	1270	1201	1403	1700	1935	51.93	78.62	69.99	77.72	106.79	121.19	66.84666667	101.9	0.6082	0.000166624	0.002007891	ENSBTAG00000006756
LRRC51	207	190	218	145	132	122	12.16	11.76	12.7	8.03	8.29	7.64	12.20666667	7.986666667	-0.612	0.000168006	0.002022817	ENSBTAG00000017964
DUPD1	3	1	1	17	27	11	0.18	0.06	0.06	0.94	1.7	0.69	0.1	1.11	3.4725	0.000169154	0.00203143	ENSBTAG00000002924
DNTTIP2	96	156	197	235	263	316	5.64	9.66	11.48	13.02	16.52	19.79	8.926666667	16.44333333	0.8813	0.000170278	0.002043185	ENSBTAG00000047679
IREB2	125	168	131	204	231	322	7.34	10.4	7.63	11.3	14.51	20.17	8.456666667	15.32666667	0.8579	0.000170506	0.002043954	ENSBTAG00000002504
RDX	200	327	278	344	504	538	11.75	20.24	16.2	19.06	31.66	33.69	16.06333333	28.13666667	0.8087	0.000170632	0.002043954	ENSBTAG00000004672
EIF5B	433	572	484	611	910	812	25.44	35.41	28.2	33.85	57.16	50.86	29.68333333	47.29	0.6719	0.000171291	0.002049063	ENSBTAG00000034255
PDS5B	39	68	45	75	123	156	2.29	4.21	2.62	4.15	7.73	9.77	3.04	7.216666667	1.2473	0.000173892	0.002072445	ENSBTAG00000011597
LEO1	172	158	157	231	284	270	10.1	9.78	9.15	12.8	17.84	16.91	9.676666667	15.85	0.7119	0.000175614	0.002087677	ENSBTAG00000013830
C23H6orf132	80	104	61	41	31	40	4.7	6.44	3.55	2.27	1.95	2.51	4.896666667	2.243333333	-1.1262	0.000176452	0.0020941	ENSBTAG00000051116
TCERG1	285	344	298	403	479	562	16.74	21.3	17.37	22.32	30.09	35.2	18.47	29.20333333	0.6609	0.000176704	0.002095334	ENSBTAG00000003259
DPY19L1	211	262	330	394	392	477	12.4	16.22	19.23	21.83	24.62	29.87	15.95	25.44	0.6735	0.000178446	0.002110663	ENSBTAG00000005785
RIBC2	28	31	26	9	7	5	1.64	1.92	1.52	0.5	0.44	0.31	1.693333333	0.416666667	-2.0229	0.000183979	0.002168828	ENSBTAG00000003594
KRR1	80	109	112	163	159	227	4.7	6.75	6.53	9.03	9.99	14.22	5.993333333	11.08	0.8865	0.000185803	0.002188503	ENSBTAG00000011591
HEXIM2	144	154	162	84	97	95	8.46	9.53	9.44	4.65	6.09	5.95	9.143333333	5.563333333	-0.7168	0.000190217	0.002231177	ENSBTAG00000024974
CDC27	155	236	197	273	338	378	9.11	14.61	11.48	15.12	21.23	23.67	11.73333333	20.00666667	0.7699	0.00019099	0.002238375	ENSBTAG00000002726
DRC3	96	55	88	29	36	42	5.64	3.4	5.13	1.61	2.26	2.63	4.723333333	2.166666667	-1.1243	0.000197609	0.00230636	ENSBTAG00000008798
CNKSR2	28	41	24	64	74	87	1.64	2.54	1.4	3.55	4.65	5.45	1.86	4.55	1.2906	0.000199717	0.002327115	ENSBTAG00000044202
STEAP2	80	104	106	199	136	184	4.7	6.44	6.18	11.02	8.54	11.52	5.773333333	10.36	0.8435	0.000200274	0.002329755	ENSBTAG00000003506
COL3A1	119	125	169	79	63	90	6.99	7.74	9.85	4.38	3.96	5.64	8.193333333	4.66	-0.8141	0.000200488	0.002330319	ENSBTAG00000021466
TFAM	30	66	56	95	106	135	1.76	4.09	3.26	5.26	6.66	8.45	3.036666667	6.79	1.1609	0.000202528	0.002350159	ENSBTAG00000003546
METAP2	283	312	327	405	504	467	16.63	19.31	19.06	22.43	31.66	29.25	18.33333333	27.78	0.5996	0.000204942	0.002376211	ENSBTAG00000019944
SLC25A46	105	147	135	204	227	220	6.17	9.1	7.87	11.3	14.26	13.78	7.713333333	13.11333333	0.7656	0.000206583	0.002391309	ENSBTAG00000009667
RANBP6	76	87	84	114	173	182	4.46	5.39	4.89	6.31	10.87	11.4	4.913333333	9.526666667	0.9553	0.000209716	0.002421611	ENSBTAG00000012168
CDK17	87	101	125	169	184	187	5.11	6.25	7.28	9.36	11.56	11.71	6.213333333	10.87666667	0.8078	0.00021111	0.002429749	ENSBTAG00000001510
TRPM7	110	191	178	277	241	306	6.46	11.82	10.37	15.34	15.14	19.16	9.55	16.54666667	0.793	0.000216224	0.00247732	ENSBTAG00000031165
EPHX1	91	96	81	53	44	40	5.35	5.94	4.72	2.94	2.76	2.51	5.336666667	2.736666667	-0.9635	0.000216308	0.00247732	ENSBTAG00000000140
NFAT5	26	27	66	76	86	137	1.53	1.67	3.85	4.21	5.4	8.58	2.35	6.063333333	1.3675	0.000216473	0.00247732	ENSBTAG00000013412
ARID4B	165	228	244	279	363	423	9.69	14.11	14.22	15.45	22.8	26.49	12.67333333	21.58	0.7679	0.0002174	0.002483894	ENSBTAG00000000222
MAP4K1	219	240	193	167	94	138	12.87	14.86	11.25	9.25	5.9	8.64	12.99333333	7.93	-0.7124	0.000219003	0.002498159	ENSBTAG00000021145
HOOK3	129	164	156	221	232	292	7.58	10.15	9.09	12.24	14.57	18.29	8.94	15.03333333	0.7498	0.00021932	0.002499747	ENSBTAG00000007634
RBM26	202	199	204	275	344	321	11.87	12.32	11.89	15.23	21.61	20.1	12.02666667	18.98	0.6582	0.000219769	0.002500831	ENSBTAG00000017573
NAA25	72	97	91	136	162	174	4.23	6	5.3	7.53	10.18	10.9	5.176666667	9.536666667	0.8815	0.000221361	0.002513126	ENSBTAG00000006666
SPTBN4	327	201	265	194	170	118	19.21	12.44	15.44	10.75	10.68	7.39	15.69666667	9.606666667	-0.7084	0.000222091	0.002519115	ENSBTAG00000004751
EHF	183	249	224	360	292	381	10.75	15.41	13.05	19.94	18.34	23.86	13.07	20.71333333	0.6643	0.00022452	0.002544478	ENSBTAG00000017150
PSMC6	300	395	331	444	561	578	17.62	24.45	19.29	24.6	35.24	36.2	20.45333333	32.01333333	0.6463	0.000224688	0.002544478	ENSBTAG00000015732
BPTF	280	314	385	423	511	558	16.45	19.44	22.44	23.43	32.1	34.95	19.44333333	30.16	0.6334	0.000228459	0.002576831	ENSBTAG00000014598
XRN1	46	74	61	105	125	130	2.7	4.58	3.55	5.82	7.85	8.14	3.61	7.27	1.01	0.00023053	0.002598118	ENSBTAG00000011524
MAT1A	116	120	93	73	51	53	6.81	7.43	5.42	4.04	3.2	3.32	6.553333333	3.52	-0.8967	0.00023296	0.002617132	ENSBTAG00000005963
DICER1	227	208	223	293	347	372	13.34	12.88	12.99	16.23	21.8	23.3	13.07	20.44333333	0.6454	0.000236883	0.002649983	ENSBTAG00000012852
APOBEC3H	100	106	123	67	64	49	5.87	6.56	7.17	3.71	4.02	3.07	6.533333333	3.6	-0.8598	0.000237012	0.002649983	ENSBTAG00000007755
PRR36	157	165	153	101	86	105	9.22	10.21	8.92	5.59	5.4	6.58	9.45	5.856666667	-0.6902	0.000238532	0.002662989	ENSBTAG00000044018
SLC38A1	314	449	480	672	535	674	18.45	27.8	27.97	37.22	33.61	42.21	24.74	37.68	0.607	0.000244338	0.00271682	ENSBTAG00000000859
GTF2H3	44	50	44	92	84	107	2.58	3.1	2.56	5.1	5.28	6.7	2.746666667	5.693333333	1.0516	0.000245661	0.002729377	ENSBTAG00000007270
ATP6V0A2	138	234	231	319	316	366	8.11	14.49	13.46	17.67	19.85	22.92	12.02	20.14666667	0.7451	0.000253185	0.002801932	ENSBTAG00000007272
ANKRD50	210	201	258	340	322	338	12.34	12.44	15.03	18.83	20.23	21.17	13.27	20.07666667	0.5974	0.000257496	0.002840718	ENSBTAG00000001117
ABHD13	186	148	177	253	262	284	10.93	9.16	10.31	14.01	16.46	17.79	10.13333333	16.08666667	0.6668	0.00025979	0.00285708	ENSBTAG00000002432
MDM4	13	31	37	62	68	79	0.76	1.92	2.16	3.43	4.27	4.95	1.613333333	4.216666667	1.3861	0.000260843	0.002866422	ENSBTAG00000006255
FBXO41	225	205	234	179	125	131	13.22	12.69	13.64	9.92	7.85	8.2	13.18333333	8.656666667	-0.6068	0.000262841	0.002885848	ENSBTAG00000012759
HDGFL3	241	306	294	388	441	432	14.16	18.94	17.13	21.49	27.7	27.06	16.74333333	25.41666667	0.6022	0.00026302	0.002885848	ENSBTAG00000018527
BLOC1S6	111	177	178	202	303	334	6.52	10.96	10.37	11.19	19.03	20.92	9.283333333	17.04666667	0.8768	0.000263435	0.00288816	ENSBTAG00000012250
SMAD5	162	282	225	330	356	439	9.52	17.46	13.11	18.28	22.36	27.49	13.36333333	22.71	0.765	0.000263658	0.002888361	ENSBTAG00000055062
FGF18	16	10	22	38	66	42	0.94	0.62	1.28	2.1	4.15	2.63	0.946666667	2.96	1.6447	0.000265545	0.002902258	ENSBTAG00000000128
SLC1A3	12	20	50	58	88	85	0.7	1.24	2.91	3.21	5.53	5.32	1.616666667	4.686666667	1.5355	0.000269637	0.002932122	ENSBTAG00000018245
EMSY	187	207	232	293	315	352	10.99	12.81	13.52	16.23	19.79	22.05	12.44	19.35666667	0.6378	0.000269715	0.002932122	ENSBTAG00000010826
GCA	100	120	121	214	151	221	5.87	7.43	7.05	11.85	9.49	13.84	6.783333333	11.72666667	0.7897	0.000272135	0.002952289	ENSBTAG00000018446
ZC3H11A	365	376	392	454	609	641	21.44	23.28	22.84	25.15	38.25	40.15	22.52	34.51666667	0.6161	0.000272216	0.002952289	ENSBTAG00000017352
APPBP2	118	107	136	207	183	199	6.93	6.62	7.93	11.47	11.5	12.46	7.16	11.81	0.722	0.000275092	0.002981185	ENSBTAG00000004489
TMEM33	155	273	262	346	356	461	9.11	16.9	15.27	19.17	22.36	28.87	13.76	23.46666667	0.7701	0.000283331	0.003065757	ENSBTAG00000043958
PDCD10	135	198	185	244	280	340	7.93	12.26	10.78	13.52	17.59	21.29	10.32333333	17.46666667	0.7587	0.000284175	0.003072533	ENSBTAG00000031709
USP37	60	80	76	107	135	178	3.52	4.95	4.43	5.93	8.48	11.15	4.3	8.52	0.9865	0.000284628	0.003072719	ENSBTAG00000016572
MB	122	96	121	66	68	55	7.17	5.94	7.05	3.66	4.27	3.44	6.72	3.79	-0.8263	0.000284961	0.003073961	ENSBTAG00000005333
PBRM1	248	282	337	409	405	478	14.57	17.46	19.64	22.66	25.44	29.94	17.22333333	26.01333333	0.5949	0.000287545	0.003097093	ENSBTAG00000014786
PDS5A	223	287	277	348	393	497	13.1	17.77	16.14	19.28	24.69	31.13	15.67	25.03333333	0.6758	0.0002891	0.003109077	ENSBTAG00000017809
PHF3	364	424	431	498	619	718	21.38	26.25	25.12	27.59	38.88	44.97	24.25	37.14666667	0.6152	0.000289366	0.003109077	ENSBTAG00000019139
XIAP	86	105	108	156	167	193	5.05	6.5	6.29	8.64	10.49	12.09	5.946666667	10.40666667	0.8074	0.00028954	0.003109077	ENSBTAG00000040350
CPSF2	212	272	244	330	381	412	12.45	16.84	14.22	18.28	23.93	25.8	14.50333333	22.67	0.6444	0.000290665	0.003118785	ENSBTAG00000010227
FAR1	220	299	229	368	360	444	12.92	18.51	13.34	20.39	22.61	27.81	14.92333333	23.60333333	0.6614	0.00029458	0.003153595	ENSBTAG00000009061
ESPN	57	27	59	128	97	85	3.35	1.67	3.44	7.09	6.09	5.32	2.82	6.166666667	1.1288	0.000295218	0.003158024	ENSBTAG00000006515
PRR19	221	209	224	136	128	165	12.98	12.94	13.05	7.53	8.04	10.33	12.99	8.633333333	-0.5894	0.000297276	0.00317522	ENSBTAG00000013283
PTPN12	149	213	213	258	336	351	8.75	13.19	12.41	14.29	21.11	21.98	11.45	19.12666667	0.7402	0.000305127	0.003251692	ENSBTAG00000003825
DHX36	143	145	132	186	240	285	8.4	8.98	7.69	10.3	15.08	17.85	8.356666667	14.41	0.7861	0.000305456	0.003252739	ENSBTAG00000006142
PPIP5K2	198	297	271	328	408	550	11.63	18.39	15.79	18.17	25.63	34.45	15.27	26.08333333	0.7724	0.000318008	0.003378742	ENSBTAG00000001485
CREB3L4	99	89	123	58	53	59	5.82	5.51	7.17	3.21	3.33	3.7	6.166666667	3.413333333	-0.8533	0.00031861	0.003382589	ENSBTAG00000014692
DOCK4	69	95	90	149	136	168	4.05	5.88	5.24	8.25	8.54	10.52	5.056666667	9.103333333	0.8482	0.000321947	0.003407759	ENSBTAG00000021182
ZFYVE16	128	155	163	208	261	257	7.52	9.6	9.5	11.52	16.39	16.1	8.873333333	14.67	0.7253	0.000323017	0.003413951	ENSBTAG00000021577
ADGRA2	45	35	54	18	16	16	2.64	2.17	3.15	1	1.01	1	2.653333333	1.003333333	-1.403	0.000323591	0.003414904	ENSBTAG00000008814
RSL24D1	217	259	226	309	388	388	12.75	16.03	13.17	17.12	24.37	24.3	13.98333333	21.93	0.6492	0.000338488	0.003548157	ENSBTAG00000001342
WAPL	329	308	313	417	435	571	19.33	19.07	18.24	23.1	27.32	35.76	18.88	28.72666667	0.6055	0.000340153	0.003549824	ENSBTAG00000012213
ITGB6	17	10	19	51	30	58	1	0.62	1.11	2.83	1.88	3.63	0.91	2.78	1.6111	0.000349125	0.003632705	ENSBTAG00000009080
SLC39A6	224	250	270	345	342	438	13.16	15.48	15.73	19.11	21.48	27.43	14.79	22.67333333	0.6164	0.000359658	0.003725392	ENSBTAG00000000998
NF1	31	54	45	88	91	94	1.82	3.34	2.62	4.87	5.72	5.89	2.593333333	5.493333333	1.0829	0.000359659	0.003725392	ENSBTAG00000011829
SMPDL3A	12	14	23	59	38	44	0.7	0.87	1.34	3.27	2.39	2.76	0.97	2.806666667	1.5328	0.000370469	0.00381816	ENSBTAG00000021587
DHX29	157	210	198	244	320	362	9.22	13	11.54	13.52	20.1	22.67	11.25333333	18.76333333	0.7376	0.000371476	0.003822952	ENSBTAG00000010510
HAT1	74	88	101	139	176	149	4.35	5.45	5.89	7.7	11.06	9.33	5.23	9.363333333	0.8402	0.000378584	0.003890421	ENSBTAG00000010118
ZRANB2	121	200	187	236	278	367	7.11	12.38	10.9	13.07	17.46	22.99	10.13	17.84	0.8165	0.000381637	0.003910388	ENSBTAG00000002627
ACSS1	214	207	180	128	119	143	12.57	12.81	10.49	7.09	7.48	8.96	11.95666667	7.843333333	-0.6083	0.000382969	0.003921187	ENSBTAG00000004281
MRS2	190	269	335	408	405	427	11.16	16.65	19.52	22.6	25.44	26.74	15.77666667	24.92666667	0.6599	0.000388882	0.003973077	ENSBTAG00000004979
HAUS6	79	75	63	114	138	147	4.64	4.64	3.67	6.31	8.67	9.21	4.316666667	8.063333333	0.9015	0.000389825	0.003979828	ENSBTAG00000019843
MINPP1	197	228	278	338	325	419	11.57	14.11	16.2	18.72	20.42	26.24	13.96	21.79333333	0.6426	0.000392805	0.003998665	ENSBTAG00000005928
ZUP1	44	43	33	80	84	87	2.58	2.66	1.92	4.43	5.28	5.45	2.386666667	5.053333333	1.0822	0.000395848	0.004020941	ENSBTAG00000003878
TAOK1	76	79	93	145	125	166	4.46	4.89	5.42	8.03	7.85	10.4	4.923333333	8.76	0.8313	0.000405714	0.004109313	ENSBTAG00000000827
DPM1	134	186	163	275	289	219	7.87	11.51	9.5	15.23	18.15	13.72	9.626666667	15.7	0.7057	0.000409344	0.004134195	ENSBTAG00000007721
ZFX	93	99	95	148	172	167	5.46	6.13	5.54	8.2	10.8	10.46	5.71	9.82	0.7822	0.000414322	0.004175506	ENSBTAG00000007730
PRPF39	213	235	287	299	454	417	12.51	14.55	16.72	16.56	28.52	26.12	14.59333333	23.73333333	0.7016	0.000415969	0.004181816	ENSBTAG00000002603
PTPN4	48	70	91	117	133	149	2.82	4.33	5.3	6.48	8.35	9.33	4.15	8.053333333	0.9565	0.000416766	0.004185176	ENSBTAG00000020855
SMC5	98	134	111	157	219	223	5.76	8.3	6.47	8.7	13.76	13.97	6.843333333	12.14333333	0.8274	0.000417841	0.004188965	ENSBTAG00000018437
EIF2S1	239	370	396	468	578	522	14.04	22.9	23.08	25.92	36.31	32.69	20.00666667	31.64	0.6613	0.000417897	0.004188965	ENSBTAG00000016311
SNX10	151	200	246	275	314	384	8.87	12.38	14.34	15.23	19.72	24.05	11.86333333	19.66666667	0.7292	0.000423089	0.004234754	ENSBTAG00000001822
COG3	250	240	262	328	379	408	14.69	14.86	15.27	18.17	23.81	25.55	14.94	22.51	0.5914	0.000423205	0.004234754	ENSBTAG00000017907
PALB2	76	63	59	95	152	136	4.46	3.9	3.44	5.26	9.55	8.52	3.933333333	7.776666667	0.9834	0.00042675	0.004261156	ENSBTAG00000006405
OSR1	153	157	143	73	99	99	8.99	9.72	8.33	4.04	6.22	6.2	9.013333333	5.486666667	-0.7161	0.000428141	0.004268994	ENSBTAG00000008113
ZNF24	87	104	123	158	170	212	5.11	6.44	7.17	8.75	10.68	13.28	6.24	10.90333333	0.8052	0.000432901	0.004310356	ENSBTAG00000010255
OXR1	140	224	205	263	313	366	8.22	13.87	11.95	14.57	19.66	22.92	11.34666667	19.05	0.7475	0.000442641	0.004385661	ENSBTAG00000008285
DIS3	102	114	118	183	191	172	5.99	7.06	6.88	10.14	12	10.77	6.643333333	10.97	0.7236	0.00044553	0.004411185	ENSBTAG00000019889
TMED5	26	55	52	84	98	104	1.53	3.4	3.03	4.65	6.16	6.51	2.653333333	5.773333333	1.1216	0.000448316	0.004432176	ENSBTAG00000020180
SS18L1	85	105	117	187	169	159	4.99	6.5	6.82	10.36	10.62	9.96	6.103333333	10.31333333	0.7568	0.000448593	0.004432176	ENSBTAG00000014438
HLTF	248	383	329	391	569	594	14.57	23.71	19.17	21.66	35.74	37.2	19.15	31.53333333	0.7195	0.000452843	0.004467898	ENSBTAG00000019704
OAF	78	93	127	189	155	169	4.58	5.76	7.4	10.47	9.74	10.58	5.913333333	10.26333333	0.7955	0.000453978	0.004475967	ENSBTAG00000021338
MOB1B	189	326	232	335	434	480	11.1	20.18	13.52	18.56	27.26	30.06	14.93333333	25.29333333	0.7602	0.000454924	0.004479895	ENSBTAG00000016290
AHCTF1	253	350	317	406	455	548	14.86	21.67	18.47	22.49	28.58	34.32	18.33333333	28.46333333	0.6346	0.000455329	0.004479895	ENSBTAG00000013949
CCDC40	140	172	124	95	89	76	8.22	10.65	7.23	5.26	5.59	4.76	8.7	5.203333333	-0.7416	0.000456918	0.00449098	ENSBTAG00000016017
PI3	13	13	26	54	47	43	0.76	0.8	1.52	2.99	2.95	2.69	1.026666667	2.876666667	1.4864	0.000457412	0.00449098	ENSBTAG00000039028
MAN1A2	131	153	153	230	201	267	7.7	9.47	8.92	12.74	12.63	16.72	8.696666667	14.03	0.69	0.000457743	0.004491108	ENSBTAG00000003586
TRIM31	184	166	162	106	116	105	10.81	10.28	9.44	5.87	7.29	6.58	10.17666667	6.58	-0.6291	0.000458746	0.004494108	ENSBTAG00000004490
VPS26A	144	280	232	295	412	429	8.46	17.33	13.52	16.34	25.88	26.87	13.10333333	23.03	0.8136	0.000458825	0.004494108	ENSBTAG00000016882
LRRN2	160	151	184	265	280	223	9.4	9.35	10.72	14.68	17.59	13.97	9.823333333	15.41333333	0.6499	0.000459005	0.004494108	ENSBTAG00000009111
DOP1A	124	125	116	186	187	220	7.28	7.74	6.76	10.3	11.75	13.78	7.26	11.94333333	0.7182	0.000463409	0.004534072	ENSBTAG00000000676
VPS13C	187	270	235	310	372	409	10.99	16.71	13.69	17.17	23.37	25.62	13.79666667	22.05333333	0.6767	0.000469443	0.004580396	ENSBTAG00000038920
ESF1	42	56	56	69	125	131	2.47	3.47	3.26	3.82	7.85	8.2	3.066666667	6.623333333	1.1109	0.000478334	0.004657482	ENSBTAG00000007130
EVI5	71	112	56	135	159	170	4.17	6.93	3.26	7.48	9.99	10.65	4.786666667	9.373333333	0.9695	0.000482266	0.004692526	ENSBTAG00000011363
KCND1	61	33	34	14	13	18	3.58	2.04	1.98	0.78	0.82	1.13	2.533333333	0.91	-1.4771	0.000484828	0.004710949	ENSBTAG00000009024
MYBPH	132	136	155	100	82	79	7.75	8.42	9.03	5.54	5.15	4.95	8.4	5.213333333	-0.6882	0.000492052	0.004766934	ENSBTAG00000011465
LRP12	128	171	199	270	232	296	7.52	10.59	11.6	14.96	14.57	18.54	9.903333333	16.02333333	0.6942	0.000492743	0.004766934	ENSBTAG00000011516
TRIM5	174	156	183	257	252	267	10.22	9.66	10.66	14.24	15.83	16.72	10.18	15.59666667	0.6155	0.00049926	0.004817975	ENSBTAG00000052606
GALNT1	301	370	386	436	553	587	17.68	22.9	22.49	24.15	34.74	36.76	21.02333333	31.88333333	0.6008	0.000508233	0.004884514	ENSBTAG00000011206
HIVEP3	47	38	62	122	81	92	2.76	2.35	3.61	6.76	5.09	5.76	2.906666667	5.87	1.014	0.000510413	0.004902121	ENSBTAG00000020745
LMBRD2	13	14	18	36	37	57	0.76	0.87	1.05	1.99	2.32	3.57	0.893333333	2.626666667	1.556	0.000526703	0.005044826	ENSBTAG00000020142
RPAP3	101	119	94	141	206	204	5.93	7.37	5.48	7.81	12.94	12.78	6.26	11.17666667	0.8363	0.00054018	0.00515989	ENSBTAG00000018690
EMC9	229	178	204	120	149	127	13.45	11.02	11.89	6.65	9.36	7.95	12.12	7.986666667	-0.6017	0.000542735	0.005177281	ENSBTAG00000025778
PHIP	94	176	140	219	206	305	5.52	10.9	8.16	12.13	12.94	19.1	8.193333333	14.72333333	0.8456	0.000543901	0.005184893	ENSBTAG00000024688
DHRS3	178	262	307	438	383	346	10.46	16.22	17.89	24.26	24.06	21.67	14.85666667	23.33	0.6511	0.000552304	0.005250799	ENSBTAG00000024493
ELK3	125	118	171	207	207	259	7.34	7.3	9.96	11.47	13	16.22	8.2	13.56333333	0.726	0.00055489	0.00526882	ENSBTAG00000001509
SIT1	81	72	81	46	44	28	4.76	4.46	4.72	2.55	2.76	1.75	4.646666667	2.353333333	-0.9815	0.000563392	0.005334625	ENSBTAG00000011411
ASB9	73	48	57	19	26	32	4.29	2.97	3.32	1.05	1.63	2	3.526666667	1.56	-1.1768	0.000563804	0.005334952	ENSBTAG00000009198
SH3BGRL2	483	606	920	1041	950	1017	28.38	37.51	53.61	57.67	59.68	63.69	39.83333333	60.34666667	0.5993	0.000566407	0.005355984	ENSBTAG00000055014
HAUS2	129	118	140	184	211	224	7.58	7.3	8.16	10.19	13.25	14.03	7.68	12.49	0.7016	0.000569166	0.005374862	ENSBTAG00000005663
HRCT1	161	168	134	130	68	68	9.46	10.4	7.81	7.2	4.27	4.26	9.223333333	5.243333333	-0.8148	0.000569616	0.005375514	ENSBTAG00000055183
ALCAM	247	328	251	393	424	421	14.51	20.3	14.63	21.77	26.63	26.37	16.48	24.92333333	0.5968	0.000576069	0.005425518	ENSBTAG00000000088
TUBGCP5	86	103	109	135	181	203	5.05	6.38	6.35	7.48	11.37	12.71	5.926666667	10.52	0.8278	0.000583864	0.005480623	ENSBTAG00000014714
SMIM11A	204	174	175	124	132	101	11.98	10.77	10.2	6.87	8.29	6.33	10.98333333	7.163333333	-0.6166	0.000589497	0.005518132	ENSBTAG00000011528
NEMF	109	125	94	149	175	278	6.4	7.74	5.48	8.25	10.99	17.41	6.54	12.21666667	0.9015	0.000592655	0.005537337	ENSBTAG00000004934
UCHL5	133	201	211	277	297	290	7.81	12.44	12.3	15.34	18.66	18.16	10.85	17.38666667	0.6803	0.000593968	0.00554139	ENSBTAG00000013620
PCBP3	196	192	152	131	114	99	11.51	11.89	8.86	7.26	7.16	6.2	10.75333333	6.873333333	-0.6457	0.000597139	0.005560804	ENSBTAG00000030775
RBM27	74	99	119	155	160	189	4.35	6.13	6.93	8.59	10.05	11.84	5.803333333	10.16	0.8079	0.000601416	0.005593245	ENSBTAG00000011642
RNGTT	67	108	135	172	174	205	3.94	6.69	7.87	9.53	10.93	12.84	6.166666667	11.1	0.848	0.000605502	0.005613957	ENSBTAG00000002725
DENND4A	105	131	134	181	192	234	6.17	8.11	7.81	10.03	12.06	14.66	7.363333333	12.25	0.7344	0.000607027	0.005623173	ENSBTAG00000017095
STRN3	134	148	184	222	229	294	7.87	9.16	10.72	12.3	14.38	18.41	9.25	15.03	0.7003	0.000611851	0.005653002	ENSBTAG00000021845
NUDT13	112	121	158	81	72	81	6.58	7.49	9.21	4.49	4.52	5.07	7.76	4.693333333	-0.7254	0.000620142	0.005707172	ENSBTAG00000000313
KIF27	57	71	57	96	122	130	3.35	4.4	3.32	5.32	7.66	8.14	3.69	7.04	0.932	0.000628933	0.005761748	ENSBTAG00000020436
ALKAL2	140	100	134	61	75	80	8.22	6.19	7.81	3.38	4.71	5.01	7.406666667	4.366666667	-0.7623	0.000632763	0.005791231	ENSBTAG00000048774
TRIP11	86	128	116	146	191	259	5.05	7.92	6.76	8.09	12	16.22	6.576666667	12.10333333	0.88	0.000632973	0.005791231	ENSBTAG00000026953
PPTC7	186	288	280	356	376	442	10.93	17.83	16.32	19.72	23.62	27.68	15.02666667	23.67333333	0.6557	0.000635614	0.005811238	ENSBTAG00000018332
AASDHPPT	235	280	320	344	468	460	13.81	17.33	18.65	19.06	29.4	28.81	16.59666667	25.75666667	0.6341	0.000636396	0.005811238	ENSBTAG00000012279
CYP2S1	149	124	102	229	210	180	8.75	7.68	5.94	12.69	13.19	11.27	7.456666667	12.38333333	0.7318	0.00064045	0.005839475	ENSBTAG00000018240
BOLA3	123	128	94	213	176	182	7.23	7.92	5.48	11.8	11.06	11.4	6.876666667	11.42	0.7318	0.000644717	0.005870689	ENSBTAG00000050675
SLCO4A1	177	179	202	272	272	285	10.4	11.08	11.77	15.07	17.09	17.85	11.08333333	16.67	0.5889	0.000647739	0.005884325	ENSBTAG00000016388
CPEB4	130	174	229	261	267	343	7.64	10.77	13.34	14.46	16.77	21.48	10.58333333	17.57	0.7313	0.00065553	0.005935976	ENSBTAG00000009995
C7H5orf24	76	94	112	159	145	175	4.46	5.82	6.53	8.81	9.11	10.96	5.603333333	9.626666667	0.7808	0.000660205	0.005970644	ENSBTAG00000012762
CEP76	170	169	188	262	239	296	9.99	10.46	10.96	14.51	15.01	18.54	10.47	16.02	0.6136	0.000664263	0.00599964	ENSBTAG00000010547
ST3GAL6	1626	2778	3679	5290	5940	6201	95.52	171.97	214.39	293.04	373.13	388.37	160.6266667	351.5133333	1.1299	0.000673716	0.006073352	ENSBTAG00000004471
DRAM2	62	113	100	135	167	207	3.64	7	5.83	7.48	10.49	12.96	5.49	10.31	0.9092	0.000679819	0.006114671	ENSBTAG00000009888
UBR1	191	273	221	337	340	364	11.22	16.9	12.88	18.67	21.36	22.8	13.66666667	20.94333333	0.6158	0.000685938	0.006159901	ENSBTAG00000021087
ECT2	153	216	146	229	299	330	8.99	13.37	8.51	12.69	18.78	20.67	10.29	17.38	0.7562	0.000703757	0.006303856	ENSBTAG00000023814
ND2	4356	6525	6392	8508	12288	11918	255.91	403.93	372.48	471.29	771.88	746.42	344.1066667	663.1966667	0.9466	0.000704843	0.006309575	ENSBTAG00000043571
CENPH	30	41	35	59	73	101	1.76	2.54	2.04	3.27	4.59	6.33	2.113333333	4.73	1.1623	0.000706574	0.006318921	ENSBTAG00000014246
KIF5B	499	728	730	997	1177	1501	29.32	45.07	42.54	55.23	73.93	94.01	38.97666667	74.39	0.9325	0.000707345	0.006319934	ENSBTAG00000002280
RSRC1	41	42	55	69	101	110	2.41	2.6	3.21	3.82	6.34	6.89	2.74	5.683333333	1.0526	0.000716939	0.006398079	ENSBTAG00000031561
E2F3	181	159	241	339	269	280	10.63	9.84	14.04	18.78	16.9	17.54	11.50333333	17.74	0.625	0.000716999	0.006398079	ENSBTAG00000021045
RGS7	25	25	34	54	62	74	1.47	1.55	1.98	2.99	3.89	4.63	1.666666667	3.836666667	1.2029	0.000717483	0.006398348	ENSBTAG00000005410
DNAJC13	214	265	255	313	377	420	12.57	16.4	14.86	17.34	23.68	26.3	14.61	22.44	0.6191	0.000727486	0.00647118	ENSBTAG00000002966
CEP57	109	127	103	164	178	227	6.4	7.86	6	9.08	11.18	14.22	6.753333333	11.49333333	0.7671	0.000728396	0.006475193	ENSBTAG00000016547
KIF2A	112	154	128	196	201	247	6.58	9.53	7.46	10.86	12.63	15.47	7.856666667	12.98666667	0.725	0.000736821	0.006537718	ENSBTAG00000015022
CCDC58	95	91	123	155	170	187	5.58	5.63	7.17	8.59	10.68	11.71	6.126666667	10.32666667	0.7532	0.000742243	0.006577547	ENSBTAG00000054520
RSF1	58	141	124	170	220	219	3.41	8.73	7.23	9.42	13.82	13.72	6.456666667	12.32	0.9321	0.000742757	0.006577972	ENSBTAG00000020268
CERT1	193	282	233	346	324	427	11.34	17.46	13.58	19.17	20.35	26.74	14.12666667	22.08666667	0.6448	0.000745571	0.006594605	ENSBTAG00000000081
CAMKV	49	44	57	19	16	28	2.88	2.72	3.32	1.05	1.01	1.75	2.973333333	1.27	-1.2273	0.000748448	0.006615907	ENSBTAG00000004878
NUPR2	178	144	210	139	80	111	10.46	8.91	12.24	7.7	5.03	6.95	10.53666667	6.56	-0.6837	0.000749659	0.006622293	ENSBTAG00000031583
DAAM1	145	159	171	213	255	271	8.52	9.84	9.96	11.8	16.02	16.97	9.44	14.93	0.6614	0.000752046	0.006627747	ENSBTAG00000005984
POLE2	23	27	37	63	63	67	1.35	1.67	2.16	3.49	3.96	4.2	1.726666667	3.883333333	1.1693	0.000752138	0.006627747	ENSBTAG00000004931
ANAPC4	223	214	262	307	341	384	13.1	13.25	15.27	17.01	21.42	24.05	13.87333333	20.82666667	0.5861	0.000770404	0.006763344	ENSBTAG00000000646
INAFM1	160	152	152	98	95	106	9.4	9.41	8.86	5.43	5.97	6.64	9.223333333	6.013333333	-0.6171	0.000774283	0.006792303	ENSBTAG00000053132
KIF17	159	141	157	111	94	89	9.34	8.73	9.15	6.15	5.9	5.57	9.073333333	5.873333333	-0.6275	0.000786101	0.006851874	ENSBTAG00000017644
NUDT4	316	413	553	558	628	775	18.56	25.57	32.23	30.91	39.45	48.54	25.45333333	39.63333333	0.6389	0.00079862	0.00693761	ENSBTAG00000007447
DNAI2	36	23	28	13	8	4	2.11	1.42	1.63	0.72	0.5	0.25	1.72	0.49	-1.8116	0.000804428	0.006979462	ENSBTAG00000016732
USO1	233	258	307	334	410	447	13.69	15.97	17.89	18.5	25.75	28	15.85	24.08333333	0.6036	0.000813116	0.007050504	ENSBTAG00000017028
KLK10	165	128	168	93	114	73	9.69	7.92	9.79	5.15	7.16	4.57	9.133333333	5.626666667	-0.6989	0.000816747	0.007077633	ENSBTAG00000015129
TMEM87B	147	204	208	287	255	323	8.64	12.63	12.12	15.9	16.02	20.23	11.13	17.38333333	0.6433	0.000828084	0.007158282	ENSBTAG00000012099
CCNT1	174	183	226	308	250	317	10.22	11.33	13.17	17.06	15.7	19.85	11.57333333	17.53666667	0.5996	0.000833338	0.007192099	ENSBTAG00000005861
SEC63	170	264	226	310	333	387	9.99	16.34	13.17	17.17	20.92	24.24	13.16666667	20.77666667	0.6581	0.00083378	0.007192099	ENSBTAG00000016562
TESC	17	24	17	5	4	3	1	1.49	0.99	0.28	0.25	0.19	1.16	0.24	-2.273	0.000834144	0.007192099	ENSBTAG00000044078
SERINC1	337	547	585	655	751	825	19.8	33.86	34.09	36.28	47.17	51.67	29.25	45.04	0.6228	0.000834547	0.007192099	ENSBTAG00000000019
LDLRAD3	278	250	469	565	444	534	16.33	15.48	27.33	31.3	27.89	33.44	19.71333333	30.87666667	0.6473	0.000837678	0.007210271	ENSBTAG00000044158
CWF19L2	40	45	45	58	100	117	2.35	2.79	2.62	3.21	6.28	7.33	2.586666667	5.606666667	1.116	0.000844933	0.007254999	ENSBTAG00000018629
HIPK3	217	300	257	371	334	495	12.75	18.57	14.98	20.55	20.98	31	15.43333333	24.17666667	0.6476	0.000852615	0.007311381	ENSBTAG00000014884
PPP4R3B	229	302	263	330	402	496	13.45	18.7	15.33	18.28	25.25	31.06	15.82666667	24.86333333	0.6517	0.000860598	0.007358138	ENSBTAG00000000545
THPO	78	63	60	25	40	31	4.58	3.9	3.5	1.38	2.51	1.94	3.993333333	1.943333333	-1.0391	0.000863326	0.007376989	ENSBTAG00000000476
PIK3CD	115	115	135	68	81	71	6.76	7.12	7.87	3.77	5.09	4.45	7.25	4.436666667	-0.7085	0.000864784	0.007384974	ENSBTAG00000018984
PLPPR2	21	23	26	8	6	4	1.23	1.42	1.52	0.44	0.38	0.25	1.39	0.356666667	-1.9624	0.000866928	0.007397089	ENSBTAG00000008192
RIOK3	202	235	279	319	343	412	11.87	14.55	16.26	17.67	21.55	25.8	14.22666667	21.67333333	0.6073	0.000867252	0.007397089	ENSBTAG00000010042
CSPP1	149	182	191	241	259	303	8.75	11.27	11.13	13.35	16.27	18.98	10.38333333	16.2	0.6417	0.000872056	0.007433566	ENSBTAG00000014689
OSCP1	131	81	136	83	59	52	7.7	5.01	7.93	4.6	3.71	3.26	6.88	3.856666667	-0.8351	0.000878002	0.00747973	ENSBTAG00000007994
MIS18BP1	46	84	59	89	127	165	2.7	5.2	3.44	4.93	7.98	10.33	3.78	7.746666667	1.0352	0.000896458	0.007609372	ENSBTAG00000002613
MICU3	1	8	9	16	34	31	0.06	0.5	0.52	0.89	2.14	1.94	0.36	1.656666667	2.2022	0.00090366	0.007665887	ENSBTAG00000020468
GSKIP	85	87	90	125	154	166	4.99	5.39	5.24	6.92	9.67	10.4	5.206666667	8.996666667	0.789	0.000921647	0.00778568	ENSBTAG00000019836
NDFIP2	157	267	317	373	366	459	9.22	16.53	18.47	20.66	22.99	28.75	14.74	24.13333333	0.7113	0.000943274	0.007954079	ENSBTAG00000014227
NR1D2	187	171	188	245	289	283	10.99	10.59	10.96	13.57	18.15	17.72	10.84666667	16.48	0.6035	0.000946888	0.007974492	ENSBTAG00000018024
H2BC11	18	29	26	6	4	9	1.06	1.8	1.52	0.33	0.25	0.56	1.46	0.38	-1.9419	0.000948236	0.007974492	ENSBTAG00000054812
FAM135A	69	70	75	104	122	158	4.05	4.33	4.37	5.76	7.66	9.9	4.25	7.773333333	0.8711	0.000948419	0.007974492	ENSBTAG00000002171
UBE3A	189	271	256	328	350	408	11.1	16.78	14.92	18.17	21.99	25.55	14.26666667	21.90333333	0.6185	0.000950496	0.007986315	ENSBTAG00000002487
PLK4	65	76	56	96	137	132	3.82	4.7	3.26	5.32	8.61	8.27	3.926666667	7.4	0.9142	0.000964352	0.008097917	ENSBTAG00000039552
RASA1	148	207	191	242	281	341	8.69	12.81	11.13	13.41	17.65	21.36	10.87666667	17.47333333	0.6839	0.000965267	0.008100769	ENSBTAG00000009565
CCN2	4819	4211	5865	3598	2133	3441	283.11	260.68	341.77	199.31	133.99	215.51	295.1866667	182.9366667	-0.6903	0.000975926	0.00817077	ENSBTAG00000006367
TRIM33	86	107	134	164	192	184	5.05	6.62	7.81	9.08	12.06	11.52	6.493333333	10.88666667	0.7455	0.000980238	0.008192282	ENSBTAG00000001499
TMED8	122	104	166	241	170	227	7.17	6.44	9.67	13.35	10.68	14.22	7.76	12.75	0.7164	0.000982599	0.008204801	ENSBTAG00000020469
OAS1Y	12	10	19	49	28	42	0.7	0.62	1.11	2.71	1.76	2.63	0.81	2.366666667	1.5469	0.0009829	0.008204801	ENSBTAG00000039861
SLC36A4	55	56	86	112	128	116	3.23	3.47	5.01	6.2	8.04	7.27	3.903333333	7.17	0.8773	0.000991106	0.008253749	ENSBTAG00000008530
ZFP90	86	68	79	108	150	153	5.05	4.21	4.6	5.98	9.42	9.58	4.62	8.326666667	0.8498	0.00099744	0.008296703	ENSBTAG00000007488
CUL3	188	223	201	240	349	382	11.04	13.8	11.71	13.29	21.92	23.92	12.18333333	19.71	0.694	0.001003786	0.008339647	ENSBTAG00000021769
DLX5	46	50	82	31	23	27	2.7	3.1	4.78	1.72	1.44	1.69	3.526666667	1.616666667	-1.1253	0.00100984	0.008380063	ENSBTAG00000018645
UBR3	103	186	152	232	229	268	6.05	11.51	8.86	12.85	14.38	16.78	8.806666667	14.67	0.7362	0.001020332	0.008457177	ENSBTAG00000020296
EXO1	60	62	51	70	135	143	3.52	3.84	2.97	3.88	8.48	8.96	3.443333333	7.106666667	1.0454	0.00102141	0.008461137	ENSBTAG00000009396
UHMK1	57	56	73	114	87	145	3.35	3.47	4.25	6.31	5.46	9.08	3.69	6.95	0.9134	0.001023006	0.008463172	ENSBTAG00000012694
ZMAT3	43	52	68	93	93	123	2.53	3.22	3.96	5.15	5.84	7.7	3.236666667	6.23	0.9447	0.001037217	0.008541891	ENSBTAG00000012463
MYCBPAP	108	98	126	52	79	58	6.34	6.07	7.34	2.88	4.96	3.63	6.583333333	3.823333333	-0.784	0.001040654	0.0085602	ENSBTAG00000014355
ZC3H15	162	211	184	224	320	351	9.52	13.06	10.72	12.41	20.1	21.98	11.1	18.16333333	0.7105	0.001041366	0.008561058	ENSBTAG00000021762
NIN	208	239	226	285	329	404	12.22	14.8	13.17	15.79	20.67	25.3	13.39666667	20.58666667	0.6198	0.001049353	0.008621692	ENSBTAG00000020281
STOX2	21	23	39	81	49	61	1.23	1.42	2.27	4.49	3.08	3.82	1.64	3.796666667	1.211	0.001059473	0.00868965	ENSBTAG00000008886
SNX13	63	126	101	179	151	184	3.7	7.8	5.89	9.92	9.49	11.52	5.796666667	10.31	0.8307	0.001060867	0.008693989	ENSBTAG00000014074
ANKRD29	167	148	208	99	125	111	9.81	9.16	12.12	5.48	7.85	6.95	10.36333333	6.76	-0.6164	0.001061235	0.008693989	ENSBTAG00000000517
TMEM125	179	172	230	122	151	99	10.52	10.65	13.4	6.76	9.49	6.2	11.52333333	7.483333333	-0.6228	0.001064398	0.008701021	ENSBTAG00000021082
CAPZA2	189	295	277	354	385	419	11.1	18.26	16.14	19.61	24.18	26.24	15.16666667	23.34333333	0.6221	0.001064562	0.008701021	ENSBTAG00000004072
ARPP21	164	207	152	138	105	86	9.63	12.81	8.86	7.64	6.6	5.39	10.43333333	6.543333333	-0.6731	0.001066766	0.008713985	ENSBTAG00000007732
RGL1	173	166	212	148	105	112	10.16	10.28	12.35	8.2	6.6	7.01	10.93	7.27	-0.5883	0.00107159	0.008748316	ENSBTAG00000019630
CAMTA1	35	45	46	88	79	79	2.06	2.79	2.68	4.87	4.96	4.95	2.51	4.926666667	0.9729	0.001091575	0.008880621	ENSBTAG00000014602
CISD2	139	152	195	204	306	269	8.17	9.41	11.36	11.3	19.22	16.85	9.646666667	15.79	0.7109	0.001095163	0.008904674	ENSBTAG00000027630
ACP5	144	152	143	91	82	107	8.46	9.41	8.33	5.04	5.15	6.7	8.733333333	5.63	-0.6334	0.001102393	0.008947976	ENSBTAG00000004826
CEP152	45	53	47	67	90	143	2.64	3.28	2.74	3.71	5.65	8.96	2.886666667	6.106666667	1.081	0.001112041	0.009010726	ENSBTAG00000011661
ATRX	81	130	118	150	198	218	4.76	8.05	6.88	8.31	12.44	13.65	6.563333333	11.46666667	0.8049	0.001113877	0.009020424	ENSBTAG00000038434
FPGT	30	60	76	87	124	128	1.76	3.71	4.43	4.82	7.79	8.02	3.3	6.876666667	1.0592	0.001115331	0.009027013	ENSBTAG00000038480
LRRC23	60	42	62	33	18	23	3.52	2.6	3.61	1.83	1.13	1.44	3.243333333	1.466666667	-1.1449	0.00111726	0.009028549	ENSBTAG00000011273
NCEH1	76	81	93	143	140	133	4.46	5.01	5.42	7.92	8.79	8.33	4.963333333	8.346666667	0.7499	0.001122349	0.009052631	ENSBTAG00000020073
ADAMTS9	39	67	51	115	77	116	2.29	4.15	2.97	6.37	4.84	7.27	3.136666667	6.16	0.9737	0.001155383	0.009245031	ENSBTAG00000003165
SLAIN1	146	158	239	312	242	291	8.58	9.78	13.93	17.28	15.2	18.23	10.76333333	16.90333333	0.6512	0.001169252	0.009334812	ENSBTAG00000003511
NOL8	100	143	159	172	255	246	5.87	8.85	9.27	9.53	16.02	15.41	7.996666667	13.65333333	0.7718	0.001170689	0.009341002	ENSBTAG00000018613
ATM	85	73	79	98	152	181	4.99	4.52	4.6	5.43	9.55	11.34	4.703333333	8.773333333	0.8994	0.001180713	0.009415655	ENSBTAG00000003111
PODNL1	84	78	65	37	35	47	4.93	4.83	3.79	2.05	2.2	2.94	4.516666667	2.396666667	-0.9142	0.001182469	0.009424324	ENSBTAG00000006073
MBIP	38	56	58	71	124	108	2.23	3.47	3.38	3.93	7.79	6.76	3.026666667	6.16	1.0252	0.001203295	0.009534782	ENSBTAG00000009941
DLD	248	247	309	320	399	498	14.57	15.29	18.01	17.73	25.06	31.19	15.95666667	24.66	0.628	0.00120337	0.009534782	ENSBTAG00000001908
ZIC2	136	147	161	108	89	92	7.99	9.1	9.38	5.98	5.59	5.76	8.823333333	5.776666667	-0.6111	0.001213316	0.009597567	ENSBTAG00000025246
UBE2V2	183	270	291	309	425	429	10.75	16.71	16.96	17.12	26.7	26.87	14.80666667	23.56333333	0.6703	0.001228379	0.00968711	ENSBTAG00000023218
GPATCH4	187	103	156	233	259	226	10.99	6.38	9.09	12.91	16.27	14.15	8.82	14.44333333	0.7116	0.001228495	0.00968711	ENSBTAG00000000406
KIF3A	103	110	123	147	214	191	6.05	6.81	7.17	8.14	13.44	11.96	6.676666667	11.18	0.7437	0.001236488	0.009729067	ENSBTAG00000025477
FAIM	18	29	37	62	56	70	1.06	1.8	2.16	3.43	3.52	4.38	1.673333333	3.776666667	1.1744	0.001236576	0.009729067	ENSBTAG00000023426
BLM	100	103	95	141	167	181	5.87	6.38	5.54	7.81	10.49	11.34	5.93	9.88	0.7365	0.00123805	0.009735226	ENSBTAG00000020301
MAGIX	192	190	143	129	114	97	11.28	11.76	8.33	7.15	7.16	6.08	10.45666667	6.796666667	-0.6215	0.001254255	0.009840701	ENSBTAG00000013278
NEDD1	98	130	115	186	160	208	5.76	8.05	6.7	10.3	10.05	13.03	6.836666667	11.12666667	0.7027	0.001272376	0.009955178	ENSBTAG00000001894
FER1L5	140	96	112	92	58	48	8.22	5.94	6.53	5.1	3.64	3.01	6.896666667	3.916666667	-0.8163	0.00128365	0.010037813	ENSBTAG00000003963
GABPB1	58	79	53	99	116	136	3.41	4.89	3.09	5.48	7.29	8.52	3.796666667	7.096666667	0.9024	0.001289551	0.010078372	ENSBTAG00000022801
DNA2	52	86	82	117	156	124	3.05	5.32	4.78	6.48	9.8	7.77	4.383333333	8.016666667	0.871	0.001301178	0.01014113	ENSBTAG00000002620
ZBTB1	86	93	144	164	158	231	5.05	5.76	8.39	9.08	9.92	14.47	6.4	11.15666667	0.8018	0.001307356	0.01018365	ENSBTAG00000040551
MMS22L	29	19	46	58	76	74	1.7	1.18	2.68	3.21	4.77	4.63	1.853333333	4.203333333	1.1814	0.001309328	0.010187756	ENSBTAG00000000629
DPY19L4	43	57	87	96	119	140	2.53	3.53	5.07	5.32	7.48	8.77	3.71	7.19	0.9546	0.00131736	0.010233308	ENSBTAG00000013621
USP33	145	205	212	269	273	316	8.52	12.69	12.35	14.9	17.15	19.79	11.18666667	17.28	0.6273	0.001321804	0.010250885	ENSBTAG00000020761
GSTA2	23	24	44	10	5	13	1.35	1.49	2.56	0.55	0.31	0.81	1.8	0.556666667	-1.6931	0.001327562	0.010284227	ENSBTAG00000006546
MAPK11	89	116	111	50	62	70	5.23	7.18	6.47	2.77	3.89	4.38	6.293333333	3.68	-0.7741	0.001341251	0.010378865	ENSBTAG00000030182
MEF2A	88	132	142	151	233	237	5.17	8.17	8.27	8.36	14.64	14.84	7.203333333	12.61333333	0.8082	0.00135833	0.010488003	ENSBTAG00000010649
CAMK2A	140	154	156	111	99	83	8.22	9.53	9.09	6.15	6.22	5.2	8.946666667	5.856666667	-0.6113	0.001359344	0.010490088	ENSBTAG00000020087
RNMT	106	133	120	152	232	210	6.23	8.23	6.99	8.42	14.57	13.15	7.15	12.04666667	0.7526	0.001374709	0.010579708	ENSBTAG00000009142
RABEP1	172	188	186	236	280	302	10.1	11.64	10.84	13.07	17.59	18.91	10.86	16.52333333	0.6055	0.001418178	0.010866786	ENSBTAG00000011505
PAPSS2	161	163	200	280	221	280	9.46	10.09	11.65	15.51	13.88	17.54	10.4	15.64333333	0.589	0.00143156	0.010956252	ENSBTAG00000003196
PNISR	280	394	373	383	595	656	16.45	24.39	21.74	21.22	37.38	41.09	20.86	33.23	0.6717	0.001433398	0.010959586	ENSBTAG00000019730
OSTM1	113	214	234	249	329	369	6.64	13.25	13.64	13.79	20.67	23.11	11.17666667	19.19	0.7799	0.001447982	0.011065096	ENSBTAG00000010134
ARHGAP5	118	192	148	191	253	337	6.93	11.89	8.62	10.58	15.89	21.11	9.146666667	15.86	0.7941	0.001453743	0.011103101	ENSBTAG00000027024
SLC30A6	43	61	62	107	107	90	2.53	3.78	3.61	5.93	6.72	5.64	3.306666667	6.096666667	0.8826	0.00145477	0.011104929	ENSBTAG00000010898
SLFNL1	4	18	19	3	0	1	0.23	1.11	1.11	0.17	0	0.06	0.816666667	0.076666667	-3.4131	0.001482434	0.011267298	ENSBTAG00000001628
FRYL	299	389	377	419	520	649	17.57	24.08	21.97	23.21	32.66	40.65	21.20666667	32.17333333	0.6013	0.001528115	0.011564626	ENSBTAG00000000137
ZNF131	113	135	118	152	209	243	6.64	8.36	6.88	8.42	13.13	15.22	7.293333333	12.25666667	0.7489	0.001533393	0.011592121	ENSBTAG00000015504
XYLT1	97	158	123	236	167	220	5.7	9.78	7.17	13.07	10.49	13.78	7.55	12.44666667	0.7212	0.001535315	0.011600429	ENSBTAG00000005523
WASL	173	252	282	329	335	412	10.16	15.6	16.43	18.22	21.04	25.8	14.06333333	21.68666667	0.6249	0.001541247	0.011632783	ENSBTAG00000004643
CLDN2	1	3	7	27	10	23	0.06	0.19	0.41	1.5	0.63	1.44	0.22	1.19	2.4354	0.001551424	0.011690821	ENSBTAG00000055282
NOTUM	55	78	92	28	51	31	3.23	4.83	5.36	1.55	3.2	1.94	4.473333333	2.23	-1.0043	0.001575601	0.011835059	ENSBTAG00000053558
PPM1J	101	113	119	82	69	44	5.93	7	6.93	4.54	4.33	2.76	6.62	3.876666667	-0.772	0.001587568	0.011912248	ENSBTAG00000006081
FRK	20	8	27	29	55	68	1.17	0.5	1.57	1.61	3.45	4.26	1.08	3.106666667	1.5243	0.001592206	0.011928009	ENSBTAG00000020018
OPA1	210	219	218	258	350	360	12.34	13.56	12.7	14.29	21.99	22.55	12.86666667	19.61	0.608	0.001620197	0.012086326	ENSBTAG00000019514
SLK	67	93	100	138	140	157	3.94	5.76	5.83	7.64	8.79	9.83	5.176666667	8.753333333	0.7578	0.001633013	0.012169052	ENSBTAG00000001017
CASP4	107	194	158	219	255	275	6.29	12.01	9.21	12.13	16.02	17.22	9.17	15.12333333	0.7218	0.001635936	0.0121844	ENSBTAG00000020884
FNIP1	65	94	93	144	128	152	3.82	5.82	5.42	7.98	8.04	9.52	5.02	8.513333333	0.762	0.0016408	0.012194856	ENSBTAG00000025443
TSSK6	48	36	28	13	17	13	2.82	2.23	1.63	0.72	1.07	0.81	2.226666667	0.866666667	-1.3613	0.001646024	0.012220796	ENSBTAG00000006649
AK8	112	109	105	68	72	59	6.58	6.75	6.12	3.77	4.52	3.7	6.483333333	3.996666667	-0.6979	0.001651132	0.012252268	ENSBTAG00000004092
TBC1D8B	17	37	44	59	76	81	1	2.29	2.56	3.27	4.77	5.07	1.95	4.37	1.1642	0.00167112	0.01238755	ENSBTAG00000046314
CHEK1	39	69	66	86	124	120	2.29	4.27	3.85	4.76	7.79	7.52	3.47	6.69	0.9471	0.001685456	0.012474147	ENSBTAG00000017582
RFC1	198	265	287	275	451	461	11.63	16.4	16.72	15.23	28.33	28.87	14.91666667	24.14333333	0.6947	0.001749643	0.012900622	ENSBTAG00000014515
PPP4R2	92	168	128	197	210	234	5.4	10.4	7.46	10.91	13.19	14.66	7.753333333	12.92	0.7367	0.001750159	0.012900622	ENSBTAG00000002147
TASP1	149	160	144	217	220	243	8.75	9.9	8.39	12.02	13.82	15.22	9.013333333	13.68666667	0.6026	0.001750649	0.012900622	ENSBTAG00000021614
PPAT	135	144	150	189	246	223	7.93	8.91	8.74	10.47	15.45	13.97	8.526666667	13.29666667	0.641	0.001792282	0.013140606	ENSBTAG00000010571
HBS1L	109	167	184	197	260	293	6.4	10.34	10.72	10.91	16.33	18.35	9.153333333	15.19666667	0.7314	0.001797794	0.013174171	ENSBTAG00000020174
MAP4K5	172	193	184	234	300	286	10.1	11.95	10.72	12.96	18.84	17.91	10.92333333	16.57	0.6012	0.001802339	0.013193758	ENSBTAG00000014792
UTP20	179	239	181	254	327	341	10.52	14.8	10.55	14.07	20.54	21.36	11.95666667	18.65666667	0.6419	0.001808238	0.013216358	ENSBTAG00000003239
IMPA2	96	89	137	63	68	59	5.64	5.51	7.98	3.49	4.27	3.7	6.376666667	3.82	-0.7392	0.001811309	0.013225086	ENSBTAG00000043951
EDEM3	113	170	158	187	245	283	6.64	10.52	9.21	10.36	15.39	17.72	8.79	14.49	0.7211	0.001814595	0.013242221	ENSBTAG00000019264
CCNC	92	121	113	155	189	179	5.4	7.49	6.58	8.59	11.87	11.21	6.49	10.55666667	0.7019	0.00183372	0.013361042	ENSBTAG00000015744
TOPORS	119	175	185	194	292	292	6.99	10.83	10.78	10.75	18.34	18.29	9.533333333	15.79333333	0.7283	0.00184747	0.013426535	ENSBTAG00000005905
RAD50	163	226	183	202	362	391	9.58	13.99	10.66	11.19	22.74	24.49	11.41	19.47333333	0.7712	0.001857033	0.013466505	ENSBTAG00000011252
ZGRF1	39	61	39	69	85	130	2.29	3.78	2.27	3.82	5.34	8.14	2.78	5.766666667	1.0527	0.001901866	0.013729858	ENSBTAG00000026936
STK3	127	199	152	197	305	281	7.46	12.32	8.86	10.91	19.16	17.6	9.546666667	15.89	0.7351	0.001910576	0.013778621	ENSBTAG00000026234
ORC5	45	68	53	98	111	94	2.64	4.21	3.09	5.43	6.97	5.89	3.313333333	6.096666667	0.8797	0.001933369	0.013912956	ENSBTAG00000040058
SEMA4A	72	71	77	49	37	35	4.23	4.4	4.49	2.71	2.32	2.19	4.373333333	2.406666667	-0.8617	0.001941349	0.0139506	ENSBTAG00000012228
NFE2	137	117	124	85	85	71	8.05	7.24	7.23	4.71	5.34	4.45	7.506666667	4.833333333	-0.6352	0.001945003	0.013969737	ENSBTAG00000001562
NPAT	62	100	81	111	132	200	3.64	6.19	4.72	6.15	8.29	12.53	4.85	8.99	0.8903	0.001960894	0.014055231	ENSBTAG00000010286
FAM76A	126	145	200	228	218	288	7.4	8.98	11.65	12.63	13.69	18.04	9.343333333	14.78666667	0.6623	0.001971417	0.014102457	ENSBTAG00000019614
TTK	50	96	66	120	132	130	2.94	5.94	3.85	6.65	8.29	8.14	4.243333333	7.693333333	0.8584	0.001982776	0.014168856	ENSBTAG00000005456
ANKRD12	113	216	207	269	269	328	6.64	13.37	12.06	14.9	16.9	20.54	10.69	17.44666667	0.7067	0.001984858	0.014173433	ENSBTAG00000002755
IFT172	157	138	140	83	92	107	9.22	8.54	8.16	4.6	5.78	6.7	8.64	5.693333333	-0.6018	0.001998841	0.014254761	ENSBTAG00000018157
PAXBP1	143	244	209	254	330	364	8.4	15.1	12.18	14.07	20.73	22.8	11.89333333	19.2	0.691	0.002022789	0.014410964	ENSBTAG00000003064
CHM	34	44	57	85	77	94	2	2.72	3.32	4.71	4.84	5.89	2.68	5.146666667	0.9414	0.002024619	0.014416718	ENSBTAG00000009598
DNASE1L3	13	11	8	0	2	0	0.76	0.68	0.47	0	0.13	0	0.636666667	0.043333333	-3.877	0.002082545	0.014747261	ENSBTAG00000018294
EXOC6	41	40	53	64	97	97	2.41	2.48	3.09	3.55	6.09	6.08	2.66	5.24	0.9781	0.002094903	0.014811082	ENSBTAG00000021116
TIAM1	18	30	18	59	44	51	1.06	1.86	1.05	3.27	2.76	3.19	1.323333333	3.073333333	1.2156	0.00210117	0.014841882	ENSBTAG00000017839
CCNT2	96	147	157	166	249	247	5.64	9.1	9.15	9.2	15.64	15.47	7.963333333	13.43666667	0.7547	0.002105457	0.014849847	ENSBTAG00000014158
FOXN2	15	13	16	32	35	48	0.88	0.8	0.93	1.77	2.2	3.01	0.87	2.326666667	1.4192	0.002117464	0.014927062	ENSBTAG00000015151
FA2H	47	56	67	29	23	32	2.76	3.47	3.9	1.61	1.44	2	3.376666667	1.683333333	-1.0043	0.002144862	0.01509756	ENSBTAG00000012222
PRELID3B	178	268	256	307	385	361	10.46	16.59	14.92	17.01	24.18	22.61	13.99	21.26666667	0.6042	0.002146929	0.015104565	ENSBTAG00000004402
CNOT6L	164	221	261	289	321	357	9.63	13.68	15.21	16.01	20.16	22.36	12.84	19.51	0.6036	0.002167876	0.015229143	ENSBTAG00000049571
SLMAP	91	103	121	148	161	196	5.35	6.38	7.05	8.2	10.11	12.28	6.26	10.19666667	0.7039	0.002179444	0.015295159	ENSBTAG00000021164
DYNLT3	98	118	129	163	179	199	5.76	7.3	7.52	9.03	11.24	12.46	6.86	10.91	0.6694	0.002181638	0.01530294	ENSBTAG00000038156
BIRC3	59	90	79	119	126	145	3.47	5.57	4.6	6.59	7.91	9.08	4.546666667	7.86	0.7897	0.002194039	0.015366994	ENSBTAG00000024918
TMF1	114	147	111	170	211	210	6.7	9.1	6.47	9.42	13.25	13.15	7.423333333	11.94	0.6857	0.002218568	0.015505882	ENSBTAG00000015554
RO60	78	80	100	128	143	149	4.58	4.95	5.83	7.09	8.98	9.33	5.12	8.466666667	0.7257	0.002249833	0.015695396	ENSBTAG00000013812
COL5A3	107	73	117	64	62	46	6.29	4.52	6.82	3.55	3.89	2.88	5.876666667	3.44	-0.7726	0.002259005	0.015751591	ENSBTAG00000010179
MRE11	66	82	74	104	124	155	3.88	5.08	4.31	5.76	7.79	9.71	4.423333333	7.753333333	0.8097	0.002264743	0.015760423	ENSBTAG00000008925
AFTPH	121	165	150	190	226	266	7.11	10.21	8.74	10.52	14.2	16.66	8.686666667	13.79333333	0.6671	0.002279474	0.015823883	ENSBTAG00000009299
SCOC	112	136	178	199	219	243	6.58	8.42	10.37	11.02	13.76	15.22	8.456666667	13.33333333	0.6569	0.00230139	0.015960302	ENSBTAG00000022109
TYW1	86	98	113	158	141	173	5.05	6.07	6.58	8.75	8.86	10.83	5.9	9.48	0.6842	0.002324202	0.016094757	ENSBTAG00000008446
CDC7	160	197	154	216	281	287	9.4	12.2	8.97	11.97	17.65	17.97	10.19	15.86333333	0.6385	0.002328126	0.016114012	ENSBTAG00000016307
CSNK1G3	48	81	99	103	130	194	2.82	5.01	5.77	5.71	8.17	12.15	4.533333333	8.676666667	0.9366	0.002345925	0.016215454	ENSBTAG00000017550
RBAK	49	76	55	97	112	114	2.88	4.7	3.21	5.37	7.04	7.14	3.596666667	6.516666667	0.8575	0.002346503	0.016215454	ENSBTAG00000010291
OSBPL8	73	92	103	138	135	165	4.29	5.7	6	7.64	8.48	10.33	5.33	8.816666667	0.7261	0.002347382	0.016215454	ENSBTAG00000004427
MEIOB	11	17	10	3	2	0	0.65	1.05	0.58	0.17	0.13	0	0.76	0.1	-2.926	0.002353338	0.016248632	ENSBTAG00000020001
ATOH7	35	38	48	26	6	15	2.06	2.35	2.8	1.44	0.38	0.94	2.403333333	0.92	-1.3853	0.002428901	0.016680503	ENSBTAG00000017521
TRPV2	28	46	47	6	18	21	1.64	2.85	2.74	0.33	1.13	1.32	2.41	0.926666667	-1.3789	0.002449359	0.016772379	ENSBTAG00000003014
TAF1D	99	169	126	178	207	269	5.82	10.46	7.34	9.86	13	16.85	7.873333333	13.23666667	0.7495	0.002459928	0.016828008	ENSBTAG00000003545
DLGAP5	161	191	114	200	254	312	9.46	11.82	6.64	11.08	15.96	19.54	9.306666667	15.52666667	0.7384	0.002473891	0.016907122	ENSBTAG00000002331
BIRC2	191	217	251	254	345	396	11.22	13.43	14.63	14.07	21.67	24.8	13.09333333	20.18	0.6241	0.002498612	0.017051276	ENSBTAG00000035735
IFI30	90	100	121	71	60	60	5.29	6.19	7.05	3.93	3.77	3.76	6.176666667	3.82	-0.6933	0.002522449	0.017172385	ENSBTAG00000018349
PRSS8	65	57	83	43	30	37	3.82	3.53	4.84	2.38	1.88	2.32	4.063333333	2.193333333	-0.8895	0.002543393	0.017306612	ENSBTAG00000016973
ST14	74	61	100	54	41	33	4.35	3.78	5.83	2.99	2.58	2.07	4.653333333	2.546666667	-0.8697	0.002601169	0.017648643	ENSBTAG00000019712
PPP2R5E	122	163	166	221	208	253	7.17	10.09	9.67	12.24	13.07	15.85	8.976666667	13.72	0.612	0.002603759	0.017657716	ENSBTAG00000019784
XPA	82	92	119	134	185	159	4.82	5.7	6.93	7.42	11.62	9.96	5.816666667	9.666666667	0.7328	0.002629648	0.01779904	ENSBTAG00000009734
BACH1	192	158	199	273	219	325	11.28	9.78	11.6	15.12	13.76	20.35	10.88666667	16.41	0.592	0.002658738	0.017952849	ENSBTAG00000004139
FYTTD1	68	113	79	118	147	193	3.99	7	4.6	6.54	9.23	12.09	5.196666667	9.286666667	0.8376	0.002660486	0.017956049	ENSBTAG00000014874
FBXO5	58	61	48	89	111	97	3.41	3.78	2.8	4.93	6.97	6.08	3.33	5.993333333	0.8478	0.002698062	0.01816618	ENSBTAG00000021193
EREG	43	39	53	92	66	93	2.53	2.41	3.09	5.1	4.15	5.82	2.676666667	5.023333333	0.9082	0.002703037	0.018190984	ENSBTAG00000010273
TBL1XR1	187	328	297	410	362	450	10.99	20.3	17.31	22.71	22.74	28.18	16.2	24.54333333	0.5993	0.002720202	0.018297772	ENSBTAG00000021910
MSANTD2	117	92	129	166	183	174	6.87	5.7	7.52	9.2	11.5	10.9	6.696666667	10.53333333	0.6534	0.002723313	0.01830996	ENSBTAG00000011248
TMTC1	117	114	154	202	181	199	6.87	7.06	8.97	11.19	11.37	12.46	7.633333333	11.67333333	0.6128	0.002748631	0.018445003	ENSBTAG00000005370
TBC1D15	163	212	241	254	323	348	9.58	13.12	14.04	14.07	20.29	21.8	12.24666667	18.72	0.6122	0.002751953	0.01844973	ENSBTAG00000012828
MYNN	42	95	89	102	158	163	2.47	5.88	5.19	5.65	9.92	10.21	4.513333333	8.593333333	0.929	0.00277878	0.018585395	ENSBTAG00000013142
CIR1	67	70	58	92	118	129	3.94	4.33	3.38	5.1	7.41	8.08	3.883333333	6.863333333	0.8216	0.002783732	0.018609688	ENSBTAG00000038620
JMJD1C	113	142	126	140	226	270	6.64	8.79	7.34	7.76	14.2	16.91	7.59	12.95666667	0.7715	0.002807257	0.018722569	ENSBTAG00000001573
RIMKLA	174	152	143	203	267	238	10.22	9.41	8.33	11.25	16.77	14.91	9.32	14.31	0.6186	0.002835743	0.018876834	ENSBTAG00000017502
MAP3K13	24	63	60	91	85	118	1.41	3.9	3.5	5.04	5.34	7.39	2.936666667	5.923333333	1.0122	0.002838229	0.01888447	ENSBTAG00000017103
OSR2	63	46	64	33	28	28	3.7	2.85	3.73	1.83	1.76	1.75	3.426666667	1.78	-0.9449	0.002864801	0.019052279	ENSBTAG00000013213
UGCG	149	175	222	269	235	307	8.75	10.83	12.94	14.9	14.76	19.23	10.84	16.29666667	0.5882	0.002897974	0.019218502	ENSBTAG00000016073
LTV1	109	143	97	157	210	198	6.4	8.85	5.65	8.7	13.19	12.4	6.966666667	11.43	0.7143	0.002900493	0.019226161	ENSBTAG00000032163
NCAPG	199	184	184	216	323	319	11.69	11.39	10.72	11.97	20.29	19.98	11.26666667	17.41333333	0.6281	0.002908288	0.019268774	ENSBTAG00000021582
KLHL23	38	43	36	66	74	83	2.23	2.66	2.1	3.66	4.65	5.2	2.33	4.503333333	0.9507	0.002915553	0.019307838	ENSBTAG00000001093
ARID4A	98	127	152	164	201	234	5.76	7.86	8.86	9.08	12.63	14.66	7.493333333	12.12333333	0.6941	0.00293728	0.019433461	ENSBTAG00000018898
RELL1	85	130	142	220	190	161	4.99	8.05	8.27	12.19	11.94	10.08	7.103333333	11.40333333	0.6829	0.002938725	0.019433902	ENSBTAG00000004329
DNAJC2	94	156	116	159	220	223	5.52	9.66	6.76	8.81	13.82	13.97	7.313333333	12.2	0.7383	0.002966154	0.019573303	ENSBTAG00000003784
PEX13	35	40	46	66	65	105	2.06	2.48	2.68	3.66	4.08	6.58	2.406666667	4.773333333	0.988	0.002966746	0.019573303	ENSBTAG00000005257
FCHO1	75	71	91	42	48	46	4.41	4.4	5.3	2.33	3.02	2.88	4.703333333	2.743333333	-0.7778	0.002968528	0.019575903	ENSBTAG00000002136
RALGPS2	94	96	123	166	133	202	5.52	5.94	7.17	9.2	8.35	12.65	6.21	10.06666667	0.6969	0.003018272	0.019848233	ENSBTAG00000010718
LAMA4	90	65	104	141	120	166	5.29	4.02	6.06	7.81	7.54	10.4	5.123333333	8.583333333	0.7445	0.003036645	0.01995975	ENSBTAG00000008817
UBN2	47	62	37	106	70	100	2.76	3.84	2.16	5.87	4.4	6.26	2.92	5.51	0.9161	0.003067187	0.02014172	ENSBTAG00000014021
TM4SF4	7	17	12	37	27	37	0.41	1.05	0.7	2.05	1.7	2.32	0.72	2.023333333	1.4907	0.003103683	0.020324585	ENSBTAG00000001893
GRIN3B	36	34	25	12	13	12	2.11	2.1	1.46	0.66	0.82	0.75	1.89	0.743333333	-1.3463	0.003115783	0.020394345	ENSBTAG00000025597
ATF7IP	130	132	114	190	178	200	7.64	8.17	6.64	10.52	11.18	12.53	7.483333333	11.41	0.6085	0.003123538	0.020435621	ENSBTAG00000003221
SLC35A5	169	263	265	299	366	379	9.93	16.28	15.44	16.56	22.99	23.74	13.88333333	21.09666667	0.6037	0.003127904	0.020452656	ENSBTAG00000009085
LNPK	88	107	131	155	184	173	5.17	6.62	7.63	8.59	11.56	10.83	6.473333333	10.32666667	0.6738	0.003172896	0.020634068	ENSBTAG00000018061
BTAF1	76	116	125	144	157	232	4.46	7.18	7.28	7.98	9.86	14.53	6.306666667	10.79	0.7747	0.003180814	0.020656975	ENSBTAG00000016104
LCOR	117	102	118	174	149	195	6.87	6.31	6.88	9.64	9.36	12.21	6.686666667	10.40333333	0.6377	0.003204864	0.020755798	ENSBTAG00000046239
LY6G6E	54	30	49	19	20	21	3.17	1.86	2.86	1.05	1.26	1.32	2.63	1.21	-1.1201	0.00324536	0.02097952	ENSBTAG00000000582
ARID3C	23	11	10	3	4	1	1.35	0.68	0.58	0.17	0.25	0.06	0.87	0.16	-2.4429	0.003274911	0.021141467	ENSBTAG00000025792
FMN1	104	106	124	181	160	166	6.11	6.56	7.23	10.03	10.05	10.4	6.633333333	10.16	0.6151	0.003305624	0.021291488	ENSBTAG00000025634
RLIM	117	111	104	140	166	232	6.87	6.87	6.06	7.76	10.43	14.53	6.6	10.90666667	0.7247	0.00330721	0.021291488	ENSBTAG00000015630
SSX2IP	93	130	146	167	181	242	5.46	8.05	8.51	9.25	11.37	15.16	7.34	11.92666667	0.7003	0.003333915	0.021443824	ENSBTAG00000018942
TNNT2	126	111	134	99	64	77	7.4	6.87	7.81	5.48	4.02	4.82	7.36	4.773333333	-0.6247	0.00337406	0.021672379	ENSBTAG00000045789
PPM1N	61	70	82	45	32	42	3.58	4.33	4.78	2.49	2.01	2.63	4.23	2.376666667	-0.8317	0.00337802	0.021679637	ENSBTAG00000014187
PPP1R9A	121	131	157	197	201	209	7.11	8.11	9.15	10.91	12.63	13.09	8.123333333	12.21	0.5879	0.003378516	0.021679637	ENSBTAG00000024426
KIF21A	45	76	60	88	102	140	2.64	4.7	3.5	4.87	6.41	8.77	3.613333333	6.683333333	0.8872	0.003381341	0.021679637	ENSBTAG00000004832
ZBTB33	76	97	114	144	147	166	4.46	6	6.64	7.98	9.23	10.4	5.7	9.203333333	0.6912	0.003401431	0.021778738	ENSBTAG00000017184
NIPAL1	8	16	23	29	35	62	0.47	0.99	1.34	1.61	2.2	3.88	0.933333333	2.563333333	1.4576	0.003418094	0.021850336	ENSBTAG00000009423
ETAA1	124	187	212	206	272	367	7.28	11.58	12.35	11.41	17.09	22.99	10.40333333	17.16333333	0.7223	0.003461799	0.022075034	ENSBTAG00000011727
COL16A1	19	14	24	8	3	4	1.12	0.87	1.4	0.44	0.19	0.25	1.13	0.293333333	-1.9457	0.003567853	0.022659078	ENSBTAG00000010050
NFXL1	53	67	44	92	88	114	3.11	4.15	2.56	5.1	5.53	7.14	3.273333333	5.923333333	0.8556	0.003596165	0.02277733	ENSBTAG00000002201
PIK3CA	72	66	73	120	90	148	4.23	4.09	4.25	6.65	5.65	9.27	4.19	7.19	0.779	0.003644465	0.023028085	ENSBTAG00000009232
SLC2A4	125	119	97	74	80	61	7.34	7.37	5.65	4.1	5.03	3.82	6.786666667	4.316666667	-0.6528	0.003673786	0.023164897	ENSBTAG00000009190
NBN	120	211	152	206	265	303	7.05	13.06	8.86	11.41	16.65	18.98	9.656666667	15.68	0.6993	0.003708389	0.023346373	ENSBTAG00000013225
DEPDC1	53	99	75	108	124	171	3.11	6.13	4.37	5.98	7.79	10.71	4.536666667	8.16	0.8469	0.003711031	0.023347536	ENSBTAG00000001343
SEMA6A	24	21	65	108	66	66	1.41	1.3	3.79	5.98	4.15	4.13	2.166666667	4.753333333	1.1335	0.00375256	0.023556251	ENSBTAG00000020489
M-SAA3.2	11	7	6	31	28	18	0.65	0.43	0.35	1.72	1.76	1.13	0.476666667	1.536666667	1.6888	0.003780351	0.023673296	ENSBTAG00000054278
ZDHHC21	68	116	86	156	137	151	3.99	7.18	5.01	8.64	8.61	9.46	5.393333333	8.903333333	0.7232	0.003808972	0.023793842	ENSBTAG00000006197
FBXO32	61	84	102	35	53	49	3.58	5.2	5.94	1.94	3.33	3.07	4.906666667	2.78	-0.8197	0.003839337	0.023930512	ENSBTAG00000016194
CYP1A1	161	130	200	140	75	104	9.46	8.05	11.65	7.76	4.71	6.51	9.72	6.326666667	-0.6195	0.003855054	0.024007244	ENSBTAG00000001021
BRI3BP	153	135	106	186	184	244	8.99	8.36	6.18	10.3	11.56	15.28	7.843333333	12.38	0.6585	0.00390265	0.024228737	ENSBTAG00000001543
SLC24A5	44	132	105	146	180	189	2.58	8.17	6.12	8.09	11.31	11.84	5.623333333	10.41333333	0.8889	0.003906155	0.024231539	ENSBTAG00000004854
NEPRO	58	49	63	71	113	121	3.41	3.03	3.67	3.93	7.1	7.58	3.37	6.203333333	0.8803	0.00390878	0.024234778	ENSBTAG00000005723
TMEM167A	93	126	124	163	167	202	5.46	7.8	7.23	9.03	10.49	12.65	6.83	10.72333333	0.6508	0.003919268	0.024278455	ENSBTAG00000039591
ANKRD1	613	864	1032	447	403	618	36.01	53.49	60.14	24.76	25.31	38.71	49.88	29.59333333	-0.7532	0.003938822	0.024388868	ENSBTAG00000011734
UBXN7	86	101	102	145	137	170	5.05	6.25	5.94	8.03	8.61	10.65	5.746666667	9.096666667	0.6626	0.003977131	0.024593668	ENSBTAG00000007577
PDZK1IP1	86	85	103	59	54	56	5.05	5.26	6	3.27	3.39	3.51	5.436666667	3.39	-0.6814	0.003984209	0.02462664	ENSBTAG00000002555
LY6G6F	8	7	7	1	0	0	0.47	0.43	0.41	0.06	0	0	0.436666667	0.02	-4.4485	0.004047159	0.024904147	ENSBTAG00000000580
LARP7	76	128	94	104	203	227	4.46	7.92	5.48	5.76	12.75	14.22	5.953333333	10.91	0.8739	0.004068944	0.025018774	ENSBTAG00000009632
FANCL	50	47	57	63	104	116	2.94	2.91	3.32	3.49	6.53	7.27	3.056666667	5.763333333	0.9149	0.004149388	0.025413649	ENSBTAG00000005870
STYXL1	68	57	57	35	23	39	3.99	3.53	3.32	1.94	1.44	2.44	3.613333333	1.94	-0.8973	0.004186696	0.025586573	ENSBTAG00000009461
NKTR	141	211	219	203	332	378	8.28	13.06	12.76	11.25	20.85	23.67	11.36666667	18.59	0.7097	0.004207867	0.025704819	ENSBTAG00000002795
PNPT1	80	82	78	115	124	148	4.7	5.08	4.55	6.37	7.79	9.27	4.776666667	7.81	0.7093	0.00421643	0.025734826	ENSBTAG00000008909
POC1B	117	153	184	195	226	274	6.87	9.47	10.72	10.8	14.2	17.16	9.02	14.05333333	0.6397	0.004267253	0.026000002	ENSBTAG00000000687
ARL6IP6	118	136	221	220	249	265	6.93	8.42	12.88	12.19	15.64	16.6	9.41	14.81	0.6543	0.004294461	0.02612511	ENSBTAG00000001435
PINX1	155	88	126	190	211	175	9.11	5.45	7.34	10.52	13.25	10.96	7.3	11.57666667	0.6653	0.00429954	0.026127201	ENSBTAG00000000500
UBLCP1	108	102	129	140	182	207	6.34	6.31	7.52	7.76	11.43	12.96	6.723333333	10.71666667	0.6726	0.004307897	0.026157209	ENSBTAG00000009103
PSMC3IP	68	73	85	114	115	137	3.99	4.52	4.95	6.31	7.22	8.58	4.486666667	7.37	0.716	0.004339302	0.026313903	ENSBTAG00000020907
LATS1	66	101	122	150	143	177	3.88	6.25	7.11	8.31	8.98	11.09	5.746666667	9.46	0.7191	0.00434449	0.026334034	ENSBTAG00000015076
TFPI	72	129	110	146	147	234	4.23	7.99	6.41	8.09	9.23	14.66	6.21	10.66	0.7795	0.004398274	0.026591449	ENSBTAG00000049919
FANCM	61	74	81	112	109	133	3.58	4.58	4.72	6.2	6.85	8.33	4.293333333	7.126666667	0.7311	0.004444664	0.026825905	ENSBTAG00000002612
BTG3	128	127	120	165	189	210	7.52	7.86	6.99	9.14	11.87	13.15	7.456666667	11.38666667	0.6107	0.004500933	0.027119081	ENSBTAG00000018704
TNFSF13	122	102	131	77	60	91	7.17	6.31	7.63	4.27	3.77	5.7	7.036666667	4.58	-0.6195	0.004508248	0.027128375	ENSBTAG00000000130
NDC1	105	102	117	150	169	172	6.17	6.31	6.82	8.31	10.62	10.77	6.433333333	9.9	0.6219	0.004557457	0.027389425	ENSBTAG00000006625
RFC3	162	155	154	193	283	228	9.52	9.6	8.97	10.69	17.78	14.28	9.363333333	14.25	0.6059	0.004596574	0.027554038	ENSBTAG00000010787
POLQ	26	36	24	52	66	57	1.53	2.23	1.4	2.88	4.15	3.57	1.72	3.533333333	1.0386	0.004620342	0.02766123	ENSBTAG00000001920
DEK	299	487	458	599	770	895	17.57	30.15	26.69	33.18	48.37	56.05	24.80333333	45.86666667	0.8869	0.004628899	0.027677202	ENSBTAG00000012865
CEP295	113	126	101	145	195	190	6.64	7.8	5.89	8.03	12.25	11.9	6.776666667	10.72666667	0.6626	0.004635148	0.027702817	ENSBTAG00000001902
TAX1BP1	154	229	189	208	329	360	9.05	14.18	11.01	11.52	20.67	22.55	11.41333333	18.24666667	0.6769	0.004637439	0.027704769	ENSBTAG00000019020
CEP97	28	46	40	63	69	86	1.64	2.85	2.33	3.49	4.33	5.39	2.273333333	4.403333333	0.9538	0.004661477	0.027801256	ENSBTAG00000013464
BRIP1	10	20	32	30	62	59	0.59	1.24	1.86	1.66	3.89	3.7	1.23	3.083333333	1.3258	0.004670186	0.027835227	ENSBTAG00000012068
EIF3J	163	262	296	314	409	358	9.58	16.22	17.25	17.39	25.69	22.42	14.35	21.83333333	0.6055	0.004671122	0.027835227	ENSBTAG00000000359
ZHX1	91	104	145	145	198	194	5.35	6.44	8.45	8.03	12.44	12.15	6.746666667	10.87333333	0.6885	0.004676135	0.027853329	ENSBTAG00000015334
FBXO30	66	76	107	156	102	155	3.88	4.7	6.24	8.64	6.41	9.71	4.94	8.253333333	0.7405	0.004740182	0.028163434	ENSBTAG00000005376
KAT6B	122	177	203	243	247	255	7.17	10.96	11.83	13.46	15.52	15.97	9.986666667	14.98333333	0.5853	0.004743487	0.028171198	ENSBTAG00000002920
CEP89	127	95	108	149	173	185	7.46	5.88	6.29	8.25	10.87	11.59	6.543333333	10.23666667	0.6456	0.004755906	0.028203041	ENSBTAG00000004864
DNM1	100	88	94	74	52	49	5.87	5.45	5.48	4.1	3.27	3.07	5.6	3.48	-0.6863	0.004756559	0.028203041	ENSBTAG00000011307
ADAMTS16	3956	3437	5923	8258	6465	6606	232.41	212.77	345.15	457.45	406.11	413.73	263.4433333	425.7633333	0.6926	0.004784218	0.02835338	ENSBTAG00000018460
SOCS4	70	85	83	129	127	122	4.11	5.26	4.84	7.15	7.98	7.64	4.736666667	7.59	0.6802	0.004812981	0.028499884	ENSBTAG00000021988
CASP8AP2	53	73	58	73	139	120	3.11	4.52	3.38	4.04	8.73	7.52	3.67	6.763333333	0.882	0.00482709	0.028559439	ENSBTAG00000011313
SLC25A35	143	166	166	129	115	72	8.4	10.28	9.67	7.15	7.22	4.51	9.45	6.293333333	-0.5865	0.004833667	0.028574368	ENSBTAG00000018808
DNM1L	174	222	178	250	249	360	10.22	13.74	10.37	13.85	15.64	22.55	11.44333333	17.34666667	0.6002	0.004875446	0.028712998	ENSBTAG00000011395
ITGA2	79	61	70	113	103	127	4.64	3.78	4.08	6.26	6.47	7.95	4.166666667	6.893333333	0.7263	0.004899941	0.028821139	ENSBTAG00000019289
SPAG4	66	51	45	35	25	24	3.88	3.16	2.62	1.94	1.57	1.5	3.22	1.67	-0.9472	0.004934297	0.028974868	ENSBTAG00000006949
FKBP14	27	57	39	68	83	86	1.59	3.53	2.27	3.77	5.21	5.39	2.463333333	4.79	0.9594	0.004939401	0.028980699	ENSBTAG00000007870
EPHA1	37	43	57	85	76	83	2.17	2.66	3.32	4.71	4.77	5.2	2.716666667	4.893333333	0.849	0.004963026	0.029083001	ENSBTAG00000006359
RASGRF1	85	90	92	54	53	59	4.99	5.57	5.36	2.99	3.33	3.7	5.306666667	3.34	-0.668	0.004977671	0.029132497	ENSBTAG00000019940
ORMDL1	126	124	186	210	207	229	7.4	7.68	10.84	11.63	13	14.34	8.64	12.99	0.5883	0.005047499	0.029406898	ENSBTAG00000012561
MTBP	152	164	128	198	218	243	8.93	10.15	7.46	10.97	13.69	15.22	8.846666667	13.29333333	0.5875	0.005091207	0.029609661	ENSBTAG00000006770
WASHC4	94	158	158	177	218	252	5.52	9.78	9.21	9.8	13.69	15.78	8.17	13.09	0.6801	0.005092803	0.029609661	ENSBTAG00000033735
PHTF2	31	69	68	83	99	132	1.82	4.27	3.96	4.6	6.22	8.27	3.35	6.363333333	0.9256	0.005148869	0.029825927	ENSBTAG00000005102
ICE2	72	76	97	106	136	157	4.23	4.7	5.65	5.87	8.54	9.83	4.86	8.08	0.7334	0.005149039	0.029825927	ENSBTAG00000005328
KIAA2026	65	73	100	120	131	132	3.82	4.52	5.83	6.65	8.23	8.27	4.723333333	7.716666667	0.7082	0.00515873	0.029864845	ENSBTAG00000047550
CAAP1	88	119	140	152	199	190	5.17	7.37	8.16	8.42	12.5	11.9	6.9	10.94	0.6649	0.005159995	0.029864845	ENSBTAG00000001223
CLOCK	24	34	30	43	59	79	1.41	2.1	1.75	2.38	3.71	4.95	1.753333333	3.68	1.0696	0.005162604	0.029867686	ENSBTAG00000044044
GPBP1	148	200	216	207	324	332	8.69	12.38	12.59	11.47	20.35	20.79	11.22	17.53666667	0.6443	0.005225382	0.030181346	ENSBTAG00000012124
MAPK9	45	64	73	109	104	95	2.64	3.96	4.25	6.04	6.53	5.95	3.616666667	6.173333333	0.7714	0.00528567	0.030479617	ENSBTAG00000004709
NECTIN3	135	137	183	206	195	282	7.93	8.48	10.66	11.41	12.25	17.66	9.023333333	13.77333333	0.6101	0.00531235	0.030587188	ENSBTAG00000013769
CDKL2	63	78	116	127	180	123	3.7	4.83	6.76	7.04	11.31	7.7	5.096666667	8.683333333	0.7687	0.005352792	0.03075433	ENSBTAG00000014038
IFT80	60	124	77	119	176	159	3.52	7.68	4.49	6.59	11.06	9.96	5.23	9.203333333	0.8153	0.005352942	0.03075433	ENSBTAG00000031572
MFN1	143	212	182	242	238	323	8.4	13.12	10.61	13.41	14.95	20.23	10.71	16.19666667	0.5967	0.005372717	0.03084281	ENSBTAG00000010485
PCYOX1	129	189	181	218	266	255	7.58	11.7	10.55	12.08	16.71	15.97	9.943333333	14.92	0.5854	0.005452669	0.031174847	ENSBTAG00000002783
SECISBP2L	163	250	216	276	271	401	9.58	15.48	12.59	15.29	17.02	25.11	12.55	19.14	0.6089	0.005463966	0.031226773	ENSBTAG00000046553
SOCS5	52	83	114	154	126	136	3.05	5.14	6.64	8.53	7.91	8.52	4.943333333	8.32	0.7511	0.005509577	0.031423755	ENSBTAG00000008987
HMX2	60	43	49	18	29	29	3.52	2.66	2.86	1	1.82	1.82	3.013333333	1.546666667	-0.9622	0.005546154	0.031581272	ENSBTAG00000017911
C5H22orf23	76	71	68	49	40	38	4.46	4.4	3.96	2.71	2.51	2.38	4.273333333	2.533333333	-0.7543	0.005654994	0.032058415	ENSBTAG00000019563
BAZ2B	114	170	148	184	197	298	6.7	10.52	8.62	10.19	12.37	18.66	8.613333333	13.74	0.6737	0.00574722	0.032463965	ENSBTAG00000020654
HLF	51	60	57	72	83	156	3	3.71	3.32	3.99	5.21	9.77	3.343333333	6.323333333	0.9194	0.005756806	0.032502708	ENSBTAG00000006618
ZBTB21	68	93	88	113	130	160	3.99	5.76	5.13	6.26	8.17	10.02	4.96	8.15	0.7165	0.005772589	0.032568118	ENSBTAG00000030836
EPC2	76	97	103	117	145	182	4.46	6	6	6.48	9.11	11.4	5.486666667	8.996666667	0.7135	0.005782624	0.032603266	ENSBTAG00000018581
BARD1	60	56	89	99	110	133	3.52	3.47	5.19	5.48	6.91	8.33	4.06	6.906666667	0.7665	0.00579863	0.032649715	ENSBTAG00000033690
SLC25A40	58	66	48	88	95	111	3.41	4.09	2.8	4.87	5.97	6.95	3.433333333	5.93	0.7884	0.005848637	0.032865654	ENSBTAG00000054987
UBL3	252	448	501	696	689	766	14.8	27.73	29.19	38.55	43.28	47.97	23.90666667	43.26666667	0.8558	0.005908278	0.033108431	ENSBTAG00000012170
SETD9	23	16	16	34	52	39	1.35	0.99	0.93	1.88	3.27	2.44	1.09	2.53	1.2148	0.005956783	0.033314034	ENSBTAG00000013426
HSD17B1	53	46	42	26	20	26	3.11	2.85	2.45	1.44	1.26	1.63	2.803333333	1.443333333	-0.9577	0.005975973	0.033394863	ENSBTAG00000047604
ZNF541	110	98	138	82	69	77	6.46	6.07	8.04	4.54	4.33	4.82	6.856666667	4.563333333	-0.5874	0.006024735	0.033627373	ENSBTAG00000012606
REM2	62	46	47	34	18	28	3.64	2.85	2.74	1.88	1.13	1.75	3.076666667	1.586666667	-0.9554	0.006113712	0.034029122	ENSBTAG00000016381
IL2RA	69	59	72	40	34	42	4.05	3.65	4.2	2.22	2.14	2.63	3.966666667	2.33	-0.7676	0.006182082	0.034328938	ENSBTAG00000020892
C29H11orf54	91	138	157	179	198	214	5.35	8.54	9.15	9.92	12.44	13.4	7.68	11.92	0.6342	0.006233334	0.034597548	ENSBTAG00000003550
AOAH	58	46	65	37	27	28	3.41	2.85	3.79	2.05	1.7	1.75	3.35	1.833333333	-0.8697	0.006271658	0.034744245	ENSBTAG00000018119
NUDCD1	143	190	176	218	223	318	8.4	11.76	10.26	12.08	14.01	19.92	10.14	15.33666667	0.5969	0.006365965	0.03518375	ENSBTAG00000007386
GM2A	61	60	95	61	27	28	3.58	3.71	5.54	3.38	1.7	1.75	4.276666667	2.276666667	-0.9096	0.00638874	0.035268145	ENSBTAG00000021829
RHOJ	0	0	0	5	3	7	0	0	0	0.28	0.19	0.44	0.001	0.303333333	8.2448	0.006407466	0.035343845	ENSBTAG00000017200
CEP85L	30	34	30	63	53	63	1.76	2.1	1.75	3.49	3.33	3.95	1.87	3.59	0.9409	0.006424226	0.035385596	ENSBTAG00000012929
CREB5	133	186	226	239	314	257	7.81	11.51	13.17	13.24	19.72	16.1	10.83	16.35333333	0.5946	0.006507915	0.035716268	ENSBTAG00000018909
PPIG	103	166	143	152	263	245	6.05	10.28	8.33	8.42	16.52	15.34	8.22	13.42666667	0.7079	0.006566706	0.035968916	ENSBTAG00000027789
C1GALT1	39	54	53	92	67	98	2.29	3.34	3.09	5.1	4.21	6.14	2.906666667	5.15	0.8252	0.006584907	0.036054606	ENSBTAG00000004995
CDC37L1	31	57	43	59	89	99	1.82	3.53	2.51	3.27	5.59	6.2	2.62	5.02	0.9381	0.006624972	0.036189646	ENSBTAG00000017137
ZEB1	81	85	76	128	110	143	4.76	5.26	4.43	7.09	6.91	8.96	4.816666667	7.653333333	0.6681	0.006664188	0.036305407	ENSBTAG00000020053
GRIA3	102	113	151	178	171	196	5.99	7	8.8	9.86	10.74	12.28	7.263333333	10.96	0.5935	0.006725149	0.036595091	ENSBTAG00000011833
ERC2	11	21	10	23	40	45	0.65	1.3	0.58	1.27	2.51	2.82	0.843333333	2.2	1.3833	0.006789038	0.036885796	ENSBTAG00000010029
POLK	68	110	122	124	178	186	3.99	6.81	7.11	6.87	11.18	11.65	5.97	9.9	0.7297	0.006933751	0.037527429	ENSBTAG00000004028
CEP350	140	201	172	244	197	345	8.22	12.44	10.02	13.52	12.37	21.61	10.22666667	15.83333333	0.6306	0.006949673	0.03759917	ENSBTAG00000008082
KIF15	69	66	58	82	134	110	4.05	4.09	3.38	4.54	8.42	6.89	3.84	6.616666667	0.785	0.007028777	0.037856539	ENSBTAG00000016726
FAM126A	78	76	79	116	116	132	4.58	4.7	4.6	6.43	7.29	8.27	4.626666667	7.33	0.6638	0.007124404	0.038236378	ENSBTAG00000004575
USP53	57	88	64	97	119	133	3.35	5.45	3.73	5.37	7.48	8.33	4.176666667	7.06	0.7573	0.007190642	0.038547855	ENSBTAG00000010350
USP15	121	135	123	152	186	239	7.11	8.36	7.17	8.42	11.68	14.97	7.546666667	11.69	0.6314	0.007202153	0.038586465	ENSBTAG00000010428
SRFBP1	21	35	37	54	64	62	1.23	2.17	2.16	2.99	4.02	3.88	1.853333333	3.63	0.9698	0.007317632	0.039080037	ENSBTAG00000014320
PAPOLG	114	131	102	135	179	234	6.7	8.11	5.94	7.48	11.24	14.66	6.916666667	11.12666667	0.6859	0.007396817	0.039443165	ENSBTAG00000007414
SLBP2	14	19	20	9	4	2	0.82	1.18	1.17	0.5	0.25	0.13	1.056666667	0.293333333	-1.8489	0.00746208	0.039704307	ENSBTAG00000048053
TSACC	34	26	28	11	8	17	2	1.61	1.63	0.61	0.5	1.06	1.746666667	0.723333333	-1.2719	0.00746604	0.039704307	ENSBTAG00000049722
FAS	68	63	63	83	101	143	3.99	3.9	3.67	4.6	6.34	8.96	3.853333333	6.633333333	0.7836	0.007553365	0.040050733	ENSBTAG00000010785
LPGAT1	110	138	145	169	174	255	6.46	8.54	8.45	9.36	10.93	15.97	7.816666667	12.08666667	0.6288	0.007559489	0.040068134	ENSBTAG00000005137
KLHL24	36	26	44	59	62	76	2.11	1.61	2.56	3.27	3.89	4.76	2.093333333	3.973333333	0.9245	0.007601221	0.040259057	ENSBTAG00000017450
NCR3	31	24	43	15	17	10	1.82	1.49	2.51	0.83	1.07	0.63	1.94	0.843333333	-1.2019	0.007698221	0.040687841	ENSBTAG00000018343
ZNF148	64	70	79	100	125	115	3.76	4.33	4.6	5.54	7.85	7.2	4.23	6.863333333	0.6983	0.007708581	0.04070535	ENSBTAG00000050482
HOOK1	31	39	38	48	91	67	1.82	2.41	2.21	2.66	5.72	4.2	2.146666667	4.193333333	0.966	0.007749817	0.040907774	ENSBTAG00000030671
WNT8B	4	2	11	22	18	20	0.23	0.12	0.64	1.22	1.13	1.25	0.33	1.2	1.8625	0.007777128	0.041000705	ENSBTAG00000012914
BRWD3	34	62	60	80	72	136	2	3.84	3.5	4.43	4.52	8.52	3.113333333	5.823333333	0.9034	0.0078086	0.041064324	ENSBTAG00000016230
PRKRA	30	24	16	30	59	65	1.76	1.49	0.93	1.66	3.71	4.07	1.393333333	3.146666667	1.1753	0.00783139	0.041153472	ENSBTAG00000001096
CXCL8	4	9	11	24	22	25	0.23	0.56	0.64	1.33	1.38	1.57	0.476666667	1.426666667	1.5816	0.007890061	0.041415475	ENSBTAG00000019716
ADAMTS3	6	5	6	30	30	5	0.35	0.31	0.35	1.66	1.88	0.31	0.336666667	1.283333333	1.9305	0.007897914	0.041441138	ENSBTAG00000006507
PRMT3	97	134	128	175	153	215	5.7	8.3	7.46	9.69	9.61	13.47	7.153333333	10.92333333	0.6107	0.007929346	0.041559796	ENSBTAG00000013421
TBXAS1	97	83	114	150	144	147	5.7	5.14	6.64	8.31	9.05	9.21	5.826666667	8.856666667	0.6041	0.007944378	0.041592194	ENSBTAG00000020225
MYOM3	38	23	56	74	78	66	2.23	1.42	3.26	4.1	4.9	4.13	2.303333333	4.376666667	0.9261	0.007965531	0.04168511	ENSBTAG00000014885
UBE2W	156	261	310	304	375	403	9.16	16.16	18.06	16.84	23.56	25.24	14.46	21.88	0.5975	0.008076672	0.042175185	ENSBTAG00000048843
HENMT1	58	61	71	35	29	45	3.41	3.78	4.14	1.94	1.82	2.82	3.776666667	2.193333333	-0.784	0.008203195	0.042723616	ENSBTAG00000008467
GTF2A1	95	128	121	150	183	184	5.58	7.92	7.05	8.31	11.5	11.52	6.85	10.44333333	0.6084	0.00820594	0.042723616	ENSBTAG00000013652
KAAG1	9	24	16	34	35	47	0.53	1.49	0.93	1.88	2.2	2.94	0.983333333	2.34	1.2508	0.008230751	0.042831917	ENSBTAG00000049612
MMP17	21	21	24	9	6	9	1.23	1.3	1.4	0.5	0.38	0.56	1.31	0.48	-1.4485	0.008276044	0.04297751	ENSBTAG00000002145
MDK	102	96	84	59	53	69	5.99	5.94	4.89	3.27	3.33	4.32	5.606666667	3.64	-0.6232	0.008285354	0.042983177	ENSBTAG00000007740
ARSK	36	40	34	10	18	22	2.11	2.48	1.98	0.55	1.13	1.38	2.19	1.02	-1.1024	0.008315708	0.043104104	ENSBTAG00000020178
VKORC1L1	77	84	86	142	105	136	4.52	5.2	5.01	7.87	6.6	8.52	4.91	7.663333333	0.6422	0.008325227	0.043121742	ENSBTAG00000014448
CGAS	15	30	20	29	59	57	0.88	1.86	1.17	1.61	3.71	3.57	1.303333333	2.963333333	1.185	0.008367681	0.043262168	ENSBTAG00000000892
TTC14	61	89	100	91	163	166	3.58	5.51	5.83	5.04	10.24	10.4	4.973333333	8.56	0.7834	0.008497154	0.043755066	ENSBTAG00000001968
CFAP97	121	144	167	162	233	254	7.11	8.91	9.73	8.97	14.64	15.91	8.583333333	13.17333333	0.618	0.008606065	0.044186783	ENSBTAG00000013211
MINDY2	50	61	77	96	95	117	2.94	3.78	4.49	5.32	5.97	7.33	3.736666667	6.206666667	0.7321	0.00873047	0.044646679	ENSBTAG00000012391
TAMALIN	28	46	28	16	13	17	1.64	2.85	1.63	0.89	0.82	1.06	2.04	0.923333333	-1.1436	0.008872878	0.045292797	ENSBTAG00000021658
NDUFAF4	96	69	88	118	151	125	5.64	4.27	5.13	6.54	9.49	7.83	5.013333333	7.953333333	0.6658	0.008882542	0.045325717	ENSBTAG00000003174
ADGRL2	87	124	117	145	162	192	5.11	7.68	6.82	8.03	10.18	12.02	6.536666667	10.07666667	0.6244	0.008924299	0.045456538	ENSBTAG00000012305
MROH2A	66	88	53	47	32	41	3.88	5.45	3.09	2.6	2.01	2.57	4.14	2.393333333	-0.7906	0.009072901	0.046096877	ENSBTAG00000017434
NUP54	90	88	111	120	156	166	5.29	5.45	6.47	6.65	9.8	10.4	5.736666667	8.95	0.6417	0.009119501	0.046300268	ENSBTAG00000010955
KIF11	235	325	198	280	399	465	13.81	20.12	11.54	15.51	25.06	29.12	15.15666667	23.23	0.616	0.009123106	0.046301897	ENSBTAG00000009383
UNC5CL	17	25	20	53	43	35	1	1.55	1.17	2.94	2.7	2.19	1.24	2.61	1.0737	0.009244497	0.046796502	ENSBTAG00000002919
SYCP2	36	57	55	66	82	116	2.11	3.53	3.21	3.66	5.15	7.27	2.95	5.36	0.8615	0.009331282	0.047088706	ENSBTAG00000003608
GSTO2	20	20	21	5	6	10	1.17	1.24	1.22	0.28	0.38	0.63	1.21	0.43	-1.4926	0.009353849	0.047139078	ENSBTAG00000040290
MUC20	13	9	20	45	33	24	0.76	0.56	1.17	2.49	2.07	1.5	0.83	2.02	1.2832	0.009368915	0.047192688	ENSBTAG00000032819
TBC1D23	86	141	139	136	226	219	5.05	8.73	8.1	7.53	14.2	13.72	7.293333333	11.81666667	0.6962	0.009423874	0.047418702	ENSBTAG00000015010
TRMT10C	30	64	44	59	96	103	1.76	3.96	2.56	3.27	6.03	6.45	2.76	5.25	0.9276	0.009470411	0.047584934	ENSBTAG00000024027
ZBTB41	12	21	21	35	36	48	0.7	1.3	1.22	1.94	2.26	3.01	1.073333333	2.403333333	1.1629	0.009474075	0.047586387	ENSBTAG00000002291
PLPP3	66	59	120	154	130	115	3.88	3.65	6.99	8.53	8.17	7.2	4.84	7.966666667	0.719	0.009508654	0.047709078	ENSBTAG00000011640
CCDC88A	178	236	191	216	307	379	10.46	14.61	11.13	11.97	19.28	23.74	12.06666667	18.33	0.6032	0.009540114	0.0478499	ENSBTAG00000017469
SPRY4	5	1	0	10	11	15	0.29	0.06	0	0.55	0.69	0.94	0.116666667	0.726666667	2.6389	0.009560977	0.047920448	ENSBTAG00000008250
SLC45A3	70	79	78	109	138	109	4.11	4.89	4.55	6.04	8.67	6.83	4.516666667	7.18	0.6687	0.009568504	0.047941127	ENSBTAG00000007693
CCDC38	3	6	4	20	9	21	0.18	0.37	0.23	1.11	0.57	1.32	0.26	1	1.9434	0.009824273	0.048944319	ENSBTAG00000016274
PPP2R3A	116	202	178	209	229	318	6.81	12.5	10.37	11.58	14.38	19.92	9.893333333	15.29333333	0.6284	0.009860144	0.049088338	ENSBTAG00000023416
RICTOR	59	66	81	78	121	145	3.47	4.09	4.72	4.32	7.6	9.08	4.093333333	7	0.7741	0.00987034	0.04912175	ENSBTAG00000006697
TBC1D31	110	137	94	154	181	180	6.46	8.48	5.48	8.53	11.37	11.27	6.806666667	10.39	0.6102	0.009876594	0.04913553	ENSBTAG00000021156
H2BC4	30	26	39	66	45	67	1.76	1.61	2.27	3.66	2.83	4.2	1.88	3.563333333	0.9225	0.010210784	0.050431242	ENSBTAG00000052382
PUS3	100	74	113	131	157	147	5.87	4.58	6.58	7.26	9.86	9.21	5.676666667	8.776666667	0.6286	0.010212474	0.050431242	ENSBTAG00000014339
ESCO1	31	59	55	86	68	103	1.82	3.65	3.21	4.76	4.27	6.45	2.893333333	5.16	0.8346	0.010244237	0.050554251	ENSBTAG00000017597
SCFD1	89	158	155	168	223	227	5.23	9.78	9.03	9.31	14.01	14.22	8.013333333	12.51333333	0.643	0.010291615	0.050770287	ENSBTAG00000017565
MEIS1	55	77	96	56	46	33	3.23	4.77	5.59	3.1	2.89	2.07	4.53	2.686666667	-0.7537	0.010331991	0.050918126	ENSBTAG00000008448
RPS6KA3	82	85	98	120	112	187	4.82	5.26	5.71	6.65	7.04	11.71	5.263333333	8.466666667	0.6858	0.010332418	0.050918126	ENSBTAG00000017639
TMEM17	87	120	145	158	177	193	5.11	7.43	8.45	8.75	11.12	12.09	6.996666667	10.65333333	0.6066	0.010376628	0.051064598	ENSBTAG00000000899
REL	66	70	53	103	92	110	3.88	4.33	3.09	5.71	5.78	6.89	3.766666667	6.126666667	0.7018	0.010447387	0.051341134	ENSBTAG00000015386
CUL2	116	138	123	137	215	221	6.81	8.54	7.17	7.59	13.51	13.84	7.506666667	11.64666667	0.6337	0.010514412	0.051652506	ENSBTAG00000007133
CPNE8	43	63	81	90	106	114	2.53	3.9	4.72	4.99	6.66	7.14	3.716666667	6.263333333	0.7529	0.010582153	0.051931006	ENSBTAG00000020914
ARMCX2	43	31	41	25	20	3	2.53	1.92	2.39	1.38	1.26	0.19	2.28	0.943333333	-1.2732	0.010667005	0.052183936	ENSBTAG00000019417
BDKRB2	81	96	140	182	156	143	4.76	5.94	8.16	10.08	9.8	8.96	6.286666667	9.613333333	0.6127	0.01071577	0.052367986	ENSBTAG00000021717
YPEL4	87	99	109	85	49	58	5.11	6.13	6.35	4.71	3.08	3.63	5.863333333	3.806666667	-0.6232	0.01080989	0.052773074	ENSBTAG00000053317
CBX3	296	484	329	526	684	730	17.39	29.96	19.17	29.14	42.97	45.72	22.17333333	39.27666667	0.8248	0.010821543	0.052811676	ENSBTAG00000005540
MYOM1	32	27	24	12	4	17	1.88	1.67	1.4	0.66	0.25	1.06	1.65	0.656666667	-1.3292	0.010848931	0.052908707	ENSBTAG00000019585
ATP11C	11	35	23	33	51	70	0.65	2.17	1.34	1.83	3.2	4.38	1.386666667	3.136666667	1.1776	0.010852722	0.052908895	ENSBTAG00000016484
CCP110	27	58	39	73	58	102	1.59	3.59	2.27	4.04	3.64	6.39	2.483333333	4.69	0.9173	0.010879086	0.052961743	ENSBTAG00000003960
STK26	65	75	78	107	101	134	3.82	4.64	4.55	5.93	6.34	8.39	4.336666667	6.886666667	0.6672	0.010879337	0.052961743	ENSBTAG00000019652
NRG1	47	49	25	17	16	25	2.76	3.03	1.46	0.94	1.01	1.57	2.416666667	1.173333333	-1.0424	0.010965224	0.053181527	ENSBTAG00000004150
CCDC159	37	16	30	12	12	10	2.17	0.99	1.75	0.66	0.75	0.63	1.636666667	0.68	-1.2672	0.011055328	0.053453042	ENSBTAG00000032292
MYLK3	12	7	11	32	23	23	0.7	0.43	0.64	1.77	1.44	1.44	0.59	1.55	1.3935	0.011164835	0.053894509	ENSBTAG00000014818
CHST1	61	82	69	49	45	35	3.58	5.08	4.02	2.71	2.83	2.19	4.226666667	2.576666667	-0.714	0.011217273	0.054050696	ENSBTAG00000003721
IKZF5	31	63	52	59	94	114	1.82	3.9	3.03	3.27	5.9	7.14	2.916666667	5.436666667	0.8984	0.011271534	0.054256526	ENSBTAG00000023847
GEM	74	63	75	128	78	137	4.35	3.9	4.37	7.09	4.9	8.58	4.206666667	6.856666667	0.7048	0.011286875	0.054285912	ENSBTAG00000007596
TSNAX	99	143	198	202	221	234	5.82	8.85	11.54	11.19	13.88	14.66	8.736666667	13.24333333	0.6001	0.011295389	0.054297199	ENSBTAG00000047434
BRAP	120	144	111	144	179	256	7.05	8.91	6.47	7.98	11.24	16.03	7.476666667	11.75	0.6522	0.01132	0.054396961	ENSBTAG00000001168
GAR1	128	193	108	210	224	215	7.52	11.95	6.29	11.63	14.07	13.47	8.586666667	13.05666667	0.6046	0.011351991	0.054494966	ENSBTAG00000000748
C11H2orf42	61	40	76	108	91	92	3.58	2.48	4.43	5.98	5.72	5.76	3.496666667	5.82	0.735	0.011469995	0.054930523	ENSBTAG00000016939
TMEM241	89	47	66	44	36	38	5.23	2.91	3.85	2.44	2.26	2.38	3.996666667	2.36	-0.76	0.011492229	0.055018314	ENSBTAG00000010037
XPO1	352	509	397	532	813	797	20.68	31.51	23.13	29.47	51.07	49.92	25.10666667	43.48666667	0.7925	0.011501563	0.05502563	ENSBTAG00000013254
TTBK2	73	100	103	143	115	166	4.29	6.19	6	7.92	7.22	10.4	5.493333333	8.513333333	0.632	0.011591557	0.055324766	ENSBTAG00000006470
SKIL	31	41	33	42	73	83	1.82	2.54	1.92	2.33	4.59	5.2	2.093333333	4.04	0.9486	0.011640303	0.055482297	ENSBTAG00000004154
PTPRN	31	37	42	26	11	16	1.82	2.29	2.45	1.44	0.69	1	2.186666667	1.043333333	-1.0675	0.011811508	0.056051989	ENSBTAG00000013798
PHC3	59	81	62	118	93	111	3.47	5.01	3.61	6.54	5.84	6.95	4.03	6.443333333	0.677	0.011931734	0.056508403	ENSBTAG00000013938
IL12RB1	27	24	21	8	12	9	1.59	1.49	1.22	0.44	0.75	0.56	1.433333333	0.583333333	-1.297	0.012090644	0.057088409	ENSBTAG00000011481
GCC2	109	117	85	127	193	159	6.4	7.24	4.95	7.04	12.12	9.96	6.196666667	9.706666667	0.6475	0.012161981	0.057386806	ENSBTAG00000016038
SMC4	162	297	167	308	488	515	9.52	18.39	9.73	17.06	30.65	32.25	12.54666667	26.65333333	1.087	0.01216706	0.057391563	ENSBTAG00000005862
LRIF1	100	172	144	169	235	225	5.87	10.65	8.39	9.36	14.76	14.09	8.303333333	12.73666667	0.6172	0.012215217	0.057553374	ENSBTAG00000012659
FASTKD1	18	37	35	43	60	73	1.06	2.29	2.04	2.38	3.77	4.57	1.796666667	3.573333333	0.9919	0.012221674	0.057553374	ENSBTAG00000010743
NPR1	18	28	53	92	48	58	1.06	1.73	3.09	5.1	3.02	3.63	1.96	3.916666667	0.9988	0.012221775	0.057553374	ENSBTAG00000006234
SDAD1	122	136	121	139	225	204	7.17	8.42	7.05	7.7	14.13	12.78	7.546666667	11.53666667	0.6123	0.012310414	0.05785484	ENSBTAG00000007639
ATR	82	99	67	100	147	149	4.82	6.13	3.9	5.54	9.23	9.33	4.95	8.033333333	0.6986	0.012342526	0.057986427	ENSBTAG00000011529
TRDMT1	50	34	74	75	104	92	2.94	2.1	4.31	4.15	6.53	5.76	3.116666667	5.48	0.8142	0.012351658	0.058010002	ENSBTAG00000020546
XPNPEP2	39	46	22	27	12	8	2.29	2.85	1.28	1.5	0.75	0.5	2.14	0.916666667	-1.2231	0.012398698	0.05815344	ENSBTAG00000010345
DPH6	90	67	106	128	130	140	5.29	4.15	6.18	7.09	8.17	8.77	5.206666667	8.01	0.6214	0.01240973	0.058185828	ENSBTAG00000001364
MMGT1	37	39	60	77	78	76	2.17	2.41	3.5	4.27	4.9	4.76	2.693333333	4.643333333	0.7858	0.012453325	0.058310224	ENSBTAG00000025297
ABHD18	75	89	122	150	117	172	4.41	5.51	7.11	8.31	7.35	10.77	5.676666667	8.81	0.6341	0.012593912	0.058892726	ENSBTAG00000010630
C20H5orf34	19	27	24	38	54	47	1.12	1.67	1.4	2.1	3.39	2.94	1.396666667	2.81	1.0086	0.012654044	0.059115097	ENSBTAG00000007461
SMIM15	11	10	16	21	35	33	0.65	0.62	0.93	1.16	2.2	2.07	0.733333333	1.81	1.3034	0.012687221	0.05920706	ENSBTAG00000048033
LSMEM2	17	14	12	3	6	3	1	0.87	0.7	0.17	0.38	0.19	0.856666667	0.246666667	-1.7962	0.012800498	0.059641183	ENSBTAG00000000478
KRAS	24	68	73	90	92	116	1.41	4.21	4.25	4.99	5.78	7.27	3.29	6.013333333	0.8701	0.012897559	0.059915217	ENSBTAG00000009778
OLFML3	72	77	61	53	37	40	4.23	4.77	3.55	2.94	2.32	2.51	4.183333333	2.59	-0.6917	0.013105584	0.060681653	ENSBTAG00000011327
CENPJ	40	52	35	57	68	104	2.35	3.22	2.04	3.16	4.27	6.51	2.536666667	4.646666667	0.8733	0.013173135	0.060914408	ENSBTAG00000017048
NOC3L	92	106	130	122	186	190	5.4	6.56	7.58	6.76	11.68	11.9	6.513333333	10.11333333	0.6348	0.013355586	0.061556198	ENSBTAG00000011368
FGD4	22	23	47	47	54	77	1.29	1.42	2.74	2.6	3.39	4.82	1.816666667	3.603333333	0.988	0.013434051	0.061816804	ENSBTAG00000005453
NKX3-2	74	75	87	51	42	58	4.35	4.64	5.07	2.83	2.64	3.63	4.686666667	3.033333333	-0.6277	0.013454635	0.061857939	ENSBTAG00000010896
CCAR1	357	478	468	519	871	818	20.97	29.59	27.27	28.75	54.71	51.23	25.94333333	44.89666667	0.7912	0.013599206	0.062365573	ENSBTAG00000033457
STK32C	46	71	51	34	39	20	2.7	4.4	2.97	1.88	2.45	1.25	3.356666667	1.86	-0.8517	0.013601967	0.062365573	ENSBTAG00000011562
FRMPD1	21	15	30	7	10	8	1.23	0.93	1.75	0.39	0.63	0.5	1.303333333	0.506666667	-1.3631	0.013788543	0.0631184	ENSBTAG00000046574
CDK7	65	67	96	90	133	139	3.82	4.15	5.59	4.99	8.35	8.71	4.52	7.35	0.7014	0.013805578	0.063175868	ENSBTAG00000011046
CD14	3	4	12	15	26	19	0.18	0.25	0.7	0.83	1.63	1.19	0.376666667	1.216666667	1.6916	0.013812438	0.063186751	ENSBTAG00000015032
TRAPPC13	55	106	75	122	138	118	3.23	6.56	4.37	6.76	8.67	7.39	4.72	7.606666667	0.6885	0.013954115	0.063649004	ENSBTAG00000016900
CAP2	36	56	52	72	75	97	2.11	3.47	3.03	3.99	4.71	6.08	2.87	4.926666667	0.7796	0.014030482	0.063955952	ENSBTAG00000016924
MAP10	45	61	48	56	112	101	2.64	3.78	2.8	3.1	7.04	6.33	3.073333333	5.49	0.837	0.014057708	0.064059349	ENSBTAG00000012566
HECW2	24	18	34	55	40	52	1.41	1.11	1.98	3.05	2.51	3.26	1.5	2.94	0.9709	0.014163001	0.06440656	ENSBTAG00000020696
KCNK15	36	31	26	18	13	13	2.11	1.92	1.52	1	0.82	0.81	1.85	0.876666667	-1.0774	0.014170448	0.06440656	ENSBTAG00000003380
OTULINL	14	13	39	58	39	44	0.82	0.8	2.27	3.21	2.45	2.76	1.296666667	2.806666667	1.1141	0.014218295	0.064561591	ENSBTAG00000000672
ERO1B	93	79	98	126	127	147	5.46	4.89	5.71	6.98	7.98	9.21	5.353333333	8.056666667	0.5897	0.014239909	0.064638916	ENSBTAG00000034633
NMUR2	10	8	4	31	18	16	0.59	0.5	0.23	1.72	1.13	1	0.44	1.283333333	1.5443	0.014257782	0.064686528	ENSBTAG00000011131
TRPS1	33	48	44	90	59	68	1.94	2.97	2.56	4.99	3.71	4.26	2.49	4.32	0.7949	0.014293707	0.064820515	ENSBTAG00000017694
MAP9	10	22	17	26	32	54	0.59	1.36	0.99	1.44	2.01	3.38	0.98	2.276666667	1.2161	0.014323111	0.06493297	ENSBTAG00000019053
CRISPLD2	29	30	21	10	13	12	1.7	1.86	1.22	0.55	0.82	0.75	1.593333333	0.706666667	-1.1729	0.014434552	0.065291227	ENSBTAG00000021176
CENPC	47	72	72	62	142	127	2.76	4.46	4.2	3.43	8.92	7.95	3.806666667	6.766666667	0.8299	0.014648683	0.066069028	ENSBTAG00000001323
CNEP1R1	60	58	61	78	98	110	3.52	3.59	3.55	4.32	6.16	6.89	3.553333333	5.79	0.7044	0.014698554	0.066270818	ENSBTAG00000033078
MIER1	51	106	109	124	143	159	3	6.56	6.35	6.87	8.98	9.96	5.303333333	8.603333333	0.698	0.014873114	0.066867358	ENSBTAG00000005443
RAD18	60	65	68	79	129	102	3.52	4.02	3.96	4.38	8.1	6.39	3.833333333	6.29	0.7145	0.014893027	0.066906789	ENSBTAG00000012142
P2RX7	70	87	100	59	41	65	4.11	5.39	5.83	3.27	2.58	4.07	5.11	3.306666667	-0.6279	0.01491532	0.066971246	ENSBTAG00000008948
HES6	20	19	12	6	7	4	1.17	1.18	0.7	0.33	0.44	0.25	1.016666667	0.34	-1.5802	0.014947458	0.067051929	ENSBTAG00000054800
PRPS2	85	75	100	130	115	142	4.99	4.64	5.83	7.2	7.22	8.89	5.153333333	7.77	0.5924	0.015134888	0.067655923	ENSBTAG00000047997
MEIS2	28	37	43	61	67	61	1.64	2.29	2.51	3.38	4.21	3.82	2.146666667	3.803333333	0.8252	0.015255459	0.068048595	ENSBTAG00000003172
UBA6	94	165	180	151	244	294	5.52	10.21	10.49	8.36	15.33	18.41	8.74	14.03333333	0.6832	0.015282221	0.068141692	ENSBTAG00000006837
ATP6V1G2	36	27	25	15	13	13	2.11	1.67	1.46	0.83	0.82	0.81	1.746666667	0.82	-1.0909	0.015307349	0.068232158	ENSBTAG00000014491
TMEM67	104	109	121	144	132	230	6.11	6.75	7.05	7.98	8.29	14.4	6.636666667	10.22333333	0.6233	0.015369407	0.068443863	ENSBTAG00000044190
E2F7	30	46	47	58	72	84	1.76	2.85	2.74	3.21	4.52	5.26	2.45	4.33	0.8216	0.01543351	0.068664265	ENSBTAG00000016931
C22H3orf18	47	72	71	50	35	27	2.76	4.46	4.14	2.77	2.2	1.69	3.786666667	2.22	-0.7704	0.015455177	0.068717297	ENSBTAG00000010165
NHSL2	24	22	23	32	53	51	1.41	1.36	1.34	1.77	3.33	3.19	1.37	2.763333333	1.0122	0.015471505	0.068768205	ENSBTAG00000045565
SLC25A42	34	25	53	17	20	18	2	1.55	3.09	0.94	1.26	1.13	2.213333333	1.11	-0.9957	0.015518639	0.068934244	ENSBTAG00000001816
GPR19	46	29	55	27	16	25	2.7	1.8	3.21	1.5	1.01	1.57	2.57	1.36	-0.9182	0.0155627	0.069073487	ENSBTAG00000011959
TMOD3	228	438	400	533	618	743	13.39	27.11	23.31	29.53	38.82	46.53	21.27	38.29333333	0.8483	0.01556753	0.069073487	ENSBTAG00000048622
RC3H2	96	97	132	144	131	217	5.64	6	7.69	7.98	8.23	13.59	6.443333333	9.933333333	0.6245	0.01557909	0.069093925	ENSBTAG00000023867
GLMN	44	75	73	95	89	129	2.58	4.64	4.25	5.26	5.59	8.08	3.823333333	6.31	0.7228	0.015958881	0.07044592	ENSBTAG00000018737
KIF20B	117	138	83	138	193	185	6.87	8.54	4.84	7.64	12.12	11.59	6.75	10.45	0.6305	0.01610553	0.070849029	ENSBTAG00000005708
CTNNA2	36	30	65	22	15	29	2.11	1.86	3.79	1.22	0.94	1.82	2.586666667	1.326666667	-0.9633	0.01615681	0.070996922	ENSBTAG00000031669
IQCB1	28	35	28	48	58	59	1.64	2.17	1.63	2.66	3.64	3.7	1.813333333	3.333333333	0.8783	0.016311327	0.071420309	ENSBTAG00000013069
RLF	122	160	114	149	204	239	7.17	9.9	6.64	8.25	12.81	14.97	7.903333333	12.01	0.6037	0.016321883	0.07143345	ENSBTAG00000019695
CYP2C18	15	17	15	30	44	28	0.88	1.05	0.87	1.66	2.76	1.75	0.933333333	2.056666667	1.1398	0.016347138	0.071510488	ENSBTAG00000037559
OAS1X	0	0	1	8	3	6	0	0	0.06	0.44	0.19	0.38	0.02	0.336666667	4.0732	0.016388892	0.071670902	ENSBTAG00000053807
PRORP	88	96	79	116	137	140	5.17	5.94	4.6	6.43	8.61	8.77	5.236666667	7.936666667	0.5999	0.016462558	0.071903844	ENSBTAG00000009682
ACTRT3	57	64	57	34	33	41	3.35	3.96	3.32	1.88	2.07	2.57	3.543333333	2.173333333	-0.7052	0.016524644	0.072152667	ENSBTAG00000013141
RRAGD	70	93	108	136	121	148	4.11	5.76	6.29	7.53	7.6	9.27	5.386666667	8.133333333	0.5945	0.016651624	0.072500158	ENSBTAG00000018438
GEN1	64	59	75	86	111	111	3.76	3.65	4.37	4.76	6.97	6.95	3.926666667	6.226666667	0.6652	0.016665935	0.072500158	ENSBTAG00000020059
CCDC103	50	55	69	43	37	21	2.94	3.4	4.02	2.38	2.32	1.32	3.453333333	2.006666667	-0.7832	0.016714266	0.072672086	ENSBTAG00000049540
AP4E1	51	92	65	86	115	141	3	5.7	3.79	4.76	7.22	8.83	4.163333333	6.936666667	0.7365	0.016715765	0.072672086	ENSBTAG00000013616
PRRG4	36	66	88	97	99	119	2.11	4.09	5.13	5.37	6.22	7.45	3.776666667	6.346666667	0.7489	0.016738508	0.072748528	ENSBTAG00000020731
KRIT1	67	69	82	83	132	127	3.94	4.27	4.78	4.6	8.29	7.95	4.33	6.946666667	0.682	0.016772999	0.072853516	ENSBTAG00000002750
FAM83B	21	26	23	47	47	40	1.23	1.61	1.34	2.6	2.95	2.51	1.393333333	2.686666667	0.9473	0.016811758	0.072976902	ENSBTAG00000016058
LRRC46	93	83	59	53	46	51	5.46	5.14	3.44	2.94	2.89	3.19	4.68	3.006666667	-0.6383	0.016936893	0.073452248	ENSBTAG00000001830
WDFY4	75	43	91	144	86	110	4.41	2.66	5.3	7.98	5.4	6.89	4.123333333	6.756666667	0.7125	0.017044786	0.073829322	ENSBTAG00000023028
LLPH	76	99	93	126	158	118	4.46	6.13	5.42	6.98	9.92	7.39	5.336666667	8.096666667	0.6014	0.017227208	0.074505033	ENSBTAG00000002004
AHI1	35	38	31	42	72	74	2.06	2.35	1.81	2.33	4.52	4.63	2.073333333	3.826666667	0.8841	0.01724909	0.074553929	ENSBTAG00000017958
MID2	21	20	18	36	33	50	1.23	1.24	1.05	1.99	2.07	3.13	1.173333333	2.396666667	1.0304	0.017639166	0.075983685	ENSBTAG00000021968
HOMER1	12	23	23	28	45	48	0.7	1.42	1.34	1.55	2.83	3.01	1.153333333	2.463333333	1.0948	0.017801089	0.076447626	ENSBTAG00000025853
TBK1	73	93	74	105	119	142	4.29	5.76	4.31	5.82	7.48	8.89	4.786666667	7.396666667	0.6279	0.018017313	0.077211581	ENSBTAG00000017401
NADK2	57	55	66	84	88	107	3.35	3.4	3.85	4.65	5.53	6.7	3.533333333	5.626666667	0.6713	0.018055774	0.077337861	ENSBTAG00000011334
SPDYA	0	7	0	9	13	16	0	0.43	0	0.5	0.82	1	0.143333333	0.773333333	2.4317	0.018067727	0.077357087	ENSBTAG00000031347
SCN9A	52	69	71	80	108	116	3.05	4.27	4.14	4.43	6.78	7.27	3.82	6.16	0.6894	0.01814362	0.077564251	ENSBTAG00000002425
IL7	8	15	16	24	27	39	0.47	0.93	0.93	1.33	1.7	2.44	0.776666667	1.823333333	1.2312	0.018193495	0.077726762	ENSBTAG00000016284
OLFM4	0	0	0	1	5	6	0	0	0	0.06	0.31	0.38	0.001	0.25	7.9658	0.018274842	0.07800696	ENSBTAG00000022779
RAD1	10	12	13	29	24	28	0.59	0.74	0.76	1.61	1.51	1.75	0.696666667	1.623333333	1.2204	0.018305276	0.078065966	ENSBTAG00000019209
PHEX	71	77	122	57	66	51	4.17	4.77	7.11	3.16	4.15	3.19	5.35	3.5	-0.6122	0.018456177	0.078566921	ENSBTAG00000000419
FMR1	89	179	134	212	175	215	5.23	11.08	7.81	11.74	10.99	13.47	8.04	12.06666667	0.5858	0.01849166	0.078670465	ENSBTAG00000012552
ALG6	73	119	132	145	156	184	4.29	7.37	7.69	8.03	9.8	11.52	6.45	9.783333333	0.601	0.018607539	0.079068022	ENSBTAG00000030706
SIRT1	111	157	134	146	204	245	6.52	9.72	7.81	8.09	12.81	15.34	8.016666667	12.08	0.5915	0.018939213	0.080067704	ENSBTAG00000014023
GPR180	27	29	24	56	44	47	1.59	1.8	1.4	3.1	2.76	2.94	1.596666667	2.933333333	0.8775	0.019149875	0.080699075	ENSBTAG00000005310
TET2	92	114	134	129	174	199	5.4	7.06	7.81	7.15	10.93	12.46	6.756666667	10.18	0.5914	0.01916846	0.080745776	ENSBTAG00000017682
DNAJB13	6	11	12	1	2	3	0.35	0.68	0.7	0.06	0.13	0.19	0.576666667	0.126666667	-2.1867	0.019233036	0.080921089	ENSBTAG00000003682
UHRF1BP1L	57	98	83	104	118	150	3.35	6.07	4.84	5.76	7.41	9.39	4.753333333	7.52	0.6618	0.019431962	0.081552817	ENSBTAG00000006040
CSPG5	71	62	54	48	33	35	4.17	3.84	3.15	2.66	2.07	2.19	3.72	2.306666667	-0.6895	0.019435756	0.081552817	ENSBTAG00000002309
DPY19L3	47	52	74	94	84	95	2.76	3.22	4.31	5.21	5.28	5.95	3.43	5.48	0.676	0.019441025	0.081552817	ENSBTAG00000015165
SLC6A2	18	14	5	1	5	3	1.06	0.87	0.29	0.06	0.31	0.19	0.74	0.186666667	-1.9871	0.019456146	0.081591971	ENSBTAG00000003353
CALB1	22	35	57	44	68	103	1.29	2.17	3.32	2.44	4.27	6.45	2.26	4.386666667	0.9568	0.019640457	0.082218171	ENSBTAG00000015924
BRMS1L	63	71	73	90	116	110	3.7	4.4	4.25	4.99	7.29	6.89	4.116666667	6.39	0.6343	0.019959163	0.083181862	ENSBTAG00000018400
GMFB	37	65	64	89	79	102	2.17	4.02	3.73	4.93	4.96	6.39	3.306666667	5.426666667	0.7147	0.020007211	0.083317721	ENSBTAG00000054095
MIS18A	66	92	76	130	118	105	3.88	5.7	4.43	7.2	7.41	6.58	4.67	7.063333333	0.5969	0.020045819	0.08342044	ENSBTAG00000016619
NOX1	0	0	0	6	1	5	0	0	0	0.33	0.06	0.31	0.001	0.233333333	7.8662	0.020181496	0.083860567	ENSBTAG00000016761
CDC40	66	76	74	106	100	119	3.88	4.7	4.31	5.87	6.28	7.45	4.296666667	6.533333333	0.6046	0.020213894	0.083946023	ENSBTAG00000000409
TSSK1B	30	25	33	15	9	18	1.76	1.55	1.92	0.83	0.57	1.13	1.743333333	0.843333333	-1.0477	0.020246796	0.084032845	ENSBTAG00000045955
TC2N	70	87	80	106	125	123	4.11	5.39	4.66	5.87	7.85	7.7	4.72	7.14	0.5971	0.020341243	0.084350348	ENSBTAG00000003375
SLC37A2	29	55	41	27	17	23	1.7	3.4	2.39	1.5	1.07	1.44	2.496666667	1.336666667	-0.9014	0.020403465	0.08453378	ENSBTAG00000016704
ZC2HC1A	47	81	77	98	89	143	2.76	5.01	4.49	5.43	5.59	8.96	4.086666667	6.66	0.7046	0.020416262	0.084561952	ENSBTAG00000018902
B3GNT5	42	60	61	87	77	96	2.47	3.71	3.55	4.82	4.84	6.01	3.243333333	5.223333333	0.6875	0.020463183	0.084681659	ENSBTAG00000010397
YTHDC2	86	142	87	128	176	179	5.05	8.79	5.07	7.09	11.06	11.21	6.303333333	9.786666667	0.6347	0.020575955	0.085073429	ENSBTAG00000014099
ODF2L	26	57	59	70	85	88	1.53	3.53	3.44	3.88	5.34	5.51	2.833333333	4.91	0.7932	0.020655737	0.085303232	ENSBTAG00000012907
SNX16	62	76	85	89	109	149	3.64	4.7	4.95	4.93	6.85	9.33	4.43	7.036666667	0.6676	0.020704	0.085468811	ENSBTAG00000019639
ZNF583	37	28	21	48	48	62	2.17	1.73	1.22	2.66	3.02	3.88	1.706666667	3.186666667	0.9009	0.020725397	0.085515768	ENSBTAG00000000801
ZSWIM3	69	62	73	46	36	49	4.05	3.84	4.25	2.55	2.26	3.07	4.046666667	2.626666667	-0.6235	0.020781015	0.085670037	ENSBTAG00000000958
ARSD	47	41	88	31	35	35	2.76	2.54	5.13	1.72	2.2	2.19	3.476666667	2.036666667	-0.7715	0.020797986	0.085714939	ENSBTAG00000051224
USPL1	60	59	67	88	79	126	3.52	3.65	3.9	4.87	4.96	7.89	3.69	5.906666667	0.6787	0.020816566	0.085766442	ENSBTAG00000001178
KLF2	1085	736	1117	743	407	730	63.74	45.56	65.09	41.16	25.57	45.72	58.13	37.48333333	-0.633	0.020895658	0.086042023	ENSBTAG00000052504
PCED1B	85	52	69	48	38	44	4.99	3.22	4.02	2.66	2.39	2.76	4.076666667	2.603333333	-0.647	0.020919732	0.086116001	ENSBTAG00000011838
HES7	9	9	8	1	1	3	0.53	0.56	0.47	0.06	0.06	0.19	0.52	0.103333333	-2.3312	0.021082196	0.086641314	ENSBTAG00000012436
LIN9	27	24	38	37	63	63	1.59	1.49	2.21	2.05	3.96	3.95	1.763333333	3.32	0.9129	0.021381348	0.08768343	ENSBTAG00000033267
EFEMP2	85	51	60	39	24	53	4.99	3.16	3.5	2.16	1.51	3.32	3.883333333	2.33	-0.737	0.021418886	0.087786302	ENSBTAG00000021457
RNF2	643	928	1244	1343	1426	1703	37.77	57.45	72.49	74.39	89.58	106.66	55.90333333	90.21	0.6904	0.021440467	0.087816316	ENSBTAG00000000023
MPHOSPH6	52	57	46	72	85	91	3.05	3.53	2.68	3.99	5.34	5.7	3.086666667	5.01	0.6988	0.021444895	0.087816316	ENSBTAG00000009746
LRRCC1	65	117	94	113	155	156	3.82	7.24	5.48	6.26	9.74	9.77	5.513333333	8.59	0.6397	0.021468088	0.087818409	ENSBTAG00000003338
LRCH2	19	42	45	55	52	88	1.12	2.6	2.62	3.05	3.27	5.51	2.113333333	3.943333333	0.8999	0.021652908	0.088384388	ENSBTAG00000050382
ERAS	34	31	15	8	12	15	2	1.92	0.87	0.44	0.75	0.94	1.596666667	0.71	-1.1692	0.021776846	0.088814508	ENSBTAG00000012954
TAF13	35	49	70	64	92	101	2.06	3.03	4.08	3.55	5.78	6.33	3.056666667	5.22	0.7721	0.021810526	0.088926144	ENSBTAG00000049309
C6H4orf48	76	70	53	48	47	28	4.46	4.33	3.09	2.66	2.95	1.75	3.96	2.453333333	-0.6908	0.022008587	0.089604118	ENSBTAG00000031395
RASGRF2	5	3	8	30	7	16	0.29	0.19	0.47	1.66	0.44	1	0.316666667	1.033333333	1.7063	0.022040572	0.089626107	ENSBTAG00000030259
KIAA1841	26	23	24	64	41	34	1.53	1.42	1.4	3.55	2.58	2.13	1.45	2.753333333	0.9251	0.022045175	0.089626107	ENSBTAG00000054531
ENTPD8	78	69	138	75	60	48	4.58	4.27	8.04	4.15	3.77	3.01	5.63	3.643333333	-0.6279	0.022045772	0.089626107	ENSBTAG00000030246
AP5M1	66	74	75	108	99	114	3.88	4.58	4.37	5.98	6.22	7.14	4.276666667	6.446666667	0.5921	0.022094489	0.089772392	ENSBTAG00000013043
IPMK	27	41	53	54	77	77	1.59	2.54	3.09	2.99	4.84	4.82	2.406666667	4.216666667	0.8091	0.022455178	0.090819334	ENSBTAG00000011197
PITX3	15	18	34	7	14	5	0.88	1.11	1.98	0.39	0.88	0.31	1.323333333	0.526666667	-1.3292	0.022480919	0.090886108	ENSBTAG00000015702
PHF14	49	25	31	59	54	72	2.88	1.55	1.81	3.27	3.39	4.51	2.08	3.723333333	0.84	0.02251375	0.090977749	ENSBTAG00000011819
FIGNL1	65	93	86	106	135	125	3.82	5.76	5.01	5.87	8.48	7.83	4.863333333	7.393333333	0.6043	0.022542411	0.091041377	ENSBTAG00000001500
PHF6	48	58	61	93	92	76	2.82	3.59	3.55	5.15	5.78	4.76	3.32	5.23	0.6556	0.022587009	0.091169266	ENSBTAG00000015196
RNF168	56	54	47	58	88	114	3.29	3.34	2.74	3.21	5.53	7.14	3.123333333	5.293333333	0.7611	0.02280154	0.091929915	ENSBTAG00000013317
GALNT18	6	4	16	20	25	23	0.35	0.25	0.93	1.11	1.57	1.44	0.51	1.373333333	1.4291	0.0228316	0.092024796	ENSBTAG00000002914
TM6SF1	23	31	36	34	59	74	1.35	1.92	2.1	1.88	3.71	4.63	1.79	3.406666667	0.9284	0.022945702	0.092352684	ENSBTAG00000012926
DCUN1D1	93	70	72	87	124	153	5.46	4.33	4.2	4.82	7.79	9.58	4.663333333	7.396666667	0.6655	0.022979163	0.09238187	ENSBTAG00000012797
DBH	13	27	22	7	10	8	0.76	1.67	1.28	0.39	0.63	0.5	1.236666667	0.506666667	-1.2873	0.023055422	0.092662029	ENSBTAG00000004508
KLHDC1	22	46	45	56	66	76	1.29	2.85	2.62	3.1	4.15	4.76	2.253333333	4.003333333	0.8291	0.023206381	0.093030072	ENSBTAG00000031697
PLAC1	1	4	6	0	0	0	0.06	0.25	0.35	0	0	0	0.22	0.001	-7.7814	0.023223042	0.093070401	ENSBTAG00000006293
ANKS4B	40	34	43	56	74	65	2.35	2.1	2.51	3.1	4.65	4.07	2.32	3.94	0.7641	0.023305427	0.093320993	ENSBTAG00000009837
LAG3	6	1	4	0	0	0	0.35	0.06	0.23	0	0	0	0.213333333	0.001	-7.737	0.023314953	0.093332631	ENSBTAG00000034295
RAD54B	33	51	39	51	68	94	1.94	3.16	2.27	2.83	4.27	5.89	2.456666667	4.33	0.8177	0.023346963	0.09338123	ENSBTAG00000000632
IQUB	28	24	26	14	10	13	1.64	1.49	1.52	0.78	0.63	0.81	1.55	0.74	-1.0667	0.02335662	0.093390082	ENSBTAG00000004405
MOB4	69	127	131	157	147	184	4.05	7.86	7.63	8.7	9.23	11.52	6.513333333	9.816666667	0.5918	0.023422693	0.093553609	ENSBTAG00000019116
TMEM161B	75	88	73	98	132	124	4.41	5.45	4.25	5.43	8.29	7.77	4.703333333	7.163333333	0.6069	0.023509078	0.093843289	ENSBTAG00000008484
RASA2	39	72	65	85	95	101	2.29	4.46	3.79	4.71	5.97	6.33	3.513333333	5.67	0.6905	0.023627881	0.094134956	ENSBTAG00000015413
IGSF10	2	5	1	5	17	13	0.12	0.31	0.06	0.28	1.07	0.81	0.163333333	0.72	2.1402	0.023666986	0.094233504	ENSBTAG00000001728
ANKRD34A	20	32	19	12	14	1	1.17	1.98	1.11	0.66	0.88	0.06	1.42	0.533333333	-1.4128	0.023704692	0.094286898	ENSBTAG00000008365
HTRA3	43	50	58	23	27	38	2.53	3.1	3.38	1.27	1.7	2.38	3.003333333	1.783333333	-0.752	0.023722461	0.094321201	ENSBTAG00000047613
AFF2	83	52	100	143	89	132	4.88	3.22	5.83	7.92	5.59	8.27	4.643333333	7.26	0.6448	0.023816685	0.094643024	ENSBTAG00000020750
TSHZ3	53	60	60	99	78	90	3.11	3.71	3.5	5.48	4.9	5.64	3.44	5.34	0.6344	0.023816827	0.094643024	ENSBTAG00000002687
TRAV16	15	13	15	38	20	35	0.88	0.8	0.87	2.1	1.26	2.19	0.85	1.85	1.122	0.023897146	0.094881966	ENSBTAG00000040504
LTN1	41	103	66	99	98	155	2.41	6.38	3.85	5.48	6.16	9.71	4.213333333	7.116666667	0.7562	0.023942517	0.095008597	ENSBTAG00000000201
BCLAF3	39	68	71	68	102	123	2.29	4.21	4.14	3.77	6.41	7.7	3.546666667	5.96	0.7488	0.023973552	0.095104981	ENSBTAG00000021962
TBC1D16	48	23	40	27	13	17	2.82	1.42	2.33	1.5	0.82	1.06	2.19	1.126666667	-0.9589	0.024175632	0.095771913	ENSBTAG00000003192
PADI4	1	0	3	5	17	4	0.06	0	0.17	0.28	1.07	0.25	0.076666667	0.533333333	2.7984	0.02422934	0.095871097	ENSBTAG00000012052
PNPLA8	31	74	61	89	62	141	1.82	4.58	3.55	4.93	3.89	8.83	3.316666667	5.883333333	0.8269	0.024234668	0.095871097	ENSBTAG00000024387
B3GNTL1	38	46	62	32	34	16	2.23	2.85	3.61	1.77	2.14	1	2.896666667	1.636666667	-0.8236	0.024249469	0.095902737	ENSBTAG00000052072
NECTIN4	30	26	25	8	15	15	1.76	1.61	1.46	0.44	0.94	0.94	1.61	0.773333333	-1.0579	0.024582335	0.096784793	ENSBTAG00000017877
LAMA3	27	32	52	56	66	68	1.59	1.98	3.03	3.1	4.15	4.26	2.2	3.836666667	0.8023	0.024755715	0.097331519	ENSBTAG00000027181
CHD9	164	317	303	360	478	597	9.63	19.62	17.66	19.94	30.03	37.39	15.63666667	29.12	0.8971	0.024889358	0.097720707	ENSBTAG00000002287
ELMOD2	60	60	56	74	85	118	3.52	3.71	3.26	4.1	5.34	7.39	3.496666667	5.61	0.682	0.02511948	0.098404988	ENSBTAG00000014007
H1-4	1	4	4	4	19	14	0.06	0.25	0.23	0.22	1.19	0.88	0.18	0.763333333	2.0843	0.025255065	0.098853738	ENSBTAG00000047206
KLRG2	2	1	0	7	5	10	0.12	0.06	0	0.39	0.31	0.63	0.06	0.443333333	2.8854	0.025312745	0.098992198	ENSBTAG00000017793
PROX2	12	17	15	25	29	39	0.7	1.05	0.87	1.38	1.82	2.44	0.873333333	1.88	1.1061	0.025801932	0.10049211	ENSBTAG00000015052
GRO1	12	11	9	33	15	28	0.7	0.68	0.52	1.83	0.94	1.75	0.633333333	1.506666667	1.2503	0.026032656	0.101024085	ENSBTAG00000037558
FCGR1A	73	73	102	52	73	30	4.29	4.52	5.94	2.88	4.59	1.88	4.916666667	3.116666667	-0.6577	0.026201888	0.101572838	ENSBTAG00000008592
SSPO	45	44	72	35	29	33	2.64	2.72	4.2	1.94	1.82	2.07	3.186666667	1.943333333	-0.7135	0.026312606	0.101917975	ENSBTAG00000008542
PPM1L	30	30	50	71	48	69	1.76	1.86	2.91	3.93	3.02	4.32	2.176666667	3.756666667	0.7873	0.026579453	0.102712328	ENSBTAG00000001274
COQ10B	58	55	82	84	91	127	3.41	3.4	4.78	4.65	5.72	7.95	3.863333333	6.106666667	0.6605	0.026645076	0.10286663	ENSBTAG00000004659
CACNA1B	79	68	85	39	64	48	4.64	4.21	4.95	2.16	4.02	3.01	4.6	3.063333333	-0.5865	0.026665131	0.102915872	ENSBTAG00000007882
GPR132	54	38	48	30	31	21	3.17	2.35	2.8	1.66	1.95	1.32	2.773333333	1.643333333	-0.755	0.026703784	0.102953249	ENSBTAG00000005647
CHI3L2	1	1	1	5	10	6	0.06	0.06	0.06	0.28	0.63	0.38	0.06	0.43	2.8413	0.026710192	0.102953249	ENSBTAG00000013578
NPHP3	56	59	54	77	87	97	3.29	3.65	3.15	4.27	5.46	6.08	3.363333333	5.27	0.6479	0.026718628	0.102953249	ENSBTAG00000005769
IGF2	31	44	32	22	16	20	1.82	2.72	1.86	1.22	1.01	1.25	2.133333333	1.16	-0.879	0.026848269	0.103339817	ENSBTAG00000013066
CRLS1	63	65	93	109	100	120	3.7	4.02	5.42	6.04	6.28	7.52	4.38	6.613333333	0.5944	0.026872661	0.103380562	ENSBTAG00000000065
SLC35A3	26	91	73	114	153	179	1.53	5.63	4.25	6.31	9.61	11.21	3.803333333	9.043333333	1.2496	0.026902897	0.103437126	ENSBTAG00000012454
HOXA1	40	40	78	31	30	31	2.35	2.48	4.55	1.72	1.88	1.94	3.126666667	1.846666667	-0.7597	0.027131908	0.104100276	ENSBTAG00000013263
KLC3	5	5	8	0	1	1	0.29	0.31	0.47	0	0.06	0.06	0.356666667	0.04	-3.1565	0.027479152	0.105079622	ENSBTAG00000002070
CYGB	18	15	37	9	10	11	1.06	0.93	2.16	0.5	0.63	0.69	1.383333333	0.606666667	-1.1892	0.027508864	0.105107717	ENSBTAG00000005556
POGLUT1	46	60	59	70	80	112	2.7	3.71	3.44	3.88	5.03	7.01	3.283333333	5.306666667	0.6926	0.027675357	0.105575873	ENSBTAG00000008562
SELENOI	48	66	41	82	70	98	2.82	4.09	2.39	4.54	4.4	6.14	3.1	5.026666667	0.6973	0.027832001	0.106018061	ENSBTAG00000007837
ANGPTL4	4	3	3	0	0	0	0.23	0.19	0.17	0	0	0	0.196666667	0.001	-7.6196	0.027844874	0.106018061	ENSBTAG00000002473
PDZD2	1	4	6	16	13	10	0.06	0.25	0.35	0.89	0.82	0.63	0.22	0.78	1.826	0.027941247	0.106298876	ENSBTAG00000014455
IL22RA1	9	26	19	34	44	33	0.53	1.61	1.11	1.88	2.76	2.07	1.083333333	2.236666667	1.0459	0.0280556	0.106647588	ENSBTAG00000001100
PAWR	34	88	90	96	101	155	2	5.45	5.24	5.32	6.34	9.71	4.23	7.123333333	0.7519	0.028168817	0.106933805	ENSBTAG00000043949
FYB1	20	21	49	11	14	17	1.17	1.3	2.86	0.61	0.88	1.06	1.776666667	0.85	-1.0636	0.028218194	0.107034789	ENSBTAG00000001492
VEPH1	60	76	91	47	59	43	3.52	4.7	5.3	2.6	3.71	2.69	4.506666667	3	-0.5871	0.028362875	0.107323718	ENSBTAG00000024643
KLF15	16	12	15	4	6	5	0.94	0.74	0.87	0.22	0.38	0.31	0.85	0.303333333	-1.4866	0.028413699	0.10742845	ENSBTAG00000008313
SLC35B3	64	81	106	107	140	125	3.76	5.01	6.18	5.93	8.79	7.83	4.983333333	7.516666667	0.593	0.028504217	0.107627467	ENSBTAG00000009157
CKMT1A	51	66	75	50	40	33	3	4.09	4.37	2.77	2.51	2.07	3.82	2.45	-0.6408	0.028574323	0.107801908	ENSBTAG00000007502
CNTLN	49	90	59	84	115	114	2.88	5.57	3.44	4.65	7.22	7.14	3.963333333	6.336666667	0.677	0.028993271	0.109063156	ENSBTAG00000001847
CPVL	2	9	3	0	0	1	0.12	0.56	0.17	0	0	0.06	0.283333333	0.02	-3.8244	0.029041377	0.109129631	ENSBTAG00000007146
INTS2	76	83	55	100	86	149	4.46	5.14	3.21	5.54	5.4	9.33	4.27	6.756666667	0.6621	0.029139514	0.109469226	ENSBTAG00000012070
PTBP2	30	50	51	64	61	93	1.76	3.1	2.97	3.55	3.83	5.82	2.61	4.4	0.7535	0.029211172	0.109679977	ENSBTAG00000008809
NAMPT	71	117	98	110	148	170	4.17	7.24	5.71	6.09	9.3	10.65	5.706666667	8.68	0.605	0.029226565	0.109682611	ENSBTAG00000015509
RBM7	51	60	73	77	94	112	3	3.71	4.25	4.27	5.9	7.01	3.653333333	5.726666667	0.6485	0.029346021	0.110010514	ENSBTAG00000008219
ZNF354A	25	40	33	45	66	59	1.47	2.48	1.92	2.49	4.15	3.7	1.956666667	3.446666667	0.8168	0.02940856	0.110149852	ENSBTAG00000006428
ROR1	30	41	43	57	59	73	1.76	2.54	2.51	3.16	3.71	4.57	2.27	3.813333333	0.7484	0.02941444	0.110149852	ENSBTAG00000012312
CNST	29	24	30	59	44	43	1.7	1.49	1.75	3.27	2.76	2.69	1.646666667	2.906666667	0.8198	0.029571484	0.110496269	ENSBTAG00000000511
FAM229B	30	31	51	19	22	20	1.76	1.92	2.97	1.05	1.38	1.25	2.216666667	1.226666667	-0.8536	0.029616884	0.110588368	ENSBTAG00000033429
SLC9B1	2	17	12	4	2	1	0.12	1.05	0.7	0.22	0.13	0.06	0.623333333	0.136666667	-2.1893	0.029617822	0.110588368	ENSBTAG00000009673
SRSF12	46	49	35	75	70	65	2.7	3.03	2.04	4.15	4.4	4.07	2.59	4.206666667	0.6997	0.029782132	0.110966776	ENSBTAG00000046235
SYDE2	59	86	54	93	98	116	3.47	5.32	3.15	5.15	6.16	7.27	3.98	6.193333333	0.6379	0.029892789	0.111320239	ENSBTAG00000003444
LRRC63	13	19	14	25	27	44	0.76	1.18	0.82	1.38	1.7	2.76	0.92	1.946666667	1.0813	0.030014793	0.111745068	ENSBTAG00000015994
DNAJC27	32	34	29	43	54	67	1.88	2.1	1.69	2.38	3.39	4.2	1.89	3.323333333	0.8142	0.030154987	0.112192001	ENSBTAG00000018239
DNAJC25	46	83	87	113	102	114	2.7	5.14	5.07	6.26	6.41	7.14	4.303333333	6.603333333	0.6177	0.030656436	0.113564135	ENSBTAG00000030960
RNF186	4	3	8	13	10	23	0.23	0.19	0.47	0.72	0.63	1.44	0.296666667	0.93	1.6484	0.030665805	0.113569	ENSBTAG00000030367
PLCH2	51	46	57	36	30	30	3	2.85	3.32	1.99	1.88	1.88	3.056666667	1.916666667	-0.6734	0.03068761	0.113590079	ENSBTAG00000002464
TNFRSF4	63	62	50	23	35	48	3.7	3.84	2.91	1.27	2.2	3.01	3.483333333	2.16	-0.6894	0.030726316	0.113673662	ENSBTAG00000015635
TBPL1	63	67	111	142	108	110	3.7	4.15	6.47	7.87	6.78	6.89	4.773333333	7.18	0.589	0.030817542	0.11398125	ENSBTAG00000035370
TEX9	25	30	13	33	49	49	1.47	1.86	0.76	1.83	3.08	3.07	1.363333333	2.66	0.9643	0.030923105	0.114221864	ENSBTAG00000031433
ODF3L1	7	4	0	0	0	0	0.41	0.25	0	0	0	0	0.22	0.001	-7.7814	0.031095477	0.114708303	ENSBTAG00000019506
COL17A1	24	31	38	22	15	11	1.41	1.92	2.21	1.22	0.94	0.69	1.846666667	0.95	-0.9589	0.031154609	0.114865255	ENSBTAG00000002430
MMP3	1	0	1	7	6	5	0.06	0	0.06	0.39	0.38	0.31	0.04	0.36	3.1699	0.031158786	0.114865255	ENSBTAG00000037768
TMOD2	28	21	16	46	37	39	1.64	1.3	0.93	2.55	2.32	2.44	1.29	2.436666667	0.9175	0.031170613	0.114865255	ENSBTAG00000014011
H1-9	20	18	23	12	10	4	1.17	1.11	1.34	0.66	0.63	0.25	1.206666667	0.513333333	-1.2331	0.031208796	0.114945878	ENSBTAG00000043979
CARD14	40	38	47	19	29	24	2.35	2.35	2.74	1.05	1.82	1.5	2.48	1.456666667	-0.7677	0.031632476	0.116071169	ENSBTAG00000015261
TLR10	1	4	5	0	0	0	0.06	0.25	0.29	0	0	0	0.2	0.001	-7.6439	0.031748557	0.116386611	ENSBTAG00000014042
FGFR1OP2	27	59	46	63	70	88	1.59	3.65	2.68	3.49	4.4	5.51	2.64	4.466666667	0.7587	0.031924076	0.116847755	ENSBTAG00000004532
NSUN3	46	67	63	79	97	94	2.7	4.15	3.67	4.38	6.09	5.89	3.506666667	5.453333333	0.637	0.032009656	0.117100193	ENSBTAG00000015728
ADAMTS14	2	1	0	9	4	8	0.12	0.06	0	0.5	0.25	0.5	0.06	0.416666667	2.7959	0.032018277	0.117101345	ENSBTAG00000021177
MME	143	194	319	316	367	470	8.4	12.01	18.59	17.5	23.05	29.44	13	23.33	0.8437	0.032327207	0.118078056	ENSBTAG00000002075
FCHO2	24	58	35	67	70	64	1.41	3.59	2.04	3.71	4.4	4.01	2.346666667	4.04	0.7837	0.032421517	0.118361203	ENSBTAG00000017545
RAB33A	27	24	32	22	12	6	1.59	1.49	1.86	1.22	0.75	0.38	1.646666667	0.783333333	-1.0719	0.032966056	0.11979365	ENSBTAG00000034712
RELN	20	10	18	28	29	40	1.17	0.62	1.05	1.55	1.82	2.51	0.946666667	1.96	1.0499	0.033125898	0.12030146	ENSBTAG00000003658
AFG1L	26	34	32	54	51	51	1.53	2.1	1.86	2.99	3.2	3.19	1.83	3.126666667	0.7728	0.033342977	0.120849007	ENSBTAG00000014592
NOG	40	43	36	21	21	27	2.35	2.66	2.1	1.16	1.32	1.69	2.37	1.39	-0.7698	0.03356259	0.121503059	ENSBTAG00000040282
TMEM107	48	60	59	29	34	42	2.82	3.71	3.44	1.61	2.14	2.63	3.323333333	2.126666667	-0.644	0.033587601	0.121503059	ENSBTAG00000001702
SLC7A11	7	9	14	2	2	4	0.41	0.56	0.82	0.11	0.13	0.25	0.596666667	0.163333333	-1.8691	0.033713907	0.121776228	ENSBTAG00000034075
MTF2	45	58	47	66	85	84	2.64	3.59	2.74	3.66	5.34	5.26	2.99	4.753333333	0.6688	0.033784282	0.121915687	ENSBTAG00000001393
USP45	24	15	28	38	35	51	1.41	0.93	1.63	2.1	2.2	3.19	1.323333333	2.496666667	0.9158	0.033893572	0.122216234	ENSBTAG00000018528
POLR2K	62	44	43	65	113	65	3.64	2.72	2.51	3.6	7.1	4.07	2.956666667	4.923333333	0.7357	0.034089986	0.122677763	ENSBTAG00000022539
CCDC153	54	54	38	41	27	19	3.17	3.34	2.21	2.27	1.7	1.19	2.906666667	1.72	-0.757	0.034091175	0.122677763	ENSBTAG00000017794
TTC9B	35	27	14	3	15	14	2.06	1.67	0.82	0.17	0.94	0.88	1.516666667	0.663333333	-1.1931	0.034106198	0.122700508	ENSBTAG00000046666
DNAI1	14	13	22	8	7	4	0.82	0.8	1.28	0.44	0.44	0.25	0.966666667	0.376666667	-1.3597	0.034131314	0.122714201	ENSBTAG00000008538
ATP8A1	23	20	34	47	38	52	1.35	1.24	1.98	2.6	2.39	3.26	1.523333333	2.75	0.8522	0.034219737	0.122920782	ENSBTAG00000011156
CEP135	18	33	18	31	46	54	1.06	2.04	1.05	1.72	2.89	3.38	1.383333333	2.663333333	0.9451	0.034385482	0.123359011	ENSBTAG00000009471
ANKRD26	89	74	52	68	134	142	5.23	4.58	3.03	3.77	8.42	8.89	4.28	7.026666667	0.7152	0.034707265	0.12416588	ENSBTAG00000008288
ADAM11	38	48	58	38	21	28	2.23	2.97	3.38	2.1	1.32	1.75	2.86	1.723333333	-0.7308	0.034841739	0.124473809	ENSBTAG00000001735
PTPRCAP	69	47	64	39	27	48	4.05	2.91	3.73	2.16	1.7	3.01	3.563333333	2.29	-0.6379	0.035084599	0.125039878	ENSBTAG00000004782
CGA	8	5	14	3	3	0	0.47	0.31	0.82	0.17	0.19	0	0.533333333	0.12	-2.152	0.035370698	0.125800079	ENSBTAG00000016138
SPATA5	56	59	82	93	95	104	3.29	3.65	4.78	5.15	5.97	6.51	3.906666667	5.876666667	0.5891	0.035641543	0.126588592	ENSBTAG00000000125
MYO1F	43	47	43	29	34	14	2.53	2.91	2.51	1.61	2.14	0.88	2.65	1.543333333	-0.7799	0.035644848	0.126588592	ENSBTAG00000007661
SAR1B	52	41	54	76	56	102	3.05	2.54	3.15	4.21	3.52	6.39	2.913333333	4.706666667	0.692	0.035873945	0.127173368	ENSBTAG00000021226
ZAN	52	51	62	30	36	39	3.05	3.16	3.61	1.66	2.26	2.44	3.273333333	2.12	-0.6267	0.035881669	0.127173368	ENSBTAG00000003432
ZNF184	53	66	62	73	95	107	3.11	4.09	3.61	4.04	5.97	6.7	3.603333333	5.57	0.6283	0.036109425	0.127817287	ENSBTAG00000011498
SLC6A12	47	52	52	30	29	36	2.76	3.22	3.03	1.66	1.82	2.25	3.003333333	1.91	-0.653	0.036578842	0.128983295	ENSBTAG00000038415
TMEM38B	19	34	30	47	47	51	1.12	2.1	1.75	2.6	2.95	3.19	1.656666667	2.913333333	0.8144	0.036661731	0.129223437	ENSBTAG00000034867
PNPLA1	5	2	6	1	0	0	0.29	0.12	0.35	0.06	0	0	0.253333333	0.02	-3.663	0.036735768	0.129327915	ENSBTAG00000015118
HNF4A	15	8	18	10	0	2	0.88	0.5	1.05	0.55	0	0.13	0.81	0.226666667	-1.8373	0.036776198	0.129400452	ENSBTAG00000012116
NIPBL	249	339	316	326	553	651	14.63	20.99	18.41	18.06	34.74	40.77	18.01	31.19	0.7923	0.037033926	0.129966969	ENSBTAG00000000579
SLC35A1	47	59	67	88	89	83	2.76	3.65	3.9	4.87	5.59	5.2	3.436666667	5.22	0.603	0.037181203	0.130337589	ENSBTAG00000014057
SGMS2	29	36	52	62	67	61	1.7	2.23	3.03	3.43	4.21	3.82	2.32	3.82	0.7194	0.037208532	0.130375217	ENSBTAG00000016805
MUSTN1	8	2	3	0	0	1	0.47	0.12	0.17	0	0	0.06	0.253333333	0.02	-3.663	0.037554601	0.131222384	ENSBTAG00000032531
DNAJC24	32	24	27	44	56	43	1.88	1.49	1.57	2.44	3.52	2.69	1.646666667	2.883333333	0.8082	0.038034977	0.13260513	ENSBTAG00000050888
NKX2-8	1	1	0	4	2	12	0.06	0.06	0	0.22	0.13	0.75	0.04	0.366666667	3.1964	0.038062923	0.132612358	ENSBTAG00000013352
TUBA1C	2188	2325	1300	3379	3023	2726	128.54	143.93	75.76	187.18	189.89	170.73	116.0766667	182.6	0.6536	0.038074674	0.132612358	ENSBTAG00000039992
CALN1	2	1	3	3	11	13	0.12	0.06	0.17	0.17	0.69	0.81	0.116666667	0.556666667	2.2544	0.038174918	0.132797477	ENSBTAG00000043969
OSBPL11	50	43	70	84	77	87	2.94	2.66	4.08	4.65	4.84	5.45	3.226666667	4.98	0.6261	0.038383975	0.133425954	ENSBTAG00000006471
FCMR	10	15	27	4	6	10	0.59	0.93	1.57	0.22	0.38	0.63	1.03	0.41	-1.3289	0.038503013	0.133642042	ENSBTAG00000019796
CENPK	21	27	24	28	36	72	1.23	1.67	1.4	1.55	2.26	4.51	1.433333333	2.773333333	0.9522	0.038697633	0.134098942	ENSBTAG00000044175
SDR42E2	22	17	9	8	2	8	1.29	1.05	0.52	0.44	0.13	0.5	0.953333333	0.356666667	-1.4184	0.038731334	0.13417029	ENSBTAG00000013052
ZFP30	55	74	88	73	125	134	3.23	4.58	5.13	4.04	7.85	8.39	4.313333333	6.76	0.6482	0.039175294	0.135373724	ENSBTAG00000051435
SLC30A3	10	15	9	2	1	7	0.59	0.93	0.52	0.11	0.06	0.44	0.68	0.203333333	-1.7417	0.039213073	0.135406591	ENSBTAG00000011381
TMEM176B	37	27	39	65	60	45	2.17	1.67	2.27	3.6	3.77	2.82	2.036666667	3.396666667	0.7379	0.03961882	0.136440092	ENSBTAG00000016766
COL11A2	20	10	7	6	2	4	1.17	0.62	0.41	0.33	0.13	0.25	0.733333333	0.236666667	-1.6316	0.040132708	0.137886653	ENSBTAG00000000601
LYSMD3	30	51	35	52	68	71	1.76	3.16	2.04	2.88	4.27	4.45	2.32	3.866666667	0.737	0.040656873	0.139207767	ENSBTAG00000027713
NECAB3	24	33	36	65	35	60	1.41	2.04	2.1	3.6	2.2	3.76	1.85	3.186666667	0.7845	0.040914	0.139841572	ENSBTAG00000003946
SHC3	5	4	5	17	21	5	0.29	0.25	0.29	0.94	1.32	0.31	0.276666667	0.856666667	1.6306	0.040928681	0.139857847	ENSBTAG00000011375
DNAH1	12	8	26	35	32	27	0.7	0.5	1.52	1.94	2.01	1.69	0.906666667	1.88	1.0521	0.041101218	0.140209551	ENSBTAG00000047794
MCF2L	39	28	44	23	23	18	2.29	1.73	2.56	1.27	1.44	1.13	2.193333333	1.28	-0.777	0.041180887	0.140379431	ENSBTAG00000017289
COX18	62	91	79	95	105	143	3.64	5.63	4.6	5.26	6.6	8.96	4.623333333	6.94	0.586	0.041204684	0.1404266	ENSBTAG00000005394
CNN1	19	31	22	16	12	7	1.12	1.92	1.28	0.89	0.75	0.44	1.44	0.693333333	-1.0544	0.041262671	0.140556269	ENSBTAG00000011207
RAB8B	53	98	98	104	145	122	3.11	6.07	5.71	5.76	9.11	7.64	4.963333333	7.503333333	0.5962	0.041493273	0.141205322	ENSBTAG00000011146
CENPQ	7	9	22	20	42	22	0.41	0.56	1.28	1.11	2.64	1.38	0.75	1.71	1.189	0.041678868	0.141563565	ENSBTAG00000020710
C1H21orf91	6	3	5	9	18	14	0.35	0.19	0.29	0.5	1.13	0.88	0.276666667	0.836666667	1.5965	0.041721743	0.141572769	ENSBTAG00000001395
SLC38A2	805	1379	1393	1624	1747	2071	47.29	85.37	81.17	89.96	109.74	129.71	71.27666667	109.8033333	0.6234	0.042345727	0.143207581	ENSBTAG00000011105
MORC3	39	66	63	74	82	103	2.29	4.09	3.67	4.1	5.15	6.45	3.35	5.233333333	0.6436	0.04268418	0.143972308	ENSBTAG00000011876
ETNK1	49	59	71	80	82	106	2.88	3.65	4.14	4.43	5.15	6.64	3.556666667	5.406666667	0.6042	0.042715663	0.143974049	ENSBTAG00000005833
PRR16	9	4	3	16	9	21	0.53	0.25	0.17	0.89	0.57	1.32	0.316666667	0.926666667	1.5491	0.042869015	0.144354009	ENSBTAG00000050473
IL18R1	28	38	49	57	66	62	1.64	2.35	2.86	3.16	4.15	3.88	2.283333333	3.73	0.708	0.043131584	0.14495963	ENSBTAG00000001034
LDHD	17	20	34	15	7	12	1	1.24	1.98	0.83	0.44	0.75	1.406666667	0.673333333	-1.0629	0.043141401	0.14495963	ENSBTAG00000006779
BMT2	35	86	70	82	111	108	2.06	5.32	4.08	4.54	6.97	6.76	3.82	6.09	0.6729	0.043221112	0.145158279	ENSBTAG00000007608
NOS2	2	2	5	0	0	0	0.12	0.12	0.29	0	0	0	0.176666667	0.001	-7.4649	0.043684414	0.146435224	ENSBTAG00000006894
ZBBX	1	1	2	13	9	1	0.06	0.06	0.12	0.72	0.57	0.06	0.08	0.45	2.4919	0.04378786	0.146642525	ENSBTAG00000035710
DIPK1A	34	43	46	52	83	62	2	2.66	2.68	2.88	5.21	3.88	2.446666667	3.99	0.7056	0.043876641	0.146800369	ENSBTAG00000002028
CAVIN2	6	3	3	9	15	13	0.35	0.19	0.17	0.5	0.94	0.81	0.236666667	0.75	1.664	0.044195987	0.14744056	ENSBTAG00000018497
MBLAC2	7	20	17	34	31	25	0.41	1.24	0.99	1.88	1.95	1.57	0.88	1.8	1.0324	0.044196339	0.14744056	ENSBTAG00000013612
HS3ST1	0	5	3	17	7	8	0	0.31	0.17	0.94	0.44	0.5	0.16	0.626666667	1.9696	0.04422546	0.147442602	ENSBTAG00000007449
IGSF6	8	33	29	36	47	51	0.47	2.04	1.69	1.99	2.95	3.19	1.4	2.71	0.9529	0.044239378	0.147454135	ENSBTAG00000018869
MRGPRF	13	15	9	4	6	3	0.76	0.93	0.52	0.22	0.38	0.19	0.736666667	0.263333333	-1.4841	0.044376816	0.147703651	ENSBTAG00000015185
SCML4	19	19	14	31	44	25	1.12	1.18	0.82	1.72	2.76	1.57	1.04	2.016666667	0.9554	0.044690063	0.148395008	ENSBTAG00000005699
EMX1	1	4	8	12	8	21	0.06	0.25	0.47	0.66	0.5	1.32	0.26	0.826666667	1.6688	0.045118621	0.149677044	ENSBTAG00000001866
STXBP4	41	52	58	62	75	96	2.41	3.22	3.38	3.43	4.71	6.01	3.003333333	4.716666667	0.6512	0.045388476	0.150359992	ENSBTAG00000016078
CAPSL	21	16	16	10	9	4	1.23	0.99	0.93	0.55	0.57	0.25	1.05	0.456666667	-1.2012	0.045460797	0.15042559	ENSBTAG00000012688
DHRS9	29	40	27	8	17	25	1.7	2.48	1.57	0.44	1.07	1.57	1.916666667	1.026666667	-0.9006	0.045462792	0.15042559	ENSBTAG00000004557
ZNHIT6	37	36	34	31	69	84	2.17	2.23	1.98	1.72	4.33	5.26	2.126666667	3.77	0.826	0.045482963	0.15042559	ENSBTAG00000021051
HHEX	51	73	47	95	89	76	3	4.52	2.74	5.26	5.59	4.76	3.42	5.203333333	0.6054	0.045519072	0.150509708	ENSBTAG00000014217
RASGEF1C	0	0	0	3	3	3	0	0	0	0.17	0.19	0.19	0.001	0.183333333	7.5183	0.045772059	0.151133549	ENSBTAG00000055156
GTPBP10	46	55	58	67	83	90	2.7	3.4	3.38	3.71	5.21	5.64	3.16	4.853333333	0.6191	0.045824713	0.151236571	ENSBTAG00000032166
ZNF518A	54	103	75	95	137	116	3.17	6.38	4.37	5.26	8.61	7.27	4.64	7.046666667	0.6028	0.045994051	0.151511713	ENSBTAG00000021357
CD200	10	10	21	27	29	27	0.59	0.62	1.22	1.5	1.82	1.69	0.81	1.67	1.0439	0.046015201	0.151545976	ENSBTAG00000033319
FZD7	10	9	29	33	28	36	0.59	0.56	1.69	1.83	1.76	2.25	0.946666667	1.946666667	1.0401	0.046117391	0.151740676	ENSBTAG00000002283
C1H21orf62	6	2	8	0	1	1	0.35	0.12	0.47	0	0.06	0.06	0.313333333	0.04	-2.9696	0.046375533	0.152341249	ENSBTAG00000043993
CRYBA1	0	0	0	3	4	2	0	0	0	0.17	0.25	0.13	0.001	0.183333333	7.5183	0.046477692	0.152570192	ENSBTAG00000005352
SASS6	29	46	32	58	61	55	1.7	2.85	1.86	3.21	3.83	3.44	2.136666667	3.493333333	0.7092	0.047060789	0.15391094	ENSBTAG00000015778
SHLD3	21	21	26	31	44	45	1.23	1.3	1.52	1.72	2.76	2.82	1.35	2.433333333	0.85	0.047137714	0.154091034	ENSBTAG00000047828
PLEKHG4	4	2	6	1	0	0	0.23	0.12	0.35	0.06	0	0	0.233333333	0.02	-3.5443	0.047270571	0.154453714	ENSBTAG00000021570
CDHR1	9	2	7	1	1	1	0.53	0.12	0.41	0.06	0.06	0.06	0.353333333	0.06	-2.558	0.047766106	0.155704358	ENSBTAG00000001231
CALHM3	14	15	15	8	5	5	0.82	0.93	0.87	0.44	0.31	0.31	0.873333333	0.353333333	-1.3055	0.04790027	0.155969033	ENSBTAG00000032761
LBP	46	54	61	89	78	73	2.7	3.34	3.55	4.93	4.9	4.57	3.196666667	4.8	0.5865	0.04796782	0.156116874	ENSBTAG00000016864
TSNAXIP1	33	33	34	19	17	22	1.94	2.04	1.98	1.05	1.07	1.38	1.986666667	1.166666667	-0.768	0.048069672	0.156267998	ENSBTAG00000006387
NPFF	9	3	8	2	1	1	0.53	0.19	0.47	0.11	0.06	0.06	0.396666667	0.076666667	-2.3713	0.048211311	0.156644966	ENSBTAG00000002401
TTC6	2	7	5	9	20	12	0.12	0.43	0.29	0.5	1.26	0.75	0.28	0.836666667	1.5792	0.048537509	0.157281162	ENSBTAG00000015095
RAD51C	61	72	74	73	98	139	3.58	4.46	4.31	4.04	6.16	8.71	4.116666667	6.303333333	0.6146	0.048626147	0.157411755	ENSBTAG00000015036
S100A5	62	65	35	47	31	23	3.64	4.02	2.04	2.6	1.95	1.44	3.233333333	1.996666667	-0.6954	0.04865782	0.15745389	ENSBTAG00000000644
BMPR1B	40	24	48	51	68	62	2.35	1.49	2.8	2.83	4.27	3.88	2.213333333	3.66	0.7256	0.048745288	0.157668259	ENSBTAG00000002081
ZNF277	55	64	57	62	108	97	3.23	3.96	3.32	3.43	6.78	6.08	3.503333333	5.43	0.6322	0.04889003	0.158023965	ENSBTAG00000013050
DCUN1D4	23	42	51	62	69	57	1.35	2.6	2.97	3.43	4.33	3.57	2.306666667	3.776666667	0.7113	0.049550082	0.159693421	ENSBTAG00000001600
