# Supplementary material for: Investigation of the regulatory mechanisms of Guiqi Yimu Powder on dairy cow fatty liver cells using a multi-omics approach
Source: Front Vet Sci. 2024 Oct 9;11:1475564. doi: 10.3389/fvets.2024.1475564 (PMC11497463; doi:10.3389/fvets.2024.1475564)
Supplement: Supplementary file 1 [file Data_Sheet_1.zip › Data Sheet 1/Supplementary Table S3.xlsx]

## Sheet: Sheet1
Accession	Gene Symbol	Protein name	Description	B-1	B-2	B-3	A-1	A-2	A-3	ttestPvalue	ControlMean	ControlSD	ControlSE	ControlCV	TestMean	TestSD	TestSE	TestCV	FC	Log2FC	fdr	threshold
A3KMY4	SLC44A4	Choline transporter-like protein 4	Choline transporter-like protein 4 OS=Bos taurus OX=9913 GN=SLC44A4 PE=2 SV=1	54888.2	53224.9	53238.7	16499	17210.1	983.263	0.00136796	11564.1	9170.18	5294.4	79.2986	53783.9	956.367	552.158	1.77816	4.65093	2.21752	0.164056	Up
A4FUG8	RABEP2	Rab GTPase-binding effector protein 2	Rab GTPase-binding effector protein 2 OS=Bos taurus OX=9913 GN=RABEP2 PE=2 SV=1	192159	151685	88481.6	355887	423276	225455	0.043444	334873	100571	58064.7	30.0326	144108	52252.1	30167.8	36.2589	0.430338	-1.21646	0.559709	Down
A4IFD7	SLC30A7	Zinc transporter 7	Zinc transporter 7 OS=Bos taurus OX=9913 GN=SLC30A7 PE=2 SV=1	103681	116405	102701	56569.8	76910.4	54339.9	0.00593519	62606.7	12437.5	7180.78	19.866	107596	7644.89	4413.78	7.10521	1.7186	0.78123	0.322009	Up
A5PJN5	TCAF1	TRPM8 channel-associated factor 1	TRPM8 channel-associated factor 1 OS=Bos taurus OX=9913 GN=TCAF1 PE=2 SV=1	20413.6	12694.3	983.263	34199.9	28266.2	28353.9	0.0341124	30273.3	3400.81	1963.46	11.2337	11363.7	9783.28	5648.38	86.0921	0.375371	-1.41361	0.544373	Down
A6H737	LOXL2	Lysyl oxidase homolog 2	Lysyl oxidase homolog 2 OS=Bos taurus OX=9913 GN=LOXL2 PE=2 SV=1	31217.3	41748.2	36008.4	77836	74260.8	76102.2	0.000245953	76066.3	1787.89	1032.24	2.35043	36324.7	5272.6	3044.14	14.5152	0.477539	-1.06631	0.0874773	Down
A6QLU3	GAB1	GRB2-associated-binding protein 1	GRB2-associated-binding protein 1 OS=Bos taurus OX=9913 GN=GAB1 PE=2 SV=1	27824	25680.2	27512.6	983.263	983.263	983.263	2.60575e-06	983.263	0	0	0	27005.6	1158.32	668.758	4.2892	27.4653	4.77954	0.0139604	Up
A7E3U5	SLC38A7	Sodium-coupled neutral amino acid transporter 7	Sodium-coupled neutral amino acid transporter 7 OS=Bos taurus OX=9913 GN=SLC38A7 PE=2 SV=1	106123	119924	115240	90766.6	42675.7	77812.4	0.0439524	70418.2	24883.5	14366.5	35.3368	113762	7018.15	4051.93	6.16913	1.61553	0.692004	0.559709	Up
A8PUI7	SKA3	Spindle and kinetochore-associated protein 3	Spindle and kinetochore-associated protein 3 OS=Bos taurus OX=9913 GN=SKA3 PE=2 SV=2	46058.1	43705.5	25226	88669.2	55528.7	75247.7	0.0405173	73148.5	16669.7	9624.23	22.7888	38329.9	11409	6587.01	29.7654	0.524001	-0.932359	0.557281	Down
E1BDF2	SHARPIN	Sharpin	Sharpin OS=Bos taurus OX=9913 GN=SHARPIN PE=3 SV=1	29406	35596.8	32172.5	983.263	24249.7	983.263	0.0410761	8738.76	13432.9	7755.49	153.716	32391.8	3101.19	1790.47	9.57401	3.70668	1.89013	0.558321	Up
E1BKA3	AJUBA	LIM domain-containing protein ajuba	LIM domain-containing protein ajuba OS=Bos taurus OX=9913 GN=AJUBA PE=3 SV=1	89012.4	57341.8	115564	136947	145951	157192	0.0290239	146697	10143.4	5856.28	6.91453	87306.1	29148.7	16829	33.3868	0.595147	-0.748682	0.537026	Down
Q0NXR6	ACAD8	Isobutyryl-CoA dehydrogenase, mitochondrial	Isobutyryl-CoA dehydrogenase, mitochondrial OS=Bos taurus OX=9913 GN=ACAD8 PE=2 SV=1	173906	142878	131310	98806.3	92808.9	63624	0.0184102	85079.7	18821.6	10866.7	22.1223	149365	22026	12716.7	14.7465	1.75558	0.811951	0.469571	Up
Q0P5I8	GET4	Golgi to ER traffic protein 4 homolog	Golgi to ER traffic protein 4 homolog OS=Bos taurus OX=9913 GN=GET4 PE=2 SV=1	236283	244243	216843	75181.1	166518	151636	0.0262368	131112	49005.5	28293.3	37.3769	232456	14094.8	8137.62	6.06341	1.77296	0.826162	0.515553	Up
Q0VC74	TMLHE	Trimethyllysine dioxygenase, mitochondrial	Trimethyllysine dioxygenase, mitochondrial OS=Bos taurus OX=9913 GN=TMLHE PE=2 SV=1	65211.8	83331.4	86116.3	45713.1	42960.9	983.263	0.0383183	29885.8	25068.1	14473.1	83.8797	78219.8	11351	6553.5	14.5117	2.61729	1.38808	0.557281	Up
Q17R00	EMX2	Homeobox protein EMX2	Homeobox protein EMX2 OS=Bos taurus OX=9913 GN=EMX2 PE=2 SV=1	983.263	983.263	983.263	27799.8	29800.4	25247.3	3.53617e-05	27615.8	2282.09	1317.56	8.2637	983.263	0	0	0	0.035605	-4.81177	0.0323408	Down
Q1LZ95	IDI1	Isopentenyl-diphosphate Delta-isomerase 1	Isopentenyl-diphosphate Delta-isomerase 1 OS=Bos taurus OX=9913 GN=IDI1 PE=2 SV=2	314199	324866	345836	649916	585291	420367	0.0316325	551858	118370	68340.8	21.4493	328301	16095.9	9293	4.90281	0.5949	-0.74928	0.544088	Down
Q1LZC0	ZNF22	Zinc finger protein 22	Zinc finger protein 22 OS=Bos taurus OX=9913 GN=ZNF22 PE=2 SV=1	38146.4	54446.1	45750.8	21918.4	24674	14066.8	0.0103518	20219.7	5503.84	3177.64	27.2201	46114.4	8155.97	4708.85	17.6864	2.28067	1.18946	0.374421	Up
Q28105	PROCR	Endothelial protein C receptor	Endothelial protein C receptor OS=Bos taurus OX=9913 GN=PROCR PE=2 SV=1	983.263	983.263	983.263	20182.6	20313	22243.2	7.43581e-06	20913	1153.89	666.196	5.51756	983.263	0	0	0	0.0470169	-4.41068	0.015868	Down
Q2HJF4	PBLD	Phenazine biosynthesis-like domain-containing protein	Phenazine biosynthesis-like domain-containing protein OS=Bos taurus OX=9913 GN=PBLD PE=2 SV=1	36115.2	49582.6	39669.2	15554.2	28536.8	983.263	0.0399291	15024.7	13784.4	7958.42	91.7446	41789	6979.49	4029.61	16.7017	2.78134	1.47578	0.557281	Up
Q2KI49	MRPL50	39S ribosomal protein L50, mitochondrial	39S ribosomal protein L50, mitochondrial OS=Bos taurus OX=9913 GN=MRPL50 PE=1 SV=1	42332.9	31545.4	38252.3	81547.2	69472.4	50124.1	0.0374328	67047.9	15851.2	9151.72	23.6417	37376.9	5446.78	3144.7	14.5726	0.557465	-0.843047	0.557281	Down
Q2KI56	COPS7B	COP9 signalosome complex subunit 7b	COP9 signalosome complex subunit 7b OS=Bos taurus OX=9913 GN=COPS7B PE=2 SV=1	36954.6	31773.5	33216.6	56158.5	52306	45487.3	0.00759666	51317.3	5403.88	3119.93	10.5303	33981.6	2673.9	1543.77	7.86867	0.662186	-0.594692	0.347545	Down
Q2KIJ5	KDSR	3-ketodihydrosphingosine reductase	3-ketodihydrosphingosine reductase OS=Bos taurus OX=9913 GN=KDSR PE=2 SV=1	75289.3	68421.3	76461.6	55503.7	34422	34849.7	0.0126462	41591.8	12050	6957.06	28.972	73390.7	4343.4	2507.66	5.91818	1.76455	0.819299	0.416959	Up
Q2KIP8	HACD2	Very-long-chain (3R)-3-hydroxyacyl-CoA dehydratase 2	Very-long-chain (3R)-3-hydroxyacyl-CoA dehydratase 2 OS=Bos taurus OX=9913 GN=HACD2 PE=2 SV=2	72354.9	72999	90210.2	53404.4	34440.2	57318.8	0.0303339	48387.8	12236.5	7064.75	25.2884	78521.4	10128	5847.39	12.8984	1.62275	0.698442	0.542452	Up
Q2NL37	BCCIP	BRCA2 and CDKN1A-interacting protein	BRCA2 and CDKN1A-interacting protein OS=Bos taurus OX=9913 GN=BCCIP PE=2 SV=1	37388.5	39671.5	51136.5	25914.9	27978.6	27473	0.022133	27122.2	1075.64	621.023	3.96592	42732.1	7367.35	4253.54	17.2408	1.57554	0.655848	0.493676	Up
Q2TBL9	TRAPPC4	Trafficking protein particle complex subunit 4	Trafficking protein particle complex subunit 4 OS=Bos taurus OX=9913 GN=TRAPPC4 PE=2 SV=1	75406.7	63679.4	91233.6	48154.8	54798	26104.6	0.0457624	43019.1	15020.3	8671.98	34.9154	76773.3	13827.8	7983.5	18.0113	1.78463	0.835626	0.559709	Up
Q2YDF1	METTL1	tRNA (guanine-N(7)-)-methyltransferase	tRNA (guanine-N(7)-)-methyltransferase OS=Bos taurus OX=9913 GN=METTL1 PE=2 SV=1	983.263	983.263	13397.3	32574.3	23891.8	20502.4	0.0200112	25656.2	6226.33	3594.77	24.2684	5121.26	7167.23	4138	139.95	0.199611	-2.32473	0.480336	Down
Q2YDF6	MRPS35	28S ribosomal protein S35, mitochondrial	28S ribosomal protein S35, mitochondrial OS=Bos taurus OX=9913 GN=MRPS35 PE=1 SV=1	82676.8	66175.1	67898.7	158086	184889	174460	0.000437378	172478	13511.1	7800.63	7.8335	72250.2	9070.77	5237.01	12.5547	0.418895	-1.25534	0.11667	Down
Q32L41	GCHFR	GTP cyclohydrolase 1 feedback regulatory protein	GTP cyclohydrolase 1 feedback regulatory protein OS=Bos taurus OX=9913 GN=GCHFR PE=3 SV=1	67978.6	84264.7	84337.8	42728.6	50686.3	24036.7	0.014373	39150.5	13680.4	7898.37	34.943	78860.4	9423.98	5440.94	11.9502	2.01429	1.01027	0.442383	Up
Q3SX30	PSMF1	Proteasome inhibitor PI31 subunit	Proteasome inhibitor PI31 subunit OS=Bos taurus OX=9913 GN=PSMF1 PE=2 SV=2	983.263	983.263	983.263	30159.2	42982.1	42402.8	0.000852354	38514.7	7241.84	4181.08	18.8028	983.263	0	0	0	0.0255296	-5.29169	0.143599	Down
Q3SZ16	IAH1	Isoamyl acetate-hydrolyzing esterase 1 homolog	Isoamyl acetate-hydrolyzing esterase 1 homolog OS=Bos taurus OX=9913 GN=IAH1 PE=2 SV=1	51889	58322	47682.3	28633.7	983.263	983.263	0.0120212	10200.1	15964	9216.83	156.509	52631.1	5358.51	3093.74	10.1813	5.15986	2.36733	0.40293	Up
Q5E9Y9	NME7	Nucleoside diphosphate kinase 7	Nucleoside diphosphate kinase 7 OS=Bos taurus OX=9913 GN=NME7 PE=1 SV=1	174759	141416	136473	983.263	96346.3	983.263	0.0254589	32770.9	55057.9	31787.7	168.008	150883	20824.7	12023.2	13.8019	4.60417	2.20294	0.512873	Up
Q5W9D7	QKI	KH domain-containing RNA-binding protein QKI	KH domain-containing RNA-binding protein QKI OS=Bos taurus OX=9913 GN=QKI PE=2 SV=1	103097	118106	105441	185065	158395	157961	0.00448811	167140	15524.4	8963.04	9.28826	108881	8074.44	4661.78	7.41582	0.651436	-0.618305	0.274746	Down
Q9GL77	SLC4A4	Electrogenic sodium bicarbonate cotransporter 1	Electrogenic sodium bicarbonate cotransporter 1 OS=Bos taurus OX=9913 GN=SLC4A4 PE=1 SV=1	76637.9	81975.1	76618.7	29434.9	27086.1	983.263	0.00310225	19168.1	15792.2	9117.65	82.3882	78410.6	3087.02	1782.29	3.93699	4.09068	2.03234	0.264808	Up
A0A3Q1LGC4	CDH17	Cadherin 17	Cadherin 17 OS=Bos taurus OX=9913 GN=CDH17 PE=4 SV=1	426786	592208	566035	213939	267227	327692	0.0132146	269619	56914.1	32859.4	21.1091	528343	88919.3	51337.6	16.8298	1.95959	0.970551	0.41881	Up
A0A3Q1LS33	MGMT	Methylated-DNA--protein-cysteine methyltransferase	Methylated-DNA--protein-cysteine methyltransferase OS=Bos taurus OX=9913 GN=MGMT PE=3 SV=1	23873.5	22079.1	24583.4	41933.6	46717.2	54178.8	0.00269974	47609.9	6171.19	3562.94	12.962	23512	1290.71	745.189	5.48957	0.493847	-1.01786	0.240307	Down
A0A3Q1LZC4	RAP1GAP	RAP1 GTPase activating protein	RAP1 GTPase activating protein OS=Bos taurus OX=9913 GN=RAP1GAP PE=4 SV=1	20341.8	14015.9	12661.2	983.263	983.263	983.263	0.00342918	983.263	0	0	0	15673	4099.68	2366.95	26.1576	15.9398	3.99456	0.267812	Up
A0A3Q1M7Q3	GIT1	GIT ArfGAP 1	GIT ArfGAP 1 OS=Bos taurus OX=9913 GN=GIT1 PE=4 SV=1	136066	148546	98149.7	181954	218091	283371	0.0396438	227805	51401.4	29676.6	22.5638	127587	26246.1	15153.2	20.5711	0.560072	-0.836316	0.557281	Down
A0A3Q1M7S0	PTPN9	Protein tyrosine phosphatase non-receptor type 9	Protein tyrosine phosphatase non-receptor type 9 OS=Bos taurus OX=9913 GN=PTPN9 PE=4 SV=1	36150.8	28887.6	33673	983.263	24489.9	983.263	0.0413074	8818.81	13571.6	7835.55	153.893	32903.8	3692.17	2131.68	11.2211	3.73109	1.8996	0.559709	Up
A0A3Q1MC59	DOCK5	Dedicator of cytokinesis 5	Dedicator of cytokinesis 5 OS=Bos taurus OX=9913 GN=DOCK5 PE=3 SV=1	104983	133221	139029	87904.1	66758.8	39308.3	0.025395	64657.1	24366	14067.7	37.6849	125745	18212.9	10515.2	14.484	1.94479	0.959616	0.512873	Up
A0A3Q1MKY0		BRD4_CDT domain-containing protein	BRD4_CDT domain-containing protein OS=Bos taurus OX=9913 PE=4 SV=1	110452	100389	104902	52570.2	30422.8	75339.4	0.0168418	52777.5	22459	12966.7	42.5542	105248	5040.6	2910.19	4.78927	1.99418	0.995795	0.453031	Up
A0A3Q1MMK5	SNF8	Vacuolar-sorting protein SNF8	Vacuolar-sorting protein SNF8 OS=Bos taurus OX=9913 GN=SNF8 PE=3 SV=1	983.263	983.263	983.263	51683.7	92923.6	43378.9	0.0157837	62662.1	26534.2	15319.5	42.3449	983.263	0	0	0	0.0156915	-5.99387	0.445592	Down
A0A3Q1MPI2	UBAP1	Ubiquitin associated protein 1	Ubiquitin associated protein 1 OS=Bos taurus OX=9913 GN=UBAP1 PE=4 SV=1	41199.8	24586	21807.3	58503.8	50401.2	52835.1	0.0191881	53913.4	4157.54	2400.36	7.71152	29197.7	10486.6	6054.43	35.9158	0.541567	-0.884788	0.471702	Down
A0A3Q1NN74	PCDH7	Protocadherin 7	Protocadherin 7 OS=Bos taurus OX=9913 GN=PCDH7 PE=4 SV=1	109622	131258	129173	50587.4	85830.1	60776.3	0.0100559	65731.3	18136.3	10471	27.5916	123351	11935.6	6891.05	9.67615	1.8766	0.90812	0.370925	Up
A0A3Q1NNF6	GTF3C4	Ral transcription factor IIIC subunit 4	Ral transcription factor IIIC subunit 4 OS=Bos taurus OX=9913 GN=GTF3C4 PE=4 SV=1	60121.1	62646.2	59882.6	43059.3	38592.9	38003.2	0.000325551	39885.1	2764.65	1596.17	6.93153	60883.3	1531.36	884.133	2.51524	1.52647	0.610196	0.104198	Up
A5D7D5	MATN2	MATN2 protein	MATN2 protein OS=Bos taurus OX=9913 GN=MATN2 PE=2 SV=1	16239.9	22721	17388.5	983.263	983.263	983.263	0.000875228	983.263	0	0	0	18783.1	3458.32	1996.66	18.4118	19.1029	4.25572	0.143672	Up
A6QLZ6	GLRX5	GLRX5 protein	GLRX5 protein OS=Bos taurus OX=9913 GN=GLRX5 PE=1 SV=1	305955	292777	276551	160206	202076	209086	0.00439709	190456	26430.8	15259.8	13.8776	291761	14728.2	8503.36	5.04805	1.53191	0.615331	0.274746	Up
A6QNY5	CENPT	CENPT protein	CENPT protein OS=Bos taurus OX=9913 GN=CENPT PE=2 SV=1	983.263	983.263	983.263	28678.6	16167.4	15406.5	0.0113413	20084.2	7452.71	4302.82	37.1073	983.263	0	0	0	0.0489571	-4.35234	0.395164	Down
A6QQ20	TGOLN2	TGOLN2 protein (Fragment)	TGOLN2 protein (Fragment) OS=Bos taurus OX=9913 GN=TGOLN2 PE=2 SV=1	168488	164009	208419	81115.8	99083.1	88896	0.00382913	89698.3	9010.48	5202.2	10.0453	180305	24449.9	14116.2	13.5603	2.01013	1.00729	0.267812	Up
A7YWQ8	DDX28	RNA helicase	RNA helicase OS=Bos taurus OX=9913 GN=DDX28 PE=2 SV=1	23285.2	51857	20231.2	61811.4	56640.5	63834.7	0.0481411	60762.2	3710.1	2142.03	6.10593	31791.1	17444.5	10071.6	54.8722	0.523206	-0.93455	0.559709	Down
E1B9Q4	MSH6	DNA mismatch repair protein	DNA mismatch repair protein OS=Bos taurus OX=9913 GN=MSH6 PE=3 SV=3	336063	299115	280564	8.07644e+06	8232216	5657398	0.00109094	7.32202e+06	1.44371e+06	833524	19.7173	305247	28253.1	16311.9	9.25582	0.0416889	-4.58419	0.151855	Down
E1BGF9	ZHX3	Zinc fingers and homeoboxes 3	Zinc fingers and homeoboxes 3 OS=Bos taurus OX=9913 GN=ZHX3 PE=3 SV=3	19618.1	34344.7	29146.9	983.263	983.263	983.263	0.00344878	983.263	0	0	0	27703.2	7468.69	4312.05	26.9596	28.1748	4.81633	0.267812	Up
E1BIU4	ZC3H7B	Zinc finger CCCH-type containing 7B	Zinc finger CCCH-type containing 7B OS=Bos taurus OX=9913 GN=ZC3H7B PE=4 SV=2	19615.8	25039.8	18472.7	983.263	983.263	983.263	0.00058359	983.263	0	0	0	21042.8	3508.41	2025.58	16.6727	21.401	4.4196	0.129223	Up
E1BJC1	OSBPL11	Oxysterol-binding protein	Oxysterol-binding protein OS=Bos taurus OX=9913 GN=OSBPL11 PE=3 SV=2	74304.9	102333	89380.6	49627.7	47685	42695.8	0.00735621	46669.5	3575.82	2064.5	7.662	88673	14027.7	8098.9	15.8196	1.90002	0.926015	0.347545	Up
E1BPL8	MME	Neprilysin	Neprilysin OS=Bos taurus OX=9913 GN=MME PE=4 SV=1	132329	140149	126157	983.263	74869.1	69272.6	0.0247318	48375	41137.7	23750.9	85.0392	132878	7011.92	4048.33	5.27695	2.74684	1.45777	0.512873	Up
F1MB53	ANXA10	Annexin A10	Annexin A10 OS=Bos taurus OX=9913 GN=ANXA10 PE=3 SV=2	258229	260767	305246	187661	182964	54613.2	0.0450215	141746	75495.7	43587.5	53.2613	274747	26443.2	15267	9.62457	1.9383	0.954795	0.559709	Up
F1MHW1		NF1	NF1 OS=Bos taurus OX=9913 PE=4 SV=3	66265.2	68236.3	62230.9	110429	112016	112722	1.68056e-05	111722	1174.73	678.23	1.05147	65577.5	3061.2	1767.38	4.66807	0.586969	-0.768645	0.0185751	Down
F1MIM3	HKDC1	hexokinase	hexokinase OS=Bos taurus OX=9913 GN=HKDC1 PE=3 SV=3	390708	383307	334382	190983	188532	232102	0.00185485	203872	24478.5	14132.7	12.0068	369466	30607.4	17671.2	8.28423	1.81224	0.857775	0.197913	Up
F1MIM6	ELAPOR1	Endosome-lysosome associated apoptosis and autophagy regulator 1	Endosome-lysosome associated apoptosis and autophagy regulator 1 OS=Bos taurus OX=9913 GN=ELAPOR1 PE=3 SV=3	63539.2	66293.4	58055.8	20033	46092.4	23588.8	0.0183762	29904.7	14131.2	8158.66	47.2541	62629.4	4193.45	2421.09	6.69566	2.0943	1.06647	0.469571	Up
F1MK24	CNNM4	Cyclin and CBS domain divalent metal cation transport mediator 4	Cyclin and CBS domain divalent metal cation transport mediator 4 OS=Bos taurus OX=9913 GN=CNNM4 PE=3 SV=3	84116.8	95392.3	91587.8	75212.9	48791.1	27606.1	0.0482122	50536.7	23851.4	13770.6	47.1961	90365.6	5736.26	3311.83	6.34784	1.78812	0.838443	0.559709	Up
F1MKU3	BSPRY	B-box and SPRY domain containing	B-box and SPRY domain containing OS=Bos taurus OX=9913 GN=BSPRY PE=4 SV=3	11100.1	14734.3	10936.9	983.263	5883.76	983.263	0.0092986	2616.76	2829.3	1633.5	108.122	12257.1	2146.84	1239.48	17.5151	4.68408	2.22776	0.359656	Up
F1MLZ2	SLC20A1	Phosphate transporter	Phosphate transporter OS=Bos taurus OX=9913 GN=SLC20A1 PE=3 SV=2	71976.3	68219.7	66909.9	33758.3	30516.5	29830.3	4.16791e-05	31368.3	2098	1211.28	6.68826	69035.3	2629.83	1518.33	3.8094	2.20079	1.13802	0.0333537	Up
F1MSI1	STK17B	Serine/threonine kinase 17b	Serine/threonine kinase 17b OS=Bos taurus OX=9913 GN=STK17B PE=3 SV=1	24734.3	29944.2	25901.6	55315.6	51803.2	37059.5	0.0218088	48059.4	9686.75	5592.65	20.1558	26860.1	2733.99	1578.47	10.1786	0.558893	-0.839356	0.492916	Down
F1MU84	GALNS	N-acetylgalactosamine-6-sulfatase	N-acetylgalactosamine-6-sulfatase OS=Bos taurus OX=9913 GN=GALNS PE=3 SV=3	45985.8	43771.4	38749.6	17330.2	16293.9	24377.3	0.00210513	19333.8	4398.44	2539.44	22.75	42835.6	3707.76	2140.67	8.65579	2.21558	1.14768	0.213921	Up
F1MXD2	CDCP1	CUB domain containing protein 1	CUB domain containing protein 1 OS=Bos taurus OX=9913 GN=CDCP1 PE=4 SV=3	108892	121082	104120	79568	51918.8	54931.7	0.00822413	62139.5	15168.5	8757.53	24.4104	111365	8747.29	5050.25	7.85464	1.79217	0.841708	0.350357	Up
F1MY10	DPH7	Diphthamide biosynthesis 7	Diphthamide biosynthesis 7 OS=Bos taurus OX=9913 GN=DPH7 PE=4 SV=2	23046.6	24469.9	21390.3	983.263	983.263	983.263	1.59251e-05	983.263	0	0	0	22968.9	1541.22	889.825	6.71002	23.3599	4.54596	0.0185751	Up
F1MYL2	ARNT2	Aryl hydrocarbon receptor nuclear translocator 2	Aryl hydrocarbon receptor nuclear translocator 2 OS=Bos taurus OX=9913 GN=ARNT2 PE=4 SV=3	57683.8	49211	45887.8	36442.2	20749.9	25902.9	0.0160775	27698.3	7998.75	4618.08	28.8781	50927.5	6082.43	3511.69	11.9433	1.83865	0.878647	0.445592	Up
F1N0H5	ZC3H13	Zinc finger CCCH-type containing 13	Zinc finger CCCH-type containing 13 OS=Bos taurus OX=9913 GN=ZC3H13 PE=4 SV=2	101718	124911	117883	91091	53051.8	21963.3	0.0481362	55368.7	34622	19989	62.53	114837	11892.5	6866.17	10.356	2.07404	1.05245	0.559709	Up
F1N5H2	FUCA2	Alpha-L-fucosidase	Alpha-L-fucosidase OS=Bos taurus OX=9913 GN=FUCA2 PE=3 SV=2	42156.3	44022.4	49988.7	22892.7	20645.2	983.263	0.01418	14840.4	12053.1	6958.87	81.2184	45389.1	4091.15	2362.03	9.0135	3.05849	1.61282	0.438811	Up
F1N6N2	GPRC5A	G protein-coupled receptor class C group 5 member A	G protein-coupled receptor class C group 5 member A OS=Bos taurus OX=9913 GN=GPRC5A PE=4 SV=2	50156.7	56948.7	47012.4	21415.2	22700.9	983.263	0.00885218	15033.1	12184.5	7034.73	81.0511	51372.6	5078.51	2932.08	9.88564	3.41729	1.77285	0.359656	Up
F1N6Y9	CELSR1	Cadherin EGF LAG seven-pass G-type receptor 1	Cadherin EGF LAG seven-pass G-type receptor 1 OS=Bos taurus OX=9913 GN=CELSR1 PE=3 SV=3	84223.5	65326.9	73925	43816.2	49210.1	32724.4	0.0111752	41916.9	8405.35	4852.83	20.0524	74491.8	9461.02	5462.32	12.7007	1.77713	0.82955	0.393098	Up
F6PXE3	CAVIN2	Caveolae associated protein 2	Caveolae associated protein 2 OS=Bos taurus OX=9913 GN=CAVIN2 PE=1 SV=1	25756.4	31648.3	34069.5	983.263	17611	10161.4	0.0180278	9585.23	8328.85	4808.66	86.8925	30491.4	4275.56	2468.5	14.0222	3.18108	1.66952	0.467211	Up
F6QST6	TMEM242	Transmembrane protein 242	Transmembrane protein 242 OS=Bos taurus OX=9913 GN=TMEM242 PE=3 SV=1	22731.1	18980.2	17110.3	52826.9	55201.2	43472.3	0.00143328	50500.1	6200.97	3580.13	12.2791	19607.2	2862.4	1652.61	14.5987	0.38826	-1.36491	0.166834	Down
G3MXB8	PRR15	Proline rich 15	Proline rich 15 OS=Bos taurus OX=9913 GN=PRR15 PE=3 SV=1	84780.8	75138	44515.3	29140.5	27546.6	32717.7	0.035046	29801.6	2648.17	1528.92	8.88598	68144.7	21024	12138.2	30.852	2.28661	1.19321	0.544573	Up
G3N0N8		Ras-related protein Rap-2a	Ras-related protein Rap-2a OS=Bos taurus OX=9913 PE=4 SV=1	49724.4	45426.1	40192.1	18209.8	35752.2	17340.3	0.0318526	23767.4	10388.2	5997.63	43.7077	45114.2	4773.78	2756.14	10.5815	1.89815	0.924595	0.544088	Up
Q08DH2	TPST1	Protein-tyrosine sulfotransferase	Protein-tyrosine sulfotransferase OS=Bos taurus OX=9913 GN=TPST1 PE=2 SV=1	48815.7	45953.3	42330.2	18137.6	20449.3	983.263	0.00716184	13190	10634.4	6139.76	80.6243	45699.7	3250.19	1876.5	7.11206	3.46472	1.79274	0.347545	Up
Q2KIS5	HSD17B11	Hydroxysteroid (17-beta) dehydrogenase 11	Hydroxysteroid (17-beta) dehydrogenase 11 OS=Bos taurus OX=9913 GN=HSD17B11 PE=1 SV=1	142802	167797	158800	83711.4	130044	72174.3	0.0330238	95310	30629	17683.7	32.1362	156466	12660.1	7309.31	8.09127	1.64166	0.715152	0.544088	Up
Q3SX02	HTATIP2	HIV-1 Tat interactive protein 2	HIV-1 Tat interactive protein 2 OS=Bos taurus OX=9913 GN=HTATIP2 PE=2 SV=1	726519	759960	640913	90711.4	516069	70784.4	0.0318865	225855	251530	145221	111.368	709131	61398.9	35448.7	8.65833	3.13976	1.65066	0.544088	Up
Q3SZN4	CIRBP	Cold-inducible RNA-binding protein	Cold-inducible RNA-binding protein OS=Bos taurus OX=9913 GN=CIRBP PE=2 SV=1	251608	336720	314295	219670	222359	159419	0.0373719	200483	35587.3	20546.3	17.7508	300874	44114.6	25469.6	14.6622	1.50075	0.585682	0.557281	Up
A0JN53	RPAP1	RNA polymerase II-associated protein 1	RNA polymerase II-associated protein 1 OS=Bos taurus OX=9913 GN=RPAP1 PE=2 SV=1	29634.7	28235.9	27899	59702.1	35706.6	48683.1	0.0490485	48030.6	12011.1	6934.59	25.0071	28589.8	920.385	531.385	3.21927	0.595242	-0.748451	0.559709	Down
A6QLE1	TDRD7	Tudor domain-containing protein 7	Tudor domain-containing protein 7 OS=Bos taurus OX=9913 GN=TDRD7 PE=2 SV=1	507401	587302	649538	457988	330012	178387	0.0459574	322129	139967	80809.8	43.4505	581414	71251.6	41137.2	12.2549	1.80491	0.851926	0.559709	Up
A6QM03	SLC35C1	GDP-fucose transporter 1	GDP-fucose transporter 1 OS=Bos taurus OX=9913 GN=SLC35C1 PE=2 SV=1	63768.9	26213.4	49874	79838.2	79690.8	85465.1	0.0345206	81664.7	3292.07	1900.68	4.03121	46618.8	18988.2	10962.8	40.7308	0.570856	-0.808801	0.544373	Down
P41361	SERPINC1	Antithrombin-III	Antithrombin-III OS=Bos taurus OX=9913 GN=SERPINC1 PE=1 SV=2	145391	121393	59178.1	983.263	983.263	983.263	0.013793	983.263	0	0	0	108654	44495.7	25689.6	40.9517	110.503	6.78795	0.430744	Up
P62285	ASPM	Abnormal spindle-like microcephaly-associated protein homolog (Fragment)	Abnormal spindle-like microcephaly-associated protein homolog (Fragment) OS=Bos taurus OX=9913 GN=ASPM PE=2 SV=1	19279	34726.8	34940.7	13261.6	14656.8	983.263	0.0416019	9633.89	7524.07	4344.02	78.1	29648.8	8981.14	5185.27	30.2917	3.07756	1.62178	0.559709	Up
P80177	MIF	Macrophage migration inhibitory factor	Macrophage migration inhibitory factor OS=Bos taurus OX=9913 GN=MIF PE=1 SV=6	2.66773e+06	3058175	2449645	1.84809e+06	2179992	1.16868e+06	0.0457836	1.73225e+06	515509	297629	29.7595	2.72518e+06	308306	178001	11.3132	1.5732	0.653703	0.559709	Up
Q05589	PLAU	Urokinase-type plasminogen activator	Urokinase-type plasminogen activator OS=Bos taurus OX=9913 GN=PLAU PE=2 SV=1	21939.6	25443.8	17239.6	983.263	983.263	983.263	0.00098268	983.263	0	0	0	21541	4116.57	2376.71	19.1104	21.9076	4.45336	0.151764	Up
Q07722	PLCB4	1-phosphatidylinositol 4,5-bisphosphate phosphodiesterase beta-4 (Fragment)	1-phosphatidylinositol 4,5-bisphosphate phosphodiesterase beta-4 (Fragment) OS=Bos taurus OX=9913 GN=PLCB4 PE=1 SV=1	25136.4	22725.1	17577.1	983.263	983.263	983.263	0.000730591	983.263	0	0	0	21812.9	3861.33	2229.34	17.7021	22.1842	4.47146	0.13628	Up
Q1RMX9	DCUN1D5	DCN1-like protein 5	DCN1-like protein 5 OS=Bos taurus OX=9913 GN=DCUN1D5 PE=2 SV=1	983.263	20856.5	21203.7	38183.2	37767	40210.7	0.0222805	38720.3	1307.39	754.823	3.3765	14347.8	11575.4	6683.04	80.6767	0.370551	-1.43226	0.493676	Down
Q27960	SLC34A2	Sodium-dependent phosphate transport protein 2B	Sodium-dependent phosphate transport protein 2B OS=Bos taurus OX=9913 GN=SLC34A2 PE=1 SV=1	314250	356953	340648	63273.7	71279.4	27569.9	0.000101957	54041	23271.5	13435.8	43.0627	337284	21549.5	12441.6	6.38915	6.24126	2.64184	0.05021	Up
Q32L00	ALKBH3	Alpha-ketoglutarate-dependent dioxygenase alkB homolog 3	Alpha-ketoglutarate-dependent dioxygenase alkB homolog 3 OS=Bos taurus OX=9913 GN=ALKBH3 PE=2 SV=1	13277.1	22672.3	20712.1	51993.9	38444.4	40521	0.00826366	43653.1	7297.56	4213.25	16.7172	18887.2	4956.35	2861.55	26.2418	0.432666	-1.20868	0.350357	Down
Q32L09	SHFL	Shiftless antiviral inhibitor of ribosomal frameshifting protein homolog	Shiftless antiviral inhibitor of ribosomal frameshifting protein homolog OS=Bos taurus OX=9913 GN=SHFL PE=2 SV=1	435231	481234	447411	260162	383494	215419	0.0319957	286358	87045.8	50255.9	30.3975	454625	23834.9	13761.1	5.24275	1.58761	0.666858	0.544088	Up
Q32LH7	CYB5R4	Cytochrome b5 reductase 4	Cytochrome b5 reductase 4 OS=Bos taurus OX=9913 GN=CYB5R4 PE=2 SV=1	160025	159800	204643	33220.3	121085	983.263	0.0339702	51762.8	62160.8	35888.6	120.088	174823	25825.1	14910.1	14.7721	3.37738	1.75591	0.544373	Up
Q5EA20	HPD	4-hydroxyphenylpyruvate dioxygenase	4-hydroxyphenylpyruvate dioxygenase OS=Bos taurus OX=9913 GN=HPD PE=2 SV=3	190714	276672	281841	181979	96481.9	57121.1	0.0432966	111861	63833.8	36854.5	57.0655	249742	51185.8	29552.1	20.4954	2.23262	1.15874	0.559709	Up
Q6BBL6	CLDN4	Claudin-4	Claudin-4 OS=Bos taurus OX=9913 GN=CLDN4 PE=2 SV=1	323094	375602	348084	163597	180504	269171	0.0160632	204424	56706.4	32739.5	27.7396	348927	26264.2	15163.6	7.52712	1.70688	0.771359	0.445592	Up
Q9TT94	SCD	Stearoyl-CoA desaturase	Stearoyl-CoA desaturase OS=Bos taurus OX=9913 GN=SCD PE=2 SV=2	359970	312414	340627	488936	512540	521440	0.000546299	507639	16797.1	9697.82	3.30887	337670	23915.3	13807.5	7.08245	0.665178	-0.588188	0.129223	Down
A0A3Q1LLU9	ELP4	Elongator complex protein 4	Elongator complex protein 4 OS=Bos taurus OX=9913 GN=ELP4 PE=3 SV=1	111853	107033	100011	62658.2	74375.2	56228.4	0.00270261	64420.6	9200.9	5312.14	14.2825	106299	5954.82	3438.01	5.60195	1.65008	0.722535	0.240307	Up
A0A3Q1LMQ5	KDM5C	[histone H3]-trimethyl-L-lysine(4) demethylase	[histone H3]-trimethyl-L-lysine(4) demethylase OS=Bos taurus OX=9913 GN=KDM5C PE=3 SV=1	75936.4	57252.8	58151.1	32518	44297.7	28711.6	0.0204155	35175.8	8125.82	4691.45	23.1006	63780.1	10537.2	6083.68	16.5212	1.81318	0.858525	0.482563	Up
A0A3Q1LSZ9	XPO5	Exportin 5	Exportin 5 OS=Bos taurus OX=9913 GN=XPO5 PE=4 SV=1	440942	479005	469228	311524	271033	312868	0.000769053	298475	23775.1	13726.6	7.96553	463058	19767	11412.5	4.26879	1.55141	0.633584	0.13628	Up
A0A3Q1LXU5	RAB3IP	RAB3A interacting protein	RAB3A interacting protein OS=Bos taurus OX=9913 GN=RAB3IP PE=3 SV=1	76444.9	64224.3	58373	47000.4	35684	35541.5	0.0146129	39408.6	6575.02	3796.09	16.6842	66347.4	9221.11	5323.81	13.8982	1.68358	0.751528	0.445148	Up
F1MP70	LRRFIP2	Leucine-rich repeat flightless-interacting protein 2	Leucine-rich repeat flightless-interacting protein 2 OS=Bos taurus OX=9913 GN=LRRFIP2 PE=3 SV=1	774863	825480	848093	446380	432655	702330	0.0329081	527122	151890	87693.8	28.815	816145	37496.4	21648.6	4.59433	1.5483	0.630689	0.544088	Up
A0A3Q1M2S8	TUT4	RNA uridylyltransferase	RNA uridylyltransferase OS=Bos taurus OX=9913 GN=TUT4 PE=3 SV=1	330070	468984	401149	255142	159687	250794	0.0246637	221875	53899.5	31118.9	24.2928	400067	69463.2	40104.6	17.3629	1.80312	0.850499	0.512873	Up
A0A3Q1MKW8	ANGPTL2	Angiopoietin like 2	Angiopoietin like 2 OS=Bos taurus OX=9913 GN=ANGPTL2 PE=4 SV=1	793195	776959	695115	105717	611386	282960	0.0493591	333354	256574	148133	76.9672	755090	52570.1	30351.4	6.9621	2.26513	1.17959	0.559709	Up
A0A3Q1MLS9	L1CAM	L1 cell adhesion molecule	L1 cell adhesion molecule OS=Bos taurus OX=9913 GN=L1CAM PE=3 SV=1	506550	530627	502368	855652	715931	888041	0.00459677	819875	91462.9	52806.1	11.1557	513182	15251.9	8805.69	2.97203	0.625927	-0.675933	0.277282	Down
A0A3Q1MN66	MIA2	CTAGE family member 5	CTAGE family member 5 OS=Bos taurus OX=9913 GN=MIA2 PE=4 SV=1	26232.3	28656.2	24792.7	52400.9	52998.4	66907.6	0.00317299	57435.6	8208.42	4739.13	14.2915	26560.4	1952.54	1127.3	7.35131	0.462438	-1.11267	0.267283	Down
A0A3Q1MYF8	VPS13C	Vacuolar protein sorting 13 homolog C	Vacuolar protein sorting 13 homolog C OS=Bos taurus OX=9913 GN=VPS13C PE=3 SV=1	5586511	5345804	5.90866e+06	233969	3.73111e+06	311810	0.0228266	1.42563e+06	1.99699e+06	1.15296e+06	140.077	5.61366e+06	282411	163050	5.03078	3.93767	1.97734	0.497724	Up
A0A3Q1MC00	VPS13C	Vacuolar protein sorting 13 homolog C	Vacuolar protein sorting 13 homolog C OS=Bos taurus OX=9913 GN=VPS13C PE=3 SV=1	5586511	5345804	5.90866e+06	233969	3.73111e+06	311810	0.0228266	1.42563e+06	1.99699e+06	1.15296e+06	140.077	5.61366e+06	282411	163050	5.03078	3.93767	1.97734	0.497724	Up
A0A3Q1NM48	NDE1	NudE neurodevelopment protein 1	NudE neurodevelopment protein 1 OS=Bos taurus OX=9913 GN=NDE1 PE=3 SV=1	983.263	983.263	983.263	33982.7	37434.9	36388.9	4.36126e-06	35935.5	1770.18	1022.02	4.92601	983.263	0	0	0	0.0273619	-5.19169	0.0139604	Down
A5D7B9	CASK	CASK protein	CASK protein OS=Bos taurus OX=9913 GN=CASK PE=2 SV=1	142026	144160	149783	90505.6	104137	77369.8	0.0024766	90670.8	13384.3	7727.44	14.7614	145323	4007.39	2313.67	2.75757	1.60275	0.680553	0.23016	Up
A5D7S7	LOX	Lysyl oxidase homolog	Lysyl oxidase homolog OS=Bos taurus OX=9913 GN=LOX PE=2 SV=1	284156	285893	244316	451029	421793	397430	0.00180065	423417	26836.3	15493.9	6.33802	271455	23519.2	13578.8	8.66413	0.641105	-0.641366	0.195386	Down
A5PJW8	POLR2B	DNA-directed RNA polymerase subunit beta	DNA-directed RNA polymerase subunit beta OS=Bos taurus OX=9913 GN=POLR2B PE=1 SV=1	744632	852498	798310	343268	322812	230094	0.000432461	298725	60309.4	34819.7	20.1889	798480	53932.8	31138.1	6.75443	2.67296	1.41844	0.11667	Up
A4FUD2	HSD17B7	3beta-hydroxysteroid 3-dehydrogenase	3beta-hydroxysteroid 3-dehydrogenase OS=Bos taurus OX=9913 GN=HSD17B7 PE=2 SV=1	38223.5	46935.6	46201.5	79271.5	76650.7	61588.1	0.00966273	72503.5	9543.34	5509.85	13.1626	43786.9	4831.96	2789.73	11.0352	0.603928	-0.727552	0.359656	Down
E1B777	WIPF2	WAS/WASL interacting protein family member 2	WAS/WASL interacting protein family member 2 OS=Bos taurus OX=9913 GN=WIPF2 PE=4 SV=1	983.263	983.263	983.263	20969.7	18552.3	11698.7	0.00440832	17073.6	4809.14	2776.56	28.1671	983.263	0	0	0	0.0575897	-4.11805	0.274746	Down
E1BA23	AMPD3	AMP deaminase	AMP deaminase OS=Bos taurus OX=9913 GN=AMPD3 PE=3 SV=3	168607	206588	156816	26259.8	71038.6	20574.6	0.00324479	39291	27640.8	15958.4	70.3488	177337	26009.1	15016.4	14.6665	4.51343	2.17422	0.267812	Up
E1BDG9	ALDH1L2	10-formyltetrahydrofolate dehydrogenase	10-formyltetrahydrofolate dehydrogenase OS=Bos taurus OX=9913 GN=ALDH1L2 PE=3 SV=3	162168	184716	178443	76322.1	103438	35125.6	0.0078399	71628.4	34397	19859.1	48.0215	175109	11637.8	6719.1	6.64604	2.44468	1.28965	0.347545	Up
E1BFX4	SGSH	N-sulfoglucosamine sulfohydrolase	N-sulfoglucosamine sulfohydrolase OS=Bos taurus OX=9913 GN=SGSH PE=3 SV=1	118296	136184	119189	49263.9	92055.1	21715.2	0.0299285	54344.7	35444.1	20463.7	65.2209	124556	10079.9	5819.64	8.09266	2.29197	1.19659	0.541634	Up
E1BK91	CEP78	Centrosomal protein 78	Centrosomal protein 78 OS=Bos taurus OX=9913 GN=CEP78 PE=4 SV=3	983.263	983.263	983.263	20496.2	18524.2	14357.2	0.000747118	17792.5	3134.2	1809.53	17.6152	983.263	0	0	0	0.0552626	-4.17755	0.13628	Down
E1BP30	RTN1	Reticulon	Reticulon OS=Bos taurus OX=9913 GN=RTN1 PE=4 SV=3	100326	102074	95198.2	71969.6	41756.9	20995.3	0.0220917	44907.3	25632.8	14799.1	57.0793	99199.5	3573.66	2063.26	3.6025	2.20899	1.14338	0.493676	Up
E1BPY4	NCOA2	Nuclear receptor coactivator	Nuclear receptor coactivator OS=Bos taurus OX=9913 GN=NCOA2 PE=3 SV=1	28187.7	19868.1	20945.1	55242.2	47907.6	44164.8	0.00332824	49104.9	5634.92	3253.32	11.4753	23000.3	4524.57	2612.26	19.6718	0.468391	-1.09422	0.267812	Down
F1MIT7	FAM102A	Family with sequence similarity 102 member A	Family with sequence similarity 102 member A OS=Bos taurus OX=9913 GN=FAM102A PE=3 SV=1	28969.5	25368	17954	983.263	983.263	983.263	0.00204827	983.263	0	0	0	24097.2	5616.66	3242.78	23.3084	24.5073	4.61514	0.2115	Up
F1MK61	NSUN2	tRNA (cytosine(34)-C(5))-methyltransferase	tRNA (cytosine(34)-C(5))-methyltransferase OS=Bos taurus OX=9913 GN=NSUN2 PE=1 SV=2	418157	558060	348608	691997	604698	772471	0.0339766	689722	83909.3	48445.1	12.1657	441608	106677	61589.9	24.1564	0.64027	-0.643248	0.544373	Down
F1MS08	SLC12A2	Solute carrier family 12 member 2	Solute carrier family 12 member 2 OS=Bos taurus OX=9913 GN=SLC12A2 PE=3 SV=2	657070	582812	411541	383208	329844	251821	0.0494417	321624	66078.2	38150.3	20.5452	550474	125918	72698.7	22.8744	1.71155	0.7753	0.559709	Up
A0A3Q1MDN1	KRT77	Keratin 77	Keratin 77 OS=Bos taurus OX=9913 GN=KRT77 PE=1 SV=1	5187961	5658374	6.84555e+06	4388460	4.04055e+06	3004119	0.0318487	3.81104e+06	720142	415774	18.8962	5.89729e+06	854230	493190	14.4851	1.54742	0.629868	0.544088	Up
F1N0H3	CA2	Carbonic anhydrase	Carbonic anhydrase OS=Bos taurus OX=9913 GN=CA2 PE=1 SV=3	886788	866461	802749	450962	446469	428284	9.79855e-05	441905	12008.5	6933.09	2.71743	851999	43846.3	25314.7	5.14628	1.92801	0.947116	0.05021	Up
F1N4Y6	LOC521224	Ras GTPase-activating protein 4	Ras GTPase-activating protein 4 OS=Bos taurus OX=9913 GN=LOC521224 PE=4 SV=3	141665	252705	216196	75016.8	89319.3	63320.2	0.0189924	75885.5	13021.3	7517.85	17.1591	203522	56594.7	32675	27.8076	2.68197	1.42329	0.471702	Up
F1MC11	KRT14	Keratin, type I cytoskeletal 14	Keratin, type I cytoskeletal 14 OS=Bos taurus OX=9913 GN=KRT14 PE=1 SV=3	871309	1.08377e+06	1.32353e+06	708968	734220	699788	0.0446063	714326	17830.4	10294.4	2.49612	1.09287e+06	226245	130623	20.702	1.52993	0.613467	0.559709	Up
A0A3Q1LSG0	KRT42	Keratin 42	Keratin 42 OS=Bos taurus OX=9913 GN=KRT42 PE=1 SV=1	740518	990380	884625	534821	579369	588905	0.0149365	567698	28869.1	16667.6	5.08528	871841	125421	72411.7	14.3857	1.53575	0.61894	0.445592	Up
A1L595	KRT17	Keratin, type I cytoskeletal 17	Keratin, type I cytoskeletal 17 OS=Bos taurus OX=9913 GN=KRT17 PE=2 SV=1	714060	1.02333e+06	965274	514550	535251	635826	0.0293045	561876	64873.8	37454.9	11.5459	900888	164381	94905.4	18.2466	1.60336	0.681096	0.53814	Up
A1XEA4	KRT18	Keratin 18 (Fragment)	Keratin 18 (Fragment) OS=Bos taurus OX=9913 GN=KRT18 PE=2 SV=1	7226508	7967896	7.81377e+06	4743740	4.80659e+06	3540653	0.00214927	4.36366e+06	713437	411903	16.3495	7.66939e+06	391214	225867	5.10097	1.75756	0.813573	0.214994	Up
P08728	KRT19	Keratin, type I cytoskeletal 19	Keratin, type I cytoskeletal 19 OS=Bos taurus OX=9913 GN=KRT19 PE=2 SV=1	3.79645e+06	4.25071e+06	4.43764e+06	2411300	2292793	2.01782e+06	0.00100209	2.24064e+06	201859	116543	9.00899	4.1616e+06	329754	190383	7.92373	1.85733	0.893229	0.151764	Up
G3X6N3	TF	Serotransferrin	Serotransferrin OS=Bos taurus OX=9913 GN=TF PE=1 SV=2	92490.4	145476	124059	983.263	983.263	983.263	0.00147342	983.263	0	0	0	120675	26654.6	15389	22.0879	122.729	6.93934	0.168444	Up
Q08DW6	NUP133	Nucleoporin 133kDa	Nucleoporin 133kDa OS=Bos taurus OX=9913 GN=NUP133 PE=2 SV=1	354656	569062	626568	310148	292574	204049	0.0495987	268924	56866.4	32831.8	21.1459	516762	143302	82735.7	27.7308	1.92159	0.942302	0.559709	Up
Q0P5G8	ACAD11	Acyl-CoA dehydrogenase family member 11	Acyl-CoA dehydrogenase family member 11 OS=Bos taurus OX=9913 GN=ACAD11 PE=2 SV=1	317994	482918	468964	179075	161908	159979	0.00850904	166987	10512.5	6069.39	6.29539	423292	91457.1	52802.8	21.6061	2.53488	1.34192	0.353733	Up
A0A7S6NJ44		MHC class I antigen (Fragment)	MHC class I antigen (Fragment) OS=Bos taurus OX=9913 PE=3 SV=1	1.50355e+06	1603622	1.40176e+06	1.10465e+06	900466	906938	0.00389649	970685	116062	67008.6	11.9568	1.50298e+06	100931	58272.7	6.71542	1.54837	0.630749	0.26823	Up
A0A173FDE6	BoLA	Non-MHC class I antigen	Non-MHC class I antigen OS=Bos taurus OX=9913 GN=BoLA PE=2 SV=1	339825	431873	477449	224573	281194	297476	0.0321812	267747	38266.4	22093.1	14.292	416382	70107.3	40476.5	16.8372	1.55513	0.637036	0.544088	Up
Q3ZC65	AUP1	AUP1 lipid droplet regulating VLDL assembly factor	AUP1 lipid droplet regulating VLDL assembly factor OS=Bos taurus OX=9913 GN=AUP1 PE=2 SV=1	54784.8	52534.9	51797.3	24894.1	25116.1	30711.2	0.000241854	26907.1	3296.29	1903.11	12.2506	53039	1556.23	898.489	2.93412	1.97119	0.979066	0.0874773	Up
A0A3Q1LRU9	CNTLN	Centlein	Centlein OS=Bos taurus OX=9913 GN=CNTLN PE=4 SV=1	315512	377256	232137	552028	545685	467456	0.0130328	521723	47103.3	27195.1	9.02841	308302	72827.9	42047.2	23.6223	0.59093	-0.758941	0.41718	Down
Q08DS9	DHX40	RNA helicase	RNA helicase OS=Bos taurus OX=9913 GN=DHX40 PE=2 SV=1	15402	30133	14720	983.263	983.263	983.263	0.019117	983.263	0	0	0	20085	8708.5	5027.86	43.3582	20.4269	4.3524	0.471702	Up
P62276	RPS29	40S ribosomal protein S29	40S ribosomal protein S29 OS=Bos taurus OX=9913 GN=RPS29 PE=3 SV=2	12202.8	983.263	983.263	23278.8	31251.3	30301.4	0.00639759	28277.2	4354.7	2514.19	15.4001	4723.1	6477.59	3739.84	137.147	0.167029	-2.58183	0.331709	Down
A0A3Q1LR92	RASSF4	Ras association domain family member 4	Ras association domain family member 4 OS=Bos taurus OX=9913 GN=RASSF4 PE=1 SV=1	9960.21	14446.4	10103.8	8013.19	983.263	983.263	0.0417691	3326.57	4058.73	2343.31	122.009	11503.4	2549.65	1472.04	22.1642	3.45805	1.78996	0.559709	Up
Q2YDK4	HMGN4	High mobility group nucleosome-binding domain-containing protein 4	High mobility group nucleosome-binding domain-containing protein 4 OS=Bos taurus OX=9913 GN=HMGN4 PE=3 SV=3	336956	390594	355145	238917	161493	290382	0.0324368	230264	64878.8	37457.8	28.1759	360898	27277.9	15748.9	7.55832	1.56733	0.648306	0.544088	Up
A0A3Q1MI74	MAZ	MYC associated zinc finger protein	MYC associated zinc finger protein OS=Bos taurus OX=9913 GN=MAZ PE=4 SV=1	61112.6	56887.6	58050.9	46929.3	24944.3	24496.7	0.0240914	32123.4	12824.3	7404.09	39.9218	58683.7	2182.47	1260.05	3.71904	1.82682	0.869334	0.512402	Up
A0A3Q1LVM3	WWC3	WWC family member 3	WWC family member 3 OS=Bos taurus OX=9913 GN=WWC3 PE=4 SV=1	43014.6	36779.4	27405.9	24382.5	983.263	983.263	0.0404625	8783.02	13509.6	7799.76	153.815	35733.3	7856.74	4536.09	21.9872	4.06845	2.02448	0.557281	Up
Q29RI0	COQ8A	Atypical kinase COQ8A, mitochondrial	Atypical kinase COQ8A, mitochondrial OS=Bos taurus OX=9913 GN=COQ8A PE=2 SV=1	22883.8	983.263	983.263	34314.8	35172.2	28395.3	0.0328639	32627.4	3690.1	2130.48	11.3098	8283.44	12644.3	7300.18	152.645	0.25388	-1.97778	0.544088	Down
Q95123	SDHD	Succinate dehydrogenase [ubiquinone] cytochrome b small subunit, mitochondrial	Succinate dehydrogenase [ubiquinone] cytochrome b small subunit, mitochondrial OS=Bos taurus OX=9913 GN=SDHD PE=2 SV=2	40789	49328.4	54693.4	29372.3	983.263	25780.9	0.0393148	18712.1	15458.3	8924.86	82.6111	48270.3	7012.31	4048.56	14.5272	2.57962	1.36716	0.557281	Up
E1BQ28	SLC39A8	Solute carrier family 39 member 8	Solute carrier family 39 member 8 OS=Bos taurus OX=9913 GN=SLC39A8 PE=4 SV=1	75090.8	80932.6	65630.8	43659	53181.1	46816.1	0.00782564	47885.4	4850.26	2800.3	10.1289	73884.8	7721.83	4458.2	10.4512	1.54295	0.625691	0.347545	Up
A0A3Q1LHL8	EFR3B	EFR3 homolog B	EFR3 homolog B OS=Bos taurus OX=9913 GN=EFR3B PE=4 SV=1	44090.1	54551.6	51015.7	983.263	37244.4	983.263	0.0418866	13070.3	20935.4	12087.1	160.175	49885.8	5321.49	3072.36	10.6673	3.81672	1.93233	0.559709	Up
Q2HJ92	PRKRA	Interferon-inducible double-stranded RNA-dependent protein kinase activator A	Interferon-inducible double-stranded RNA-dependent protein kinase activator A OS=Bos taurus OX=9913 GN=PRKRA PE=2 SV=1	28705.9	33848.6	22266.2	983.263	19497.9	983.263	0.0396535	7154.8	10689.4	6171.53	149.402	28273.6	5803.28	3350.53	20.5254	3.9517	1.98247	0.557281	Up
F1MX50	CREG1	Cellular repressor of E1A stimulateds 1	Cellular repressor of E1A stimulateds 1 OS=Bos taurus OX=9913 GN=CREG1 PE=1 SV=1	26638.9	23566.7	26717.9	983.263	20365.9	983.263	0.0497739	7444.13	11190.5	6460.87	150.327	25641.2	1796.99	1037.49	7.00822	3.44448	1.78429	0.559709	Up
A0A3Q1LF32	SERINC5	Serine incorporator 5	Serine incorporator 5 OS=Bos taurus OX=9913 GN=SERINC5 PE=3 SV=1	983.263	983.263	983.263	39451.4	30621.6	34681	0.000184793	34918	4419.65	2551.68	12.6572	983.263	0	0	0	0.0281592	-5.15025	0.0792596	Down
Q3SZV7	HPX	Hemopexin	Hemopexin OS=Bos taurus OX=9913 GN=HPX PE=2 SV=1	38909	56872.6	34228.6	983.263	983.263	983.263	0.00357394	983.263	0	0	0	43336.7	11953.7	6901.48	27.5833	44.0744	5.46187	0.267812	Up
Q3SZY9	MED6	Mediator of RNA polymerase II transcription subunit 6	Mediator of RNA polymerase II transcription subunit 6 OS=Bos taurus OX=9913 GN=MED6 PE=2 SV=1	983.263	983.263	983.263	14650.4	19906.2	18800.1	0.00046465	17785.6	2770.92	1599.79	15.5796	983.263	0	0	0	0.0552843	-4.17699	0.118988	Down
Q32PE0	POLR2F	DNA-directed RNA polymerases I, II, and III subunit RPABC2	DNA-directed RNA polymerases I, II, and III subunit RPABC2 OS=Bos taurus OX=9913 GN=POLR2F PE=1 SV=1	983.263	983.263	983.263	25358.1	29060	21632.9	0.000341794	25350.3	3713.55	2144.02	14.6489	983.263	0	0	0	0.038787	-4.68828	0.104198	Down
A0A3Q1LLB0	PIGQ	Phosphatidylinositol glycan anchor biosynthesis class Q	Phosphatidylinositol glycan anchor biosynthesis class Q OS=Bos taurus OX=9913 GN=PIGQ PE=4 SV=1	983.263	983.263	983.263	25707.5	51199.7	37347.1	0.00730597	38084.8	12762.1	7368.22	33.5098	983.263	0	0	0	0.0258178	-5.27549	0.347545	Down
Q1RMM2	LY6E	Lymphocyte antigen 6 complex, locus E	Lymphocyte antigen 6 complex, locus E OS=Bos taurus OX=9913 GN=LY6E PE=2 SV=1	27641.9	45636.1	31914.4	983.263	983.263	23322.1	0.0445423	8429.55	12897.3	7446.28	153.002	35064.2	9401.5	5427.96	26.8123	4.15967	2.05647	0.559709	Up
