# Supplementary material for: Investigation of the regulatory mechanisms of Guiqi Yimu Powder on dairy cow fatty liver cells using a multi-omics approach
Source: Front Vet Sci. 2024 Oct 9;11:1475564. doi: 10.3389/fvets.2024.1475564 (PMC11497463; doi:10.3389/fvets.2024.1475564)
Supplement: Supplementary file 1 [file Data_Sheet_1.zip › Data Sheet 1/Supplementary Table S4.xls]

MetaboName	Alignment ID	KEGGID	HMDBID	SuperClass	Class	SubClass	RT(min)	m/z	Adduct type	Formula	Ontology	B-1	B-2	B-3	B-4	B-5	B-6	A-1	A-2	A-3	A-4	A-5	A-6	FC	P.value	FDR	VIP	PLSDA_VIP	Log2FC	NLP	Sig	KEGGSuperClass	KEGGClass	KEGGSubClass	SumIntensity
Isopalmitic Acid	P4679		HMDB0031068	Lipids and lipid-like molecules	Fatty Acyls	Fatty acids and conjugates	7.771	274.27271	[M+H]+	C16H32O2	Long-chain fatty acids	4224941856	3204595694	3456044985	3073620528	568206534.3	3031519408	9385992160	9828354887	9418828533	7981732352	9596402065	9009069444	0.317979144	6.67E-07	3.25E-05	2.006093604	1.958101485	-1.65299595	6.175916288	Sig	---	---	---	72779308446
Choline	P591	C00114	HMDB0000097	Organic nitrogen compounds	Organonitrogen compounds	Quaternary ammonium salts	1.281	104.1073	[M]+	C5H14NO	Cholines	3537484037	4370683793	3445174702	3134616424	2391363250	3964753078	4963246926	5363476010	5074624690	4228615671	6334122669	6470395826	0.642651713	0.001536049	0.015374344	1.708710473	1.644590531	-0.637891018	2.813594994	Sig	Pesticides	Plant growth regulators	Others	53278557076
L-5-Oxoproline	P1196	C01879	HMDB0000267	Organic acids and derivatives	Carboxylic acids and derivatives	Amino acids, peptides, and analogues	1.292	130.04955	[M+H]+	C5H7NO3	Alpha amino acids and derivatives	4393117167	5290911103	5893641226	4702679882	3056831238	5967724575	1691543687	1926071403	2000616274	1966492537	1702875871	2019516080	2.591722379	5.63E-05	0.001108887	1.881597155	1.858376957	1.373911187	4.24986977	Sig	Peptides	Amino acids	Other amino acids	40612021043
Chrysin	P4235	C10028	HMDB0036619	Phenylpropanoids and polyketides	Flavonoids	Flavones	6.365	255.21901	[M+NH4]2+	C15H10O4	Flavones	4675822.88	1667385.88	759466.09	987951.86	1026898.25	548211.87	5866758135	5929838441	6290727722	5484978255	5635710452	5496859892	0.000278512	5.96E-13	1.49E-09	2.080370937	2.035305125	-11.80997091	12.22459528	Sig	PK Polyketides	PK12 Flavonoids	PK1211 Flavones and Flavonols	34714538634
Spermidine	P1615	C00315	HMDB0001257	Organic nitrogen compounds	Organonitrogen compounds	Amines	1.079	146.16486	[M+H]+	C7H19N3	Dialkylamines	1605044135	1473893431	1985981313	1950707422	396235218.1	2226714960	1943570247	1893226978	2771957237	2636061267	2860665426	2097285747	0.678640757	0.039159551	0.169208473	1.259522017	1.244067041	-0.559280019	1.407162301	Sig	---	---	---	23841343381
UDP-D-Glucuronic Acid	N7006	C00167	HMDB0000935	Organoheterocyclic compounds	Lactones	Gamma butyrolactones	4.929	579.02521	[M-H]-	C15H22N2O18P2	Pyrimidine nucleotide sugars	2257357541	2340161753	2153813536	2558896152	2176304846	2358705650	1568595921	1583153454	1472786258	1680500297	1224525642	1221380091	1.582142815	6.80E-06	0.000178931	1.88235387	1.891699737	0.661879833	5.167632403	Sig	---	---	---	22596181141
(2R)-6-Methylpiperidine-2-Carboxylic Acid	P1559		---	---	---	---	1.379	144.10162	[M+H]+	C7H13NO2	L-alpha-amino acids	49396632.37	36062699.13	9424337.32	52151428.33	24484686.96	43815356.63	2677541317	3728419720	3786459501	4081651479	3090827113	3703990653	0.010220526	1.54E-08	1.50E-06	2.036466156	2.002999897	-6.61238671	7.812649658	Sig	---	---	---	21284224924
Beta-Alanine	P281	C00099	HMDB0000056	Organic acids and derivatives	Carboxylic acids and derivatives	Amino acids, peptides, and analogues	1.263	90.05539	[M+H]+	C3H7NO2	Beta amino acids and derivatives	2049210637	3523426086	2355877904	3260084916	1033099326	2779118447	752552771.3	1089451999	1163298573	952632974.8	897042372.5	1055530094	2.537990867	0.002307549	0.02108557	1.63586191	1.635487658	1.343686878	2.636849027	Sig	Peptides	Amino acids	Other amino acids	20911326101
Trimethylamine N-Oxide	P31	C01104	HMDB0000925	Organic nitrogen compounds	Organonitrogen compounds	Aminoxides	1.337	76.07629	[M+H]+	C3H9NO	Trialkyl amine oxides	632831694.5	751960629.2	818305865.1	796725041.2	310335663	664571373.3	2010181775	2563946758	2799299852	2717747986	2407548101	2489580915	0.26518877	1.04E-07	7.12E-06	2.026252867	1.983322138	-1.914908414	6.980923541	Sig	---	---	---	18963035653
L-Carnitine	P2025	C00318	HMDB0000062	Organic nitrogen compounds	Organonitrogen compounds	Quaternary ammonium salts	1.337	162.11212	[M+H]+	C7H15NO3	Carnitines	2110560715	2439429720	2221779728	2363531677	902333111.6	2464076974	825196889.9	1042988656	889322034.4	1160020375	863703388.3	921818055.7	2.192110054	0.00102801	0.011167208	1.725447106	1.703527384	1.13232023	2.988002658	Sig	---	---	---	18204761325
Glutamine	N911	C00303	HMDB0003423	Organic acids and derivatives	Carboxylic acids and derivatives	Amino acids, peptides, and analogues	1.255	145.06009	[M-H]-	C5H10N2O3	Alpha amino acids	2324309889	1989356066	3210734354	2244295823	2353499796	2606074906	330390046.4	455776790.5	659378945.2	410184875.2	442098139.3	408580169	5.441997503	5.15E-07	2.68E-05	1.947720316	1.943244077	2.444136295	6.287917994	Sig	---	---	---	17434679800
Sn-Glycero-3-Phosphocholine	P4293	C00670	HMDB0000086	Lipids and lipid-like molecules	Glycerophospholipids	Glycerophosphocholines	1.288	258.10959	[M]+	C8H21NO6P	Glycerophosphocholines	1992306225	1995469289	1782516704	2210381171	640717950.6	2328154795	1045109726	1091749116	957734890.9	1128142809	834886877.9	1007027415	1.805470164	0.009181354	0.060536142	1.509486005	1.489154236	0.852374579	2.037093279	Sig	---	---	---	17014196969
Acetylcarnitine	P3047	C02571	HMDB0000201	Lipids and lipid-like molecules	Fatty Acyls	Fatty acid esters	1.408	204.12234	[M]+	C9H18NO4	Acyl carnitines	1854056329	1855016287	1821605986	2132204428	535602.36	2004711926	614904122.5	764528295.6	1042182788	538190973.4	834024259.8	909791245.1	2.055465173	0.032920388	0.150451694	1.279162708	1.316969804	1.039464928	1.482535054	Sig	---	---	---	14371752243
Inosine	N3341	C00294	HMDB0000195	Nucleosides, nucleotides, and analogues	Purine nucleosides	---	5.109	267.07309	[M-H]-	C10H12N4O5	Purine nucleosides	1893957809	1278427772	1799320046	1357909479	1167868245	1378436724	1496542898	978948556.2	635046244	377220156.3	608641034.2	867722365.4	1.788014358	0.008507017	0.046650134	1.443488984	1.449465304	0.838358321	2.070222685	Sig	---	---	---	13840041329
Taurine	N600	C00245	HMDB0000251	Organic acids and derivatives	Organic sulfonic acids and derivatives	Organosulfonic acids and derivatives	1.243	124.00564	[M-H]-	C2H7NO3S	Organosulfonic acids	1635230621	1318778593	1240331205	1316965999	1464806219	1552905329	624372077.1	625152408.2	623514569.3	806641196.9	501748892.6	581359376.1	2.266674813	9.48E-07	4.20E-05	1.929289807	1.933422877	1.180577431	6.023361879	Sig	---	---	---	12291806486
Threonine	P973	C00188	HMDB0000167	Organic acids and derivatives	Carboxylic acids and derivatives	Amino acids, peptides, and analogues	1.279	120.06534	[M+H]+	C4H9NO3	L-alpha-amino acids	1299983181	1544437191	1750229178	1416922498	666015968	1733901701	381190276.9	487010299.5	527128839.1	478686059.5	462208902.7	482146900	2.984521516	0.000211539	0.003085496	1.816053882	1.802038814	1.577499654	3.674608656	Sig	Peptides	Amino acids	Common amino acids	11229860995
Deoxycarnitine	P1609		HMDB0001161	Lipids and lipid-like molecules	Fatty Acyls	Fatty acids and conjugates	1.395	146.11737	[M+H]+	C7H15NO2	Straight chain fatty acids	1302418397	1344767674	1331303123	1444226230	451146085.5	1465779027	485168519.1	612489724.3	631010380.8	665052724	543403088.7	609162892.2	2.069668883	0.002610268	0.023143776	1.641738454	1.629539696	1.049399976	2.583314982	Sig	---	---	---	10885927866
Betaine	P928	C00719	HMDB0000043	Organic acids and derivatives	Carboxylic acids and derivatives	Amino acids, peptides, and analogues	1.307	118.0863	[M+H]+	C5H11NO2	Alpha amino acids	1228716110	1345713874	1542393027	1454302414	576040412.3	1569389175	379827260.3	470568315.7	445627532.7	457194508.9	354572386.5	429340356.7	3.041449951	0.000207161	0.00304163	1.825917089	1.802209796	1.604759264	3.683691253	Sig	---	---	---	10253685373
Alpha-Naphthoflavone	P4645		HMDB0247291	Phenylpropanoids and polyketides	Flavonoids	Flavones	8.221	273.09045	[M+H]+	C19H12O2	Flavones	659248457.4	712251625.1	642258520.7	662310292.8	83342444.9	651905398.2	840269360.8	1124687759	1065474207	1043081252	991419780.7	1204386468	0.544128769	0.00148101	0.014968122	1.672855755	1.651875074	-0.877979985	2.829442115	Sig	---	---	---	9680635567
Theobromine	P3019	C07480	HMDB0002825	Organoheterocyclic compounds	Imidazopyrimidines	Purines and purine derivatives	1.229	203.05257	[M+Na]+	C7H8N4O2	Xanthines	402441183.5	462610579.4	428103540.8	475145463	272247792.7	420912645.3	1033196194	1230932889	1187090599	1251892544	1231257325	1204462331	0.344798875	7.25E-09	8.59E-07	2.048344668	2.0062933	-1.536173026	8.139956897	Sig	Alkaloids	Others	Purine alkaloids	9600293087
Gluconate	N1901	C00257	HMDB0000625	Organic oxygen compounds	Organooxygen compounds	Carbohydrates and carbohydrate conjugates	1.281	195.04955	[M-H]-	C6H12O7	Medium-chain hydroxy acids and derivatives	1137003870	700603869.1	1131639160	1006485916	1017052651	1014845108	738003406.8	529531113.4	545172813.7	624929044.8	601851944.6	415858804.5	1.738647479	0.0002903	0.003114899	1.742312592	1.743531349	0.797965448	3.537153115	Sig	Carbohydrates	Monosaccharides	Sugar acids	9462977702
N-(2-Furoyl)Glycine	P2204		HMDB0000439	Organic acids and derivatives	Carboxylic acids and derivatives	Amino acids, peptides, and analogues	1.301	170.04207	[M+Na]+	C7H7NO4	N-acyl-alpha amino acids	645600859.7	531889125.6	686658210.9	691530530.1	245557901.8	539702041.5	961428039.1	979538890.6	1006850079	850045718.8	1008033911	1017702917	0.573689629	0.000209463	0.003066725	1.819642708	1.781017454	-0.801657657	3.678893038	Sig	---	---	---	9164538225
1-Aminocyclopropane-1-Carboxylic Acid	P543	C01234	HMDB0036458	Organic acids and derivatives	Carboxylic acids and derivatives	Amino acids, peptides, and analogues	1.304	102.05524	[M+H]+	C4H7NO2	Alpha amino acids	914781594	795966350.6	1037596525	1024974403	523126835.2	1117206925	639565403.5	569745435.9	778050055.8	502382338.3	595286862.3	646619478.7	1.45073982	0.015478719	0.088808292	1.40408325	1.420440307	0.536788806	1.810264991	Sig	---	---	---	9145302207
4-Guanidinobutyric Acid	P1605	C01035	HMDB0003464	Organic acids and derivatives	Carboxylic acids and derivatives	Amino acids, peptides, and analogues	2.228	146.0923	[M+H]+	C5H11N3O2	Gamma amino acids and derivatives	1993078.89	1560377.04	256881.54	813209.96	823170.94	1773873.52	1074441153	1408683864	1363023644	1431974741	1245749958	1136647151	0.000942572	1.32E-09	2.44E-07	2.0584423	2.017332054	-10.0511096	8.879901812	Sig	---	---	---	7667741103
Pyroglutamic Acid (Isomer of 89)	P1198		---	---	---	---	1.726	130.04955	[M+H]+	C5H7NO3	Amino acids	944170356.6	794940036.2	1179855590	760549785.5	182606963.4	1241787964	312322729.1	522221345.8	316414203.7	445634362	444157955.3	472725255.6	2.030618553	0.02213356	0.114647379	1.366411805	1.366333224	1.021919258	1.654948727	Sig	---	---	---	7617386547
Phytosphingosine (Isomer of 1696)	P5746		---	---	---	---	7.809	318.29929	[M+H]+	C18H39NO3	Lipids	480496775.2	360325586.9	439195260	335659188.2	31433856.74	356573689.6	889540700	967862368.5	1021498247	704227919.7	914865812.9	846660604	0.374894939	3.38E-05	0.000714683	1.917260443	1.861169329	-1.415441744	4.470996865	Sig	---	---	---	7348340009
Triptophenolide	N4137		---	---	---	---	12.077	311.16797	[M-H]-	C20H24O3	Oxosteroids	621029021	411651761.2	218439597.2	391970011.1	76578896.71	470783314.1	618893739.2	976304174.8	921042251.8	666382335.5	698169940.3	796958644	0.468270449	0.001752988	0.013509077	1.618836903	1.615794611	-1.094586098	2.756220952	Sig	---	---	---	6868203687
N,N-Dimethyldodecylamine N-Oxide	P3689		---	---	---	---	7.805	230.2477	[M+H]+	C14H31NO	Long-chain alkyl amine oxides	417577840.2	264721910.7	302257051.3	260911273.1	56353424.33	244031562.3	809135725.3	909730192.5	789818831.2	753849626.8	858854687.1	764528120.5	0.316389534	1.12E-06	4.77E-05	1.992230278	1.949301679	-1.660226217	5.950003538	Sig	---	---	---	6431770245
Xanthine	P1775	C00385	HMDB0000292	Organoheterocyclic compounds	Imidazopyrimidines	Purines and purine derivatives	3.69	153.04021	[M+H]+	C5H4N4O2	Xanthines	467291615.7	418172744.6	245506044.5	478239827	107644806.1	429813000.5	777428959.4	603621867.4	579179456	438593919.7	1031094873	448116443.7	0.553545224	0.025694068	0.127031078	1.369575015	1.303383905	-0.853226908	1.590167137	Sig	Alkaloids	Others	Purine alkaloids	6024703558
Meloxicam	P6483	C08169	HMDB0014952	Organoheterocyclic compounds	Benzothiazines	---	1.575	352.05447	[M+Na]+	C14H13N3O4S2		385698406.4	291980929	476261127.2	395076223.8	0	341015092.6	958004448.3	550888135.5	711102546	434691352.3	564345913.2	682818636.3	0.48439364	0.007399837	0.051732256	1.503918978	1.483013973	-1.045748172	2.130777826	Sig	---	---	---	5791882811
Cytarabine	P3975	C02961	HMDB0015122	Nucleosides, nucleotides, and analogues	Pyrimidine nucleosides	---	2.353	244.0923	[M+H]+	C9H13N3O5	Pyrimidine nucleosides	373415223.5	485889570.9	443615701.4	388360318.5	120045164.6	470389026.2	451323303	622550014.5	560460698.9	471169401.5	728568744	636871022.9	0.657376074	0.017808061	0.098374971	1.425451629	1.377821971	-0.605209145	1.749383365	Sig	---	---	---	5752658190
Alanine	P280	C01401	HMDB0062251	Organic acids and derivatives	Carboxylic acids and derivatives	Amino acids, peptides, and analogues	1.611	90.05536	[M+H]+	C3H7NO2	Alanine and derivatives	724578818.6	718440999.9	869384822.7	676451189.2	399758485.4	878441674.5	251114448.8	140446122.5	208636326.9	226151688.6	405205952	200008140.7	2.980697982	0.000148094	0.002342659	1.828117537	1.816070135	1.575650202	3.829462684	Sig	---	---	---	5698618670
Creatinine	P835	C00791	HMDB0000562	Organic acids and derivatives	Carboxylic acids and derivatives	Amino acids, peptides, and analogues	1.385	114.06646	[M+H]+	C4H7N3O	Alpha amino acids and derivatives	480902145.5	540792901.3	528268476.4	550331476.9	669587093.9	567569562.9	336399384.8	362806115.1	423301445.3	425615692.7	340634418.5	361815289.5	1.482934625	0.000137023	0.002203439	1.834386633	1.801058963	0.568454998	3.863205047	Sig	---	---	---	5588024003
Palmitoylcarnitine	P7520	C02990	HMDB0000222	Lipids and lipid-like molecules	Fatty Acyls	Fatty acid esters	9.302	400.34048	[M+H]+	C23H45NO4		771720952.8	688867896	700883839.5	685884616.1	47924643.98	571809232.1	390779120.7	232460542.2	217280592.8	394186310.3	217876669.9	206993840.8	2.089141402	0.025826799	0.127484427	1.364340792	1.335744824	1.062910143	1.587929422	Sig	FA Fatty acyls	FA07 Fatty esters	FA0707 Fatty acyl carnitines	5126668257
Glutamine (L)	P2184		---	---	---	---	1.255	169.05794	[M+Na]+	C5H10N2O3	L-alpha-amino acids	604610161.5	606958022	900458898.2	675128819.1	180287487.8	691974573.7	134447552.8	194953721.6	310515440.5	187820906.9	204429723.2	201015774.9	2.967457066	0.002260141	0.020725515	1.640206099	1.642530375	1.569227156	2.645864559	Sig	---	---	---	4892601082
Phosphocreatine	P3227	C02305	HMDB0001511	Organic acids and derivatives	Carboxylic acids and derivatives	Amino acids, peptides, and analogues	1.319	212.0426	[M+H]+	C4H10N3O5P	Alpha amino acids and derivatives	492643142.4	678985812.7	374161009.3	470269470.9	310594184.7	538167601.4	247083579.1	344372796.4	281778848.8	492284182.9	231714447.3	325591887.4	1.489901637	0.037073884	0.16323858	1.297456439	1.249059342	0.575217088	1.430931917	Sig	---	---	---	4787646963
N-Acetylneuraminic Acid	N4088	C00270	HMDB0000230	Organic oxygen compounds	Organooxygen compounds	Carbohydrates and carbohydrate conjugates	1.373	308.09824	[M-H]-	C11H19NO9	N-acylneuraminic acids	506514390.1	459220156.9	514850331.9	437849613.4	447211238.8	495381335.9	363280223.8	270587491.7	238701036.9	223684607.4	286622432.4	259825591.5	1.741659863	7.60E-06	0.000194219	1.884247751	1.88879242	0.800462901	5.119271206	Sig	Carbohydrates	Monosaccharides	Amino sugars	4503728451
L-Histidine	N1061	C00135	HMDB0000177	Organic acids and derivatives	Carboxylic acids and derivatives	Amino acids, peptides, and analogues	1.227	154.06053	[M-H]-	C6H9N3O2	Histidine and derivatives	607861392.5	385363606.2	497023013.8	449860326.6	421024479.7	536231318	237821498.5	230360343.1	229435472	207340721.1	202362014.9	202124390.4	2.212666722	1.44E-05	0.000322522	1.86894644	1.870729041	1.145786165	4.841718991	Sig	Peptides	Amino acids	Common amino acids	4206808577
Di(2-Ethylhexyl)Phthalate	P7334	C03690	HMDB0251427	Benzenoids	Benzene and substituted derivatives	Benzoic acids and derivatives	13.082	391.28372	[M+H]+	C24H38O4	Benzoic acid esters	417050331.6	327293485.4	307158228.7	500200084.4	436762529.9	383777702.6	339301773.7	273878911.3	227792156.8	305187227.1	269258859.9	339596129.8	1.351693452	0.013432298	0.079884119	1.481691658	1.40414592	0.434768002	1.871849678	Sig	Plasticizers and plastics	Phthalates	---	4127257421
2-(2-Amino-4-Hydroxy-6-Methylpyrimidin-5-Yl)Acetic Acid	P3091		---	---	---	---	1.232	206.0547	[M+Na]+	C7H9N3O3	Pyrimidones	186343995.6	420283936.6	241450236.8	292704759.8	53134444.25	282910061.6	285071908	436539268	509113750.7	498959479.5	443331374.6	439227894.7	0.565348267	0.009972057	0.064249661	1.487621843	1.452307337	-0.822788222	2.001215251	Sig	---	---	---	4089071110
Melibiose	P6789	C05402	HMDB0000048	Organic oxygen compounds	Organooxygen compounds	Carbohydrates and carbohydrate conjugates	1.349	365.10419	[M+Na]+	C12H22O11	O-glycosyl compounds	147461216.6	74614444.31	28411539.87	107180377.2	16766371.21	78918073.7	452238893.4	713248415.9	646917282.2	482014315	550523559	589242096.2	0.132011549	6.31E-07	3.11E-05	2.013489581	1.959727539	-2.921263948	6.199896146	Sig	Carbohydrates	Oligosaccharides	Disaccharides	3887536585
Clofarabine	P5413		HMDB0014769	Nucleosides, nucleotides, and analogues	Purine nucleosides	Purine 2'-deoxyribonucleosides	4.256	304.0647	[M+H]+	C10H11ClFN5O3	Purine 2'-deoxyribonucleosides	239987090.4	287475020.5	253320870.8	272180951.7	39246898.59	313214091.3	357167364.8	389980456.3	396330451.8	399665402.8	346569374	355414983	0.625988764	0.007115733	0.050220714	1.505333478	1.497886975	-0.675791332	2.147780372	Sig	---	---	---	3650552956
9-(2,3-Dihydroxypropoxy)-9-Oxononanoic Acid	P4433		---	---	---	---	1.392	263.14526	[2M+H]+	C12H22O6	Medium-chain fatty acids	378405157.7	459825768.5	482950495.1	496267459	93660456.73	455450949.1	166983907.6	195382188.5	239028811.7	215392807.4	202131623.7	214061504.4	1.919381229	0.01358515	0.080577215	1.434831639	1.44975641	0.940641289	1.866935551	Sig	---	---	---	3599541129
D-2-Aminoadipic Acid	P2016		---	---	---	---	1.507	162.07547	[M+H]+	C6H11NO4	L-alpha-amino acids	362424337.5	422519765.9	330473404.9	348427142.6	221843901.8	352435436.3	155780622	253111313.3	248497472.5	241386539.1	206867981.7	256821513.6	1.495908759	0.004824583	0.036846152	1.56320801	1.56234995	0.581022183	2.316540207	Sig	---	---	---	3400589431
Baohuoside I	P10143		HMDB0248860	Phenylpropanoids and polyketides	Flavonoids	Flavonoid glycosides	5.112	537.16864	[2M+H]+	C27H30O10	Flavonoid-3-O-glycosides	575748224.2	424303762.8	627661578.3	362291529.8	28367536.89	319012564.6	260740970.3	212330457.6	85953981.95	123789889.5	143813126.3	147331907.9	2.399877198	0.03170808	0.146836565	1.31100447	1.295818992	1.262960585	1.498830049	Sig	---	---	---	3311345530
Adenosine Monophosphate	P6881	C00020	HMDB0000045	Nucleosides, nucleotides, and analogues	Purine nucleotides	Purine ribonucleotides	1.406	370.05154	[M+Na]+	C10H14N5O7P		247109726.2	175635914.2	203292873.6	240021907.4	402454.55	191595852.7	333994065.2	354920378.7	339288478.3	298606651.1	328184367.6	354293127.6	0.526584153	0.001884992	0.018097325	1.649252279	1.630746753	-0.92526399	2.724690407	Sig	Nucleic acids	Nucleotides	Ribonucleotides	3067345797
2-Hydroxybutyric Acid	N296	C05984	HMDB0000008	Organic acids and derivatives	Hydroxy acids and derivatives	Alpha hydroxy acids and derivatives	4.075	103.03827	[M-H]-	C4H8O3	Alpha hydroxy acids and derivatives	264817325.1	297902475	344575370	328119247.1	261669479.9	311590541.7	151146670.5	183711421.6	242048727.3	165540364.6	178761431	184242892.6	1.636140913	9.07E-05	0.001260154	1.807099085	1.802736747	0.710297006	4.042570651	Sig	FA Fatty acyls	FA01 Fatty Acids and Conjugates	FA0105 Hydroxy fatty acids	2914125946
Inosine-5-Monophosphate	P6430		---	---	---	---	2.824	349.05405	[M+H]+	C10H13N4O8P	Purine ribonucleoside monophosphates	179753701.2	188526363	96664916.26	176919883.1	94657922.27	192251455	226857471.5	359982072.3	264185245.6	399638251.7	258372251.9	350793125.9	0.499387057	0.001019438	0.011105159	1.672751585	1.676524059	-1.001769664	2.991639006	Sig	---	---	---	2788602660
Uridine	N2870	C00299	HMDB0000296	Nucleosides, nucleotides, and analogues	Pyrimidine nucleosides	---	4.262	243.06123	[M-H]-	C9H12N2O6	Pyrimidine nucleosides	417730660.7	301353913.9	305861390	242977345.8	353582300.2	194585467.1	162764523.9	157993924.1	104291191.3	189695794	94962500.14	199320745.4	1.997836944	0.002083201	0.015446128	1.596642915	1.600532437	0.998438841	2.681268834	Sig	Nucleic acids	Nucleosides	Ribonucleosides	2725119757
10-Hydroxycamptothecin	P6791	C17939	HMDB0244271	Alkaloids and derivatives	Camptothecins	---	2.769	365.112	[M+H]+	C20H16N2O5	Camptothecins	75596203.5	134292715.3	285303030	133766393.9	3109777.1	231447087.3	153410543.3	227229191.9	478656322.3	421105058	213932355.4	274462674.5	0.488193741	0.047297953	0.191534516	1.207655162	1.192201078	-1.034474296	1.325157655	Sig	---	---	---	2632311353
Alpha Cyperone	P3423		---	---	---	---	1.389	219.17015	[M+H]+	C15H22O	Eudesmane, isoeudesmane or cycloeudesmane sesquiterpenoids	0	0	0	0	947646.82	438594.79	265663297.8	406382043.4	506468369.4	583928223.7	391069132.8	443219267.2	0.00053391	1.96E-06	7.24E-05	1.971911309	1.940906917	-10.87111658	5.708156211	Sig	---	---	---	2598116576
7-Hydroxy-3-(4-Methoxyphenyl)-4H-Chromen-4-One	P4547		HMDB0005808	Phenylpropanoids and polyketides	Isoflavonoids	O-methylated isoflavonoids	7.833	269.0799	[M+H]+	C16H12O4	4'-O-methylisoflavones	100779.16	82264.98	146442.32	103864.47	0	0	401316963.9	384360501.8	336325679.6	424229724.3	334583759	443325001.2	0.000186495	1.26E-09	2.38E-07	2.039468338	2.019235742	-12.3885784	8.900533887	Sig	---	---	---	2324574981
Aconine	P9478	C19990	HMDB0247960	Lipids and lipid-like molecules	Prenol lipids	Diterpenoids	8.827	500.27734	[M+H]+	C25H41NO9	Aconitane-type diterpenoid alkaloids	111603573.9	130623223.1	186897853.8	130524936.4	12408334.22	168339729.9	132309850.5	188079533.8	252958146.2	203219720.7	499115953.7	307743098.9	0.467592113	0.037246685	0.163674683	1.310772981	1.241486922	-1.096677499	1.428912373	Sig	Alkaloids	Alkaloids derived by amination reactions	Terpenoid alkaloids	2323823955
Putrescine	P263	C00134	HMDB0001414	Organic nitrogen compounds	Organonitrogen compounds	Amines	1.073	89.10772	[M+H]+	C4H12N2	Monoalkylamines	196286438.3	117007444.9	190856183.7	212722318.1	36409729.82	145312940.9	225255129.5	197447756.8	273055489.3	240113475.3	218243615.7	217708269.4	0.655036819	0.021262765	0.111325619	1.340294157	1.341309701	-0.610352094	1.672380266	Sig	Peptides	Amines	Biogenic amines	2270418792
Glycine	P16	C00037	HMDB0000123	Organic acids and derivatives	Carboxylic acids and derivatives	Amino acids, peptides, and analogues	1.249	76.03973	[M+H]+	C2H5NO2	Alpha amino acids	273153402.5	267375554.4	186291649.7	179324624.8	484810279.5	321497886.9	56417639.59	90267020.75	73958411.28	83465893.95	68258462.36	65138718.23	3.914124208	0.000946459	0.010449391	1.705681614	1.685419651	1.968689538	3.02389821	Sig	Peptides	Amino acids	Common amino acids	2149959544
Levamisole	P3068	C07070	HMDB0014986	Organoheterocyclic compounds	Imidazothiazoles	---	1.4	205.08139	[M+H]2+	C11H12N2S	Imidazothiazoles	103154949.8	116861695.1	177155113.4	137227050.8	108739204	177189262.4	123830673.9	175368122.2	243008750.4	261912009.5	192194231.7	248849342	0.658811087	0.020205025	0.107820287	1.354415587	1.339786133	-0.60206326	1.694540613	Sig	---	---	---	2065490405
L-Tyrosine	N1588	C00082	HMDB0000158	Organic acids and derivatives	Carboxylic acids and derivatives	Amino acids, peptides, and analogues	3.983	180.06493	[M-H]-	C9H11NO3	Tyrosine and derivatives	215194219.2	211083252.9	280706883.9	193167823.9	214518702.8	245628760.4	128882711.2	100538156.9	138335792.4	123665775.6	120854501.5	83585702.53	1.95483931	2.69E-05	0.000507743	1.848248754	1.850484768	0.967050021	4.569465117	Sig	Peptides	Amino acids	Common amino acids	2056162283
L-Pipecolic Acid	P1209	C00408	HMDB0000716	Organic acids and derivatives	Carboxylic acids and derivatives	Amino acids, peptides, and analogues	1.111	130.0862	[M+H]+	C6H11NO2	Alpha amino acids	196865871.1	143873865.2	168061637.8	182382943.3	215285514.6	163837108.2	166931189.2	157012774.5	144066446.9	140249269.4	140578323.4	151075698.5	1.189343976	0.029948715	0.141491284	1.318789079	1.288941958	0.250166024	1.523621804	Sig	Alkaloids	Alkaloids derived from lysine	Piperidine alkaloids	1970220642
Asparagine	P1284	C16438	HMDB0251512	Organic acids and derivatives	Carboxylic acids and derivatives	Amino acids, peptides, and analogues	1.273	133.06061	[M+H]+	C4H8N2O3	Asparagine and derivatives	137804902.4	142535725.6	346356371.6	173089811.9	177108206.6	292223542	66511715.92	90243481.46	116669564	150450789.8	88160859.56	126104759.4	1.988773988	0.018632875	0.101695285	1.393685901	1.360920257	0.991879332	1.729720127	Sig	---	---	---	1907259730
Kaempferol-7-O-Deoxyhexoside	N5792		---	---	---	---	1.788	431.08917	[M-H]-	C21H20O10	Flavonoid-7-O-glycosides	172080105.8	304867921.1	256961456.9	263264946.4	227751763.6	170426711.7	46421747.63	78143981.88	81292541.83	129219233.2	34888735.75	78773711.36	3.109491144	0.000108188	0.001453376	1.789276961	1.794683814	1.636678508	3.965821248	Sig	---	---	---	1844092857
Formononetine	N3338		---	---	---	---	7.841	267.06586	[M-H]-	C16H12O4	4'-O-methylisoflavones	6277873.96	2398051.48	6869443.96	3340586.23	2601553.3	2748885.04	285684219.2	317113590.9	288785276.3	277663348.2	280826467.9	328874455.1	0.013624009	1.28E-11	5.39E-08	2.005539688	2.009104083	-6.197704947	10.8925129	Sig	---	---	---	1803183752
Serine	P621	C00716	HMDB0000187	Organic acids and derivatives	Carboxylic acids and derivatives	Amino acids, peptides, and analogues	1.243	106.04995	[M+H]+	C3H7NO3	Serine and derivatives	166369646.3	160381321.2	133195663.7	146470946	524792698.4	171487714	60210469.6	66957088.57	51554350.69	72928969.35	65077715.56	71930991.38	3.351771163	0.033580889	0.152751253	1.267059277	1.277926348	1.744923654	1.473907811	Sig	---	---	---	1691357575
Isonicotinic Acid	P1060	C07446	HMDB0060665	Organoheterocyclic compounds	Pyridines and derivatives	Pyridinecarboxylic acids and derivatives	3.95	124.03931	[M+H]+	C6H5NO2	Pyridinecarboxylic acids	135737915.7	128803234	136837070.1	164036378.8	210211525.2	158505337.8	137786326.9	96425754.76	119401853.8	122270440.4	134258028.3	125295340.9	1.270170681	0.035771779	0.159336692	1.262675048	1.257236086	0.345022374	1.446459461	Sig	---	---	---	1669569207
Valactamide D Putative	P9647		---	---	---	---	6.367	509.4306	[M+H]+	C30H56N2O4		0	0	0	0	0	0	286089473.4	290478545.8	265639655.6	212816696.2	245324732.7	235342555.2	1.74E-07	1.54E-09	2.79E-07	2.063737144	2.016884718	-22.45603188	8.811752756	Sig	---	---	---	1535691659
Propionylcarnitine	P3395	C03017	HMDB0000824	Lipids and lipid-like molecules	Fatty Acyls	Fatty acid esters	5.126	218.13834	[M+H]+	C10H19NO4	Acyl carnitines	231945830	177595652.4	260204980.7	221910884.4	15207303.02	211757397	46532080.13	77847127.1	100576238.6	62965644.81	57400566.54	62942247.97	2.739948434	0.009197238	0.060615143	1.4913412	1.496318311	1.454148742	2.036342584	Sig	FA Fatty acyls	FA07 Fatty esters	FA0707 Fatty acyl carnitines	1526885953
D-Arabinose-5-Phosphate Disodium Salt	N2598		---	---	---	---	1.283	229.01067	[M-H]-	C5H11O8P	Pentose phosphates	212617312.8	122901278.1	191449937.3	165536667	177696896	135679155.8	87089988.86	95768108.41	62327706.34	113513392.5	88416275.15	73174746.37	1.933308013	0.000408129	0.004141773	1.723047695	1.723133461	0.951071505	3.389202439	Sig	---	---	---	1526171465
Fructose 1,6-Biphosphate	N4612		---	---	---	---	1.439	338.98746	[M-H]-	C6H14O12P2	Hexose phosphates	266918934.6	131491237.5	152439052.2	203825492	181644534.7	102592400.5	49870732.35	125092207.7	48600607.85	104827487.9	65277963.56	87964597.3	2.157058101	0.006249717	0.036658336	1.486987153	1.487160279	1.109065037	2.204139616	Sig	---	---	---	1520545248
Phenolsulfonphthalein	P6549	C12600	---	---	---	---	6.307	355.06201	[M+H]+	C19H14O5S	Benzofuranones	69272120.56	99237995.69	106922528.7	95719598.78	4752482.58	92429425.72	123232705.1	211847909.9	212437543.9	117060422.7	180861836.6	194763496	0.450233022	0.002251973	0.020675031	1.681317716	1.615462927	-1.15125622	2.647436781	Sig	---	---	---	1508538066
5-Aminovaleric Acid Betaine	P1979		HMDB0014917	Organoheterocyclic compounds	Diazanaphthalenes	Naphthyridines	1.394	160.13261	[M+H]+	C8H17NO2	NA	179439617.4	183680496.2	185416686.7	200495571.9	1120744.07	215249030.2	77573378.45	91721017.75	91610080.43	88139391.21	78277583.73	81319667.03	1.898002562	0.041275982	0.175521792	1.251278809	1.273183035	0.92448194	1.384302584	Sig	---	---	---	1474043265
7-Methylsulfinylheptyl Isothiocyanate	N2404		HMDB0038441	Organosulfur compounds	Sulfoxides	---	5.073	218.06599	[M-H2O-H]-	C9H17NOS2	Sulfoxides	134813903.3	138715041.6	178462210.5	153676218.6	132357944.1	157078123	94060792.66	31182362.2	110182348.8	65745249.39	78749834.79	67275365.24	2.001591103	0.000209445	0.002423288	1.759404452	1.761687478	1.001147282	3.67893039	Sig	---	---	---	1342299394
3-Methylxanthine	N1300	C16357	HMDB0001886	Organoheterocyclic compounds	Imidazopyrimidines	Purines and purine derivatives	1.293	165.03873	[M-H]-	C6H6N4O2	Xanthines	74911267.46	104362290.4	93055262.85	90451641.25	82370568.42	87439965.82	135728938	115293237.5	145838062.9	170802913.5	128137177.2	112267916.1	0.659091604	0.000828737	0.007423923	1.688908898	1.675401936	-0.601449102	3.081583024	Sig	Alkaloids	Others	Purine alkaloids	1340659241
Glutaric Acid	N699	C00489	HMDB0000661	Organic acids and derivatives	Carboxylic acids and derivatives	Dicarboxylic acids and derivatives	5.182	131.03323	[M-H]-	C5H8O4	Dicarboxylic acids and derivatives	139244035.3	148414077.7	150062939.1	141512995.2	126678693.2	137827303	65455753.69	86971858.86	92509195.39	87352312.81	63102656.21	78954044.44	1.778744548	1.40E-06	5.47E-05	1.923725301	1.92640045	0.830859334	5.852665034	Sig	Organic acids	Carboxylic acids	Dicarboxylic acids	1318085865
Difucol Hexamethyl Ether	N4527		---	---	---	---	10.528	333.13452	[M-H]-	C18H22O6	Biphenyls and derivatives	48508933.24	32867765.24	85255389.74	27375109.5	35967248.03	46298962.25	232613742	74373919.2	71705483.6	119625104.4	268369569.6	265829086.1	0.26757277	0.009339264	0.04972479	1.431521602	1.437466762	-1.901996791	2.029687363	Sig	---	---	---	1308790313
1,2-Dihydroxyheptadec-16-Yn-4-Yl Acetate	P6329		---	---	---	---	9.053	344.27792	[M+H]+	C19H34O4	Long-chain fatty alcohols	139655153	130621222.8	132349278.6	149886823.7	443906981.3	163056830.9	530680.09	4894546.32	4809951.73	13517776.27	34954427.83	70541774.31	8.970861561	0.007619577	0.052840404	1.49835114	1.489980411	3.165246548	2.118069153	Sig	---	---	---	1288725447
Gramine	P2876	C08304	---	---	---	---	1.223	197.10019	[M+Na]+	C11H14N2	3-alkylindoles	98686381.51	45015888.37	88012890.28	102100109.5	17584397.97	70666297.07	124278814.4	182454377.2	123721435.8	101112709	97903001.24	223921810.7	0.494574464	0.015254305	0.087860723	1.383364576	1.383079707	-1.015740342	1.81660758	Sig	Alkaloids	Alkaloids derived from tryptophan and anthranilic acid	Indole alkaloids	1275458113
2-Decyl-3-Hydroxypentanedioic Acid	P5578		---	---	---	---	8.619	311.18454	[M+H]+	C15H28O5	Long-chain fatty acids	143804763.9	127919146.3	122051130.6	132474712	331661024.6	133722594.9	226608.91	316135.59	1227768.89	35377732.44	95439762.59	141918152	3.61242666	0.016194833	0.092150378	1.394524573	1.383496013	1.852968298	1.790623535	Sig	---	---	---	1266139533
L-Leucine	N694	C00123	HMDB0000687	Organic acids and derivatives	Carboxylic acids and derivatives	Amino acids, peptides, and analogues	3.556	130.08563	[M-H]-	C6H13NO2	Leucine and derivatives	97831640.93	134853674.6	161599013.3	120205098.1	111340519.1	158796834.9	56956042.25	75875273.09	145278015.3	51238422.96	59737385.39	65808471.85	1.724857774	0.011383474	0.058216759	1.416457752	1.411057375	0.786477407	1.943725178	Sig	Peptides	Amino acids	Common amino acids	1239520392
Chrysanthemyl Alcohol	P2272		---	---	---	---	4.612	172.16901	[M+H]+	C10H18O	Monocyclic monoterpenoids	236278.89	87769	102856.33	193560.95	408204.06	45616.02	200557717	187161318.6	232802666.7	157822989.3	219660238.2	231547494	0.000873721	9.38E-09	1.03E-06	2.061310957	2.005851144	-10.16054042	8.027742702	Sig	---	---	---	1230626709
Octopamine, N-Feruloyl-	P6486		---	---	---	---	3.032	352.11581	[M+Na]+	C18H19NO5	Hydroxycinnamic acids and derivatives	133173832.9	171325272.4	135899165.9	176271258.4	27536682.93	175457184.6	43804051.2	50516523.53	53837584.58	73462084.92	52350152.41	68716850.88	2.391870147	0.007314927	0.051320143	1.531023324	1.519903987	1.258139069	2.135789998	Sig	---	---	---	1162350645
Nepsilon,Nepsilon,Nepsilon-Trimethyllysine	P2698		---	---	---	---	1.228	189.15956	[M+H]+	C9H20N2O2	Alpha amino acids	69508521.49	38545108.75	55207329.33	61268897.77	38139125.83	50377502.21	167848813	141753002.7	131732586	121787657.1	131308989.3	133477716.2	0.378117129	1.13E-06	4.78E-05	1.980029868	1.951246341	-1.403094887	5.94716087	Sig	---	---	---	1140955250
Liriodenine	P4724	C09567	HMDB0301844	Alkaloids and derivatives	Aporphines	---	4.259	276.07025	[M+ACN+H]+	C17H9NO3	Aporphines	76011996.1	86371221.33	76517484.79	85437263.4	11193274.26	94681002.05	109308024.5	115990881.3	132288045.6	127949893.4	104985678.8	115698500.4	0.60917507	0.005757097	0.042264058	1.529300038	1.521607297	-0.715071192	2.239796442	Sig	---	---	---	1136433266
Skullcapflavone II	P6987	C10183	HMDB0258335	Phenylpropanoids and polyketides	Flavonoids	O-methylated flavonoids	8.328	375.10544	[M+H]+	C19H18O8		0	0	0	0	0	0	223042382.8	153527999.4	152869379.3	199675518.5	191092659.2	195209870.6	2.39E-07	1.42E-08	1.43E-06	2.028562886	2.005283978	-21.99472752	7.848027445	Sig	Flavonoids	Flavonoids	Flavones	1115417810
2-Acetoxy-4-Pentadecylbenzoic Acid	P7774		---	---	---	---	13.08	413.26428	[M+Na]+	C24H38O4	Acylsalicylic acids	128773794.5	102132106.1	104000062	122770643.4	81319025.68	99697784.65	91970643	69330994.07	76210276.19	81084683.56	74255530.71	81085218.82	1.347632596	0.005030906	0.03808484	1.60004741	1.538613807	0.430427229	2.298353811	Sig	---	---	---	1112630763
Ornithine	P1290	C01602	HMDB0000214	Organic acids and derivatives	Carboxylic acids and derivatives	Amino acids, peptides, and analogues	1.106	133.09705	[M+H]+	C5H12N2O2	Alpha amino acids	69087090.61	75063024.55	63492106.37	72199486.38	51128289.08	64091162.42	111697420.9	113446808	115874300.7	119419956.2	108204278.4	126566219.6	0.568262449	4.44E-07	2.32E-05	1.991578618	1.964802814	-0.815370711	6.352299818	Sig	---	---	---	1090270143
Lauric Isopropanolamide	P4305		HMDB0014917	Organoheterocyclic compounds	Diazanaphthalenes	Naphthyridines	9.921	258.24237	[M+H-2H2O]+	C15H31NO2	NA	45481486	52180986.58	43766521.36	46392335.49	6198910.96	42514368.38	78300958.71	181583332.2	126988404.1	124098458.1	191303437.7	145984818.5	0.27884702	0.000232264	0.003343827	1.839598237	1.773451672	-1.84245424	3.634018066	Sig	---	---	---	1084794018
Clopidogrel (Plavix)	P5814		---	---	---	---	4.261	322.06027	[M+H]+	C16H18ClNO6S2	Alpha amino acid esters	70307562.5	86837068.55	66790409.49	73550293.73	13170637.53	89696632.96	104095610.9	115880950	117674830	123086910.8	97760644.34	109441574.9	0.599383616	0.003938748	0.03166867	1.569101394	1.560819665	-0.738448446	2.40464184	Sig	---	---	---	1068293126
Kaurane	P4652		---	---	---	---	7.997	273.25229	[M+H]+	C20H32		79380717.53	62842503.84	64787750.21	66095942.54	103852507.1	58201173.78	117620138.8	106098798.6	93183236.64	99896148.8	95651193.75	96211877.68	0.71494693	0.004184442	0.033012253	1.56571424	1.585523422	-0.48409194	2.378362418	Sig	---	---	---	1043821989
Alpha-Aminoadipate	N1184	C00956	HMDB0302754	Organic acids and derivatives	Carboxylic acids and derivatives	Amino acids, peptides, and analogues	1.396	160.0601	[M-H]-	C6H11NO4	L-alpha-amino acids	121407707.4	136322385.8	117512275.7	97463264.52	114783514.3	109678021.5	40903048.55	51958960.08	55312507.3	41442282.59	43524942.9	53733829.46	2.430207518	4.05E-07	2.32E-05	1.943605039	1.946792027	1.281079513	6.39225377	Sig	---	---	---	984042740.1
Tomatidine HCl	P8598		---	---	---	---	10.995	452.3356	[M+Na]+	C27H46ClNO2	Spirosolanes and derivatives	133122673.4	131214533.4	131715712.3	126908152.2	11080986.99	118805868.5	55640794.38	66564495.12	41525234.09	42464423.36	53403009.82	70347280.61	1.978655403	0.02401978	0.121301452	1.353437223	1.360128741	0.984520379	1.619430972	Sig	---	---	---	982793164.2
Mannose 6-Phosphate	N3200	C00275	HMDB0001078	Organic oxygen compounds	Organooxygen compounds	Carbohydrates and carbohydrate conjugates	1.281	259.02209	[M-H]-	C6H13O9P	Hexose phosphates	204690349.3	77921236.63	111123078.8	113073288.9	112396364	80084733.86	45994603.32	52706556.48	34920152.13	71371641.51	40338647.63	37276192	2.474415316	0.005378749	0.032852065	1.497881707	1.504486625	1.307087668	2.269318699	Sig	---	---	---	981896844.6
L-Alanine	N94	C00041	HMDB0000161	Organic acids and derivatives	Carboxylic acids and derivatives	Amino acids, peptides, and analogues	1.258	88.03857	[M-H]-	C3H7NO2	Alanine and derivatives	84433273.01	143179539.3	60053064.28	79300306.15	121253347.6	94464649.82	43344564.74	71753306.35	64623605.89	86772457.19	49358997.62	70687340.84	1.507434597	0.040945794	0.15133235	1.194026996	1.202206235	0.592095409	1.387790701	Sig	Peptides	Amino acids	Common amino acids	969224452.8
Triacetin	P3398	D00384	HMDB0029592	Lipids and lipid-like molecules	Glycerolipids	Triradylcglycerols	6.474	218.21074	[M+H]+	C9H14O6	Triacylglycerols	91168187.46	74649971.97	68454127.3	62413452.46	11895180	77624252.58	80662651.5	94201849.26	84221687.1	94768582.38	87865313.53	129268134.9	0.676380281	0.043326563	0.181215624	1.195359815	1.214944428	-0.564093495	1.363245763	Sig	---	---	---	957193390.4
6-(Gamma,Gamma-Dimethylallylamino)Purine	N2076	C04083	HMDB0245646	Organoheterocyclic compounds	Imidazopyrimidines	Purines and purine derivatives	6.14	202.10727	[M-H]-	C10H13N5	Hydropyrimidines	85456424.75	114027174	142732349.9	112477778.7	123445530.5	124149794.9	38918676.21	42466573.02	52221496.52	21118864.94	48387905.45	44228785.32	2.839340657	6.70E-06	0.000177934	1.899712337	1.89208636	1.50555595	5.174149228	Sig	Pesticides	Plant growth regulators	Cytokinins	949631354.2
1H-Indole-3-Butanoic Acid	P3045	C11284	HMDB0002096	Organoheterocyclic compounds	Indoles and derivatives	Indoles	1.414	204.09749	[M+H]+	C12H13NO2	3-alkylindoles	72427807.78	51916510.07	196059868.6	93141779.94	61837644.47	149289700.6	18823594.13	37131610.78	71671847.76	45213193.64	44511254.99	45045938.48	2.380637982	0.031759567	0.146952693	1.281180008	1.282714767	1.25134825	1.498125431	Sig	---	---	---	887070751.2
Platyphyllenone	P6110		---	---	---	---	5.739	335.10471	[M+H]+	C19H20O3	Linear diarylheptanoids	131013070.1	149155381.3	177228796.3	175965036.4	10058895.89	165071289.3	1744960.78	3290739.06	2781187.8	2843305.65	2565374.11	2900119.14	50.13693323	0.00047073	0.005940146	1.775464713	1.757349848	5.647801847	3.327228135	Sig	---	---	---	824618155.8
DDAO	P2998		---	---	---	---	7.153	202.21628	[M+H]+	C12H27NO	Long-chain alkyl amine oxides	59343269.16	43048123.27	49271497.97	45949847.23	6187620.37	42055090.97	90199575.07	107639881.8	77646695.65	93387728.67	89978507.39	110841128.3	0.431557393	0.00012817	0.002087001	1.81791559	1.804242829	-1.212375658	3.892212365	Sig	---	---	---	815548965.9
Isopimpinellin	P4546	C02162	HMDB0034312	Phenylpropanoids and polyketides	Coumarins and derivatives	Furanocoumarins	1.292	269.039	[M+H]+	C13H10O5	8-methoxypsoralens	54290837.89	53218073.5	55377284.39	54513259.06	18134049.27	61957015.09	94288994.72	91066654.64	72904677.15	86302083.44	86488599.25	82259411.76	0.579552854	0.000490045	0.006143954	1.743829547	1.72974061	-0.786987858	3.309764041	Sig	Phenylpropanoids	Coumarins	Furanocoumarins	810800940.2
Malic Acid	P1880	C00711	HMDB0000156	Organic acids and derivatives	Hydroxy acids and derivatives	Beta hydroxy acids and derivatives	1.426	157.01057	[M+H]+	C4H6O5	Beta hydroxy acids and derivatives	45985758.09	59580921.57	40757188.26	58917320.22	0	55838919.46	40499055.98	120678654.2	92271813.32	115140766.4	71601055.08	109440350	0.475009273	0.011515894	0.071469399	1.432986754	1.426730164	-1.073972416	1.938702323	Sig	---	---	---	810711802.6
Ala-Ala	P1995	C00993	HMDB0028680	Organic acids and derivatives	Carboxylic acids and derivatives	Amino acids, peptides, and analogues	2.641	161.09171	[M+H]+	C6H12N2O3	Dipeptides	5788371.14	1225366.25	2381789.02	668868.36	16192313.88	2185508.17	146205659.5	80814182.88	106848653.1	178999954	127516596.2	141242924.1	0.036388433	4.43E-06	0.000136947	1.931124442	1.92759029	-4.780376274	5.354026783	Sig	Peptides	Peptides	Dipeptides	810070186.6
Maesopsin	P5567		---	---	---	---	1.148	310.91144	[M+H]+	C15H12O6	Auronols	108226407.2	66991561.32	65869740.28	80668237.4	113001734.4	80821603.03	55048774.67	45544685.06	35180416.87	56265882.79	42582254.17	47195511.99	1.829479138	0.001344345	0.013875783	1.71906613	1.658801021	0.871432964	2.871489297	Sig	---	---	---	797396809.2
LPE 16:0	N6013		---	---	---	---	9.563	452.27698	[M-H]-	C21H44NO7P	Lipids	62516978.26	37722077.85	62134560.71	43305845.81	37483728.03	36171626.88	88418429.94	79695438.77	72365395.34	64491962.41	119079114.7	84027336.05	0.549787621	0.002048487	0.015242404	1.59846229	1.602045799	-0.863053671	2.688566894	Sig	---	---	---	787412494.8
Quercetin	N4572	C00389	HMDB0005794	Phenylpropanoids and polyketides	Flavonoids	Flavones	1.275	336.88718	[M-H]-	C15H10O7	Flavonols	61331425.85	28105765.54	48537060.57	50665374.34	42648747.32	35038226.19	117647197.3	79131998.94	66632572.6	70809250.61	99618297.23	78105174.62	0.520225541	0.001338777	0.010905728	1.641998213	1.638437465	-0.942790864	2.873291618	Sig	PK Polyketides	PK12 Flavonoids	PK1211 Flavones and Flavonols	778271091.1
Ambiguine E Isonitrile	P6868		---	---	---	---	11.099	369.26086	[M+Na]+	C26H29ClN2O2		34458181.92	21421671.2	36392720.52	24324536.08	4617829.21	21249464.64	104009365.8	111684649.3	77255229.97	92099372.17	111200419.6	115506243.1	0.232878094	1.20E-06	5.04E-05	1.980931078	1.948718194	-2.102353158	5.91918138	Sig	---	---	---	754219683.5
1-Hydroxypyrene	P3412	C14519	HMDB0013139	Benzenoids	Pyrenes	---	1.218	219.08234	[M+H]+	C16H10O	Pyrenes	65001148.31	30335093.46	65383853.8	57405568.48	6458616.7	42855563.92	83831212.29	102505182.9	74202985.72	58874527.69	57966295.86	106938389	0.552198178	0.017749128	0.098266949	1.360063836	1.361995023	-0.856741968	1.750822985	Sig	---	---	---	751758438.1
Cholic Acid	P13740	C00695	HMDB0000619	Lipids and lipid-like molecules	Steroids and steroid derivatives	Bile acids, alcohols and derivatives	10.666	834.60065	[M+H]+	C24H40O5		45239039.98	40984550.93	60394063.16	27059384.49	62544641.19	24605467.65	29924763.99	69273892.62	73370338.94	85490749.79	92749091.99	97405399.88	0.581925173	0.025810281	0.127443389	1.343242172	1.303262741	-0.78109444	1.588207271	Sig	Steroids	24-Carbon atoms	Cholane derivatives	709041384.6
Cystine	P4288	C01420	HMDB0250712	Organic acids and derivatives	Carboxylic acids and derivatives	Amino acids, peptides, and analogues	4.257	258.05957	[M+H]+	C6H12N2O4S2	Cysteine and derivatives	42939049.12	49792687.18	42534780.59	48001490.48	5063326.37	55141552.02	62373791.76	64491924.49	75459675.7	66406137.12	59726395.55	62960182.45	0.622027651	0.00937274	0.061329464	1.477533974	1.465015482	-0.684949381	2.028133417	Sig	Peptides	Amino acids	Other amino acids	634890992.8
Alliin	P2426	C08265	HMDB0301759	Organic acids and derivatives	Carboxylic acids and derivatives	Amino acids, peptides, and analogues	1.226	178.05849	[M+Na]+	C6H11NO3S	L-alpha-amino acids	59070699.44	66587684.25	74818228.16	81296933.44	30994960.55	65946049.97	35006887.58	44362976.4	39391911	45083814.97	44168284.17	46390803.36	1.488630475	0.018437484	0.100918914	1.396806086	1.398638546	0.573985676	1.734298342	Sig	---	---	---	633119233.3
5-Aminovaleric Acid	N476	C00431	HMDB0003355	Organic acids and derivatives	Carboxylic acids and derivatives	Amino acids, peptides, and analogues	1.946	116.06985	[M-H]-	C5H11NO2	Delta amino acids and derivatives	47671921.12	49382835.56	99172116.82	60092178.17	61657394.82	71385257.08	25229507.06	35566570.75	56827858.2	22584636.74	35103799.53	29865728.52	1.897676711	0.007512223	0.042353047	1.479372281	1.465018838	0.924234235	2.124231545	Sig	FA Fatty acyls	FA01 Fatty Acids and Conjugates	FA0110 Amino fatty acids	594539804.4
(3E)-3-Benzylidene-4-Methyl-1H-1,4-Benzodiazepine-2,5-Dione	N3530		---	---	---	---	9.516	277.14325	[M-H]-	C17H14N2O2	1,4-benzodiazepines	68469673.9	52298784.25	90491791.04	79430071.45	62444310.15	69820251.01	31242336.46	22529269.56	27467280.13	19825913.45	29342631.39	27209250.21	2.68343984	1.52E-05	0.000333886	1.874200297	1.869051246	1.424083545	4.817734518	Sig	---	---	---	580571563
Dihydrojasmonic Acid	P3801		HMDB0033601	Lipids and lipid-like molecules	Fatty Acyls	Lineolic acids and derivatives	8.959	235.13182	[M+H]+	C12H20O3	Jasmonic acids	61867977.59	50260215.29	44992420.27	52098646.83	182256378.6	55161112.76	746884.38	390860.04	675641.57	16259292.8	42553226.92	54614990.2	3.87567927	0.042511049	0.178864203	1.220107056	1.228335148	1.954449186	1.371498177	Sig	---	---	---	561877647.3
N-Methylhistidine	P2213		---	---	---	---	1.237	170.09198	[M+H]+	C7H11N3O2	Histidine and derivatives	83514113.32	89820223.92	75563608.16	72438314.34	57133322.07	78082073.6	18575372.45	18494440.02	16059956.87	15571665.44	12603103.07	15418014.19	4.720219285	1.44E-07	9.15E-06	2.023369111	1.98742651	2.238853884	6.840475914	Sig	---	---	---	553274207.5
N4-Acetylsulfamethoxazole	P5227	C13061	HMDB0013854	Benzenoids	Benzene and substituted derivatives	Benzenesulfonamides	1.29	296.06461	[M+NH4]+	C12H13N3O4S	Benzenesulfonamides	51346386.82	69258027.17	66378406.35	76388549.85	37180804.84	68588059.09	20791919.33	27272365.58	41042156.05	33009473.86	26880956.97	32189394.26	2.03735218	0.000744623	0.008604771	1.731882047	1.724208772	1.026695388	3.128063442	Sig	---	---	---	550326500.2
5-Chlorodivaricatinic Acid	N2869		---	---	---	---	1.26	243.03798	[2M-H]-	C11H13ClO4	P-methoxybenzoic acids and derivatives	84912830.75	62332051.33	83641007.17	57129901.09	97909384.65	81850689.37	10151825.04	12842941.76	11718780.34	12746778.42	10531300.02	10530408.26	6.826648862	9.17E-07	4.13E-05	1.938201182	1.933975562	2.771177547	6.037401698	Sig	---	---	---	536297898.2
Imidacloprid-Urea	P3229		---	---	---	---	4.256	212.05478	[M+H]+	C9H10ClN3O	2-halopyridines	35914387.58	39278545.83	38408072.24	41800502.13	4748699.84	45655138.68	51609151.6	58450169.89	59637667.48	58779109.91	48475077.24	52014450.8	0.625613528	0.009054748	0.059955863	1.470741894	1.46798457	-0.676656387	2.043123632	Sig	---	---	---	534770973.2
Gamma-Glutamylglutamine	P4728	C05283	HMDB0029147	Organic acids and derivatives	Carboxylic acids and derivatives	Amino acids, peptides, and analogues	1.395	276.11807	[M+H]+	C10H17N3O6	Dipeptides	60242200.47	74393748.25	64457379.47	63297333.52	40904256.12	73940857.39	14213116.51	26018606.95	32216360.23	28322013.97	28635648.05	27218818.39	2.408535196	6.29E-05	0.001197925	1.864086299	1.855894532	1.268156006	4.201387467	Sig	---	---	---	533860339.3
Orbencarb	P4290	C11087	---	---	---	---	5.243	258.0733	[M+K]+	C12H16ClNOS	Chlorobenzenes	51041256.64	68027470.66	91084740.31	117819881.6	776935.4	48773980.73	11459688.36	25418250.33	24599619.55	35165480.54	30961471.44	20652541.85	2.546416916	0.0452706	0.186534085	1.231611021	1.237663671	1.348468646	1.34418375	Sig	---	---	---	525781317.4
Benzophenone	P2554	C06354	HMDB0032049	Benzenoids	Benzene and substituted derivatives	Benzophenones	8.986	183.07996	[M+H]+	C13H10O	Benzophenones	53677697.38	48446907.75	46251252.71	57228094.47	133943100.7	55918765.87	2874597	4704973.47	3328437.83	17898654.35	40461487.49	48860226.25	3.347763094	0.016268622	0.092401017	1.391728954	1.384319125	1.743197439	1.78864922	Sig	---	---	---	513594195.3
Icos-19-Ene-1,2,4-Triol	P6375		---	---	---	---	8.432	346.33005	[M+Na]+	C20H40O3	Long-chain fatty alcohols	36982768.31	22587453.94	28195254.09	22446474.54	3054359.64	19060787.22	77223625.02	66411611.82	61956181.35	49656119.33	61640198.24	57074365.2	0.353851627	4.86E-05	0.000982157	1.885113822	1.846645791	-1.498783543	4.313741191	Sig	---	---	---	506289198.7
Piscidic Acid	P4794		HMDB0030809	Phenylpropanoids and polyketides	Phenylpropanoic acids	---	1.31	279.04697	[M+H]+	C11H12O7	Phenylpropanoic acids	41088867.67	53062454.49	43691575.87	46015710.63	55604569.06	51440529.56	32348069.48	32592163.63	37741546.16	39970381.79	32151646.57	34821537.31	1.387731562	0.000511852	0.006350731	1.757866882	1.725335966	0.472728525	3.290855221	Sig	---	---	---	500529052.2
Complanatoside A	P11841		---	---	---	---	4.259	665.12567	[M+H]+	C27H30O18	Flavonoid-3-O-glycosides	13630911.69	26672163.52	26076829.77	27571799.15	138637.89	28102829.55	52047024.02	76064998.89	94791479.04	59314625.05	55332502	37192824.32	0.326071531	0.001223378	0.012831837	1.728644282	1.663223194	-1.616739608	2.91243941	Sig	---	---	---	496936624.9
Fraxinellone	P3748		---	---	---	---	2.914	233.11218	[M+NH4]+	C14H16O3	Isobenzofurans	76897531.41	48540850.21	116311517.6	85546285.4	5188400.92	67392977.91	3557286.95	16621343.08	11025181.21	33133359.94	18291109.48	13253150.53	4.170542288	0.009491789	0.061951872	1.504799384	1.479522918	2.060234987	2.022651908	Sig	---	---	---	495758994.6
O-Succinylhomoserine	N2402	C01118	---	---	---	---	4.526	218.06532	[M-H]-	C8H13NO6	L-alpha-amino acids	39167269.37	50250799.16	76739679.34	59855477.24	52210012.61	47512708.35	24794757.41	22177837.95	36862037.56	21351682.79	30484409.86	28129612.06	1.98861584	0.000875772	0.007748561	1.680055854	1.671351001	0.991764604	3.057608794	Sig	---	---	---	489536283.7
Tryptophan Betaine	P4062		HMDB0061115	Organic acids and derivatives	Carboxylic acids and derivatives	Amino acids, peptides, and analogues	5.535	247.14339	[M+H]+	C14H18N2O2	L-alpha-amino acids	87471.64	12633.26	0	0	91402.34	1443317.47	62985238.48	82737295.08	92290325.35	88711230.12	70733110.86	88097945.03	0.003367102	1.02E-08	1.08E-06	2.043394466	2.005742564	-8.214276876	7.991617235	Sig	---	---	---	487189969.6
Berberine	P6130	C00757	HMDB0003409	Alkaloids and derivatives	Protoberberine alkaloids and derivatives	---	6.818	336.12234	[M]+	C20H18NO4	Protoberberine alkaloids and derivatives	51819.49	0	0	0	0	0	72763865.34	84266059.44	84474034.21	85268286.87	71736923.14	86628028.72	0.000107273	4.76E-11	2.55E-08	2.063629196	2.028816349	-13.18643113	10.32205765	Sig	Alkaloids	Alkaloids derived from tyrosine	Isoquinoline alkaloids	485189017.2
Dehydrophytosphingosine ( Isomer of 1679)	P5696		---	---	---	---	8.272	316.28366	[M+H]+	C18H37NO3	Lipids	42693141.22	35547980.41	36977394.24	48822839.57	160476892.3	50189614.36	16554749.98	14223865.87	13832747.94	15493114.37	17850860.44	23152080.76	3.706037247	0.044067776	0.183181386	1.213866595	1.228611733	1.889877381	1.355878862	Sig	---	---	---	475815281.5
Caffeoylcholine	P4494		---	---	---	---	5.65	266.13824	[M]+	C14H20NO4	Coumaric acids and derivatives	3136998.73	3907995.62	3509313.2	3600098.94	344365.22	3467330.27	67209298.58	63741596.47	81954128.89	86957445.01	70992694.46	78987812.95	0.039938607	3.12E-09	4.61E-07	2.045815178	2.012999625	-4.646072164	8.506065799	Sig	---	---	---	467809078.3
Sylvestroside I	P13013		---	---	---	---	1.401	771.26013	[M+Na]+	C33H48O19	Iridoid O-glycosides	29153659.36	21461676.91	30984904.51	32315171.6	0	29797667.36	42554454.03	59977507.85	48935215.39	47064062.28	55719746.96	52037727.3	0.469208031	0.000722464	0.008375193	1.73977455	1.705864938	-1.091700389	3.141183691	Sig	---	---	---	450001793.6
Hecogenin	P8524	C08902	HMDB0038824	Phenylpropanoids and polyketides	Flavonoids	Flavonoid glycosides	9.075	448.34125	[M+H]+	C27H42O4	Triterpenoids	59567295.17	99233601.51	43499910.07	66135912.27	2124821.67	66216456.66	13446670.68	18103768.76	15059116.27	31192819.28	12377096.4	17562856.14	3.125772434	0.017258022	0.096514963	1.407365213	1.398745865	1.644212749	1.763008973	Sig	Terpenoids	Steroids	Spirostan	444520324.9
Sodium Glycocholate Hydrate	P8858		---	---	---	---	11.02	466.32932	[M+H]+	C26H44NNaO7	Glycinated bile acids and derivatives	40021227.32	29491679.38	27334882.3	38374641.44	5258554.68	18945671.93	61011060.8	39471771.04	47617048.84	35007861.05	53595420.8	47810081.13	0.560348808	0.009667818	0.062784234	1.478458791	1.449819221	-0.835602933	2.014671529	Sig	---	---	---	443939900.7
Pyrogallin	P3054		---	---	---	---	1.129	204.9567	[M+H]+	C11H8O4	Tropolones	33630211.16	33170192.19	35852243.21	38104311.14	7897608.19	35251759.65	35714746.73	46363281.58	43643353.63	39523001.33	43988081.96	50666654.13	0.707606574	0.031689049	0.146811123	1.286331838	1.286112047	-0.498980643	1.499090788	Sig	---	---	---	443805444.9
Arabitol(D)	P2725		---	---	---	---	1.17	190.91127	[M+H]+	C5H12O5	Sugar alcohols	60514001.33	58924072.86	40783351.37	51015663.69	116436149.2	65523390.21	7538762.53	8271661.24	5646426.7	12507044.37	6154218.3	7892076.9	8.189857785	0.000339398	0.004600527	1.783886454	1.754878614	3.0338384	3.469291132	Sig	---	---	---	441206818.7
N-Oleoylethanolamine	P5917	C20792	HMDB0002088	Organic nitrogen compounds	Organonitrogen compounds	Amines	11.162	326.30487	[M+Na]+	C20H39NO2	N-acylethanolamines	33662499.06	24978376.28	23736965.88	20630971.22	375917.67	19993809.02	58953406.64	47796531.06	39274965.28	46265907.93	59819606.05	47926965.43	0.411210557	0.000344534	0.004666083	1.779166326	1.750710402	-1.282050792	3.462767404	Sig	---	---	---	423415921.5
6,7-Dihydrotabersonine	P6710		---	---	---	---	2.647	361.18228	[M+H]+	C21H26N2O2	Aspidospermatan-type alkaloids	24696969.67	22734734.66	26630433.74	35176762.78	4502539.69	22741499.22	29835926.59	72006844.66	67769980.91	31886592.32	48057364.74	36388048.52	0.47730527	0.015543629	0.08906482	1.458776742	1.386672516	-1.06701583	1.80844759	Sig	---	---	---	422427697.5
6,7-Dimethoxy-1-Methyl-3,4-Dihydroisoquinoline	P3097		---	---	---	---	1.254	206.12428	[M+ACN+H]+	C12H15NO2		68384575.64	52019434.46	60821063.42	63692003.66	8415081.75	64864243.87	11071753.11	13573578.86	15455764.91	12143989.19	11298354.9	13848305.47	4.111503066	0.001448138	0.014693261	1.695836319	1.67723038	2.039665905	2.839189912	Sig	---	---	---	395588149.2
Flavanone Base + 5O	N3965		---	---	---	---	5.111	303.04895	[M-H]-	C15H12O7	Flavanone O-glycosides	69517575.47	34752313.36	45165532.4	45478316.15	27420933.21	30156596.33	41959384.59	22172026.4	13786548.09	15872942.13	15269593.12	32283871.41	1.786355371	0.038919816	0.145759789	1.201787374	1.211973552	0.837019114	1.409829221	Sig	---	---	---	393835632.7
Diosgenin	P7821	C08898	HMDB0242671	Lipids and lipid-like molecules	Prenol lipids	Triterpenoids	11.455	415.31921	[M+H-H2O]+	C27H42O3	Triterpenoids	5523477.78	5378990.52	3775092.81	4521324.53	0	5076099.74	48276314.08	58704170.66	49766745.24	57801215.26	54046057.61	74545830.16	0.070743738	1.01E-07	6.97E-06	2.013886861	1.985472995	-3.821253736	6.99596765	Sig	Steroids	27-Carbon atoms	Spirostan derivatives	367415318.4
Asterric Acid	N4739		---	---	---	---	1.569	347.07449	[M-H]-	C17H16O8	Diphenylethers	18496028.96	77057223.98	21696490.92	23762856.96	64202250.92	78703861.09	18082748.27	9439494.47	12404037.94	14382554.09	5732236.93	10381605.67	4.031637584	0.013891738	0.067596829	1.377575587	1.383093091	2.011365956	1.857243408	Sig	---	---	---	354341390.2
N8-Acetylspermidine	P2673	C01029	HMDB0002189	Organic acids and derivatives	Carboximidic acids and derivatives	Carboximidic acids	1.249	188.17525	[M+NH4]+	C9H21N3O	Carboximidic acids	30389323.27	9007818.82	30435612.63	22961764.82	5771467.22	17689417.25	57059230.95	34943700.71	40482323.9	36260869.75	38492267.11	29393849.47	0.491291479	0.005894386	0.042987506	1.520700081	1.508539669	-1.025348879	2.229561447	Sig	---	---	---	352887645.9
(S)-3-Amino-4-Phenylbutyric Acid	P2486		---	---	---	---	5.499	180.10182	[M+H]+	C10H13NO2	Beta amino acids and derivatives	22290203.39	24269645.96	28239480.55	25314987.46	9213871.04	31211209.68	32912501.07	32747220.84	39560369.08	36318386.06	30673237.54	30827768.4	0.692177679	0.012381904	0.075605539	1.435683122	1.425502399	-0.530785676	1.90721258	Sig	---	---	---	343578881.1
Tetrahydrocurcumin	P7408		HMDB0005789	Phenylpropanoids and polyketides	Diarylheptanoids	Linear diarylheptanoids	2.286	395.14066	[M+H]+	C21H24O6	Curcuminoids	12356500.87	19984522.25	17993361.45	14813993.74	155465.13	14656526.95	39108995.29	30831381.72	37115583	30468921.35	71941017.78	51365616.88	0.306559466	0.00167561	0.016517378	1.705681542	1.636358068	-1.70576114	2.775827032	Sig	---	---	---	340791886.4
Agmatine	P1237	C00179	HMDB0001432	Organic nitrogen compounds	Organonitrogen compounds	Guanidines	5.131	131.12917	[M+H]+	C5H14N4	Guanidines	0	0	0	0	0	0	49690137.57	46445913.17	66634630.36	50409610.12	56400730.08	58969406.57	8.12E-07	5.74E-09	7.13E-07	2.06063742	2.008998851	-20.23133003	8.240982001	Sig	Amino acid related compounds	Others	Amines	328550427.9
Violacein	N4654	C21136	HMDB0259831	Organoheterocyclic compounds	Indoles and derivatives	Hydroxyindoles	5.278	342.08643	[M-H2O-H]-	C20H13N3O3	Hydroxyindoles	29288068.42	29065875.1	44631179.41	36184879.97	34858556.74	27005190.49	21062790	18932779.37	20517396.17	16826074.05	29108652.83	20980061.31	1.577629239	0.003058315	0.021045904	1.574928931	1.564264924	0.657758195	2.5145178	Sig	---	---	---	328461503.9
Byakangelicol	P6196	C16925	HMDB0302531	Phenylpropanoids and polyketides	Coumarins and derivatives	Furanocoumarins	1.303	339.07602	[2M+H]+	C17H16O6	5-methoxypsoralens	18641036.54	13812186.9	18775058.51	15801274.06	5154668.84	13766891.75	40762442.4	39336095.98	42332931.55	34859014.3	38293603.59	39242507.63	0.366019515	7.56E-07	3.60E-05	1.999670265	1.956071882	-1.450007524	6.121641657	Sig	---	---	---	320777712.1
1-Methyl-2-Tridecylquinolin-4-One	P6269		---	---	---	---	10.349	342.27661	[M+2H]2+	C23H35NO	Hydroquinolones	73233691.2	75953629.25	40263061.71	48340186.49	4646676.54	6945816.58	21452364.22	17476947.61	7778594.11	17620672.93	823912.01	4756745	3.56724056	0.04537955	0.186834333	1.242392313	1.211385866	1.834808509	1.343139811	Sig	---	---	---	319292297.7
Riboflavin	P7029	C00255	HMDB0000244	Organoheterocyclic compounds	Pteridines and derivatives	Alloxazines and isoalloxazines	5.583	377.14465	[M+H]+	C17H20N4O6	Flavins	15119176.43	18964284.51	23125574.58	20770364.44	1381740.3	21453092.9	32066071.11	36014978.4	42245638.9	29699405.91	36180267.2	41875687.87	0.462276622	0.000504681	0.006281828	1.777681919	1.730604523	-1.113171689	3.296982694	Sig	Vitamins and cofactors	Vitamins	Water-soluble vitamins	318896282.6
L-(-)-Phenylalanine	P2112	C00079	---	---	---	---	1.418	166.08368	[M+H]+	C9H11NO2	Phenylalanine and derivatives	677342.05	1811517.77	3198584.84	13239818.84	17103461.41	931134.06	35734820.75	38527907.55	69300264.19	46794954.5	41411764.97	44326935.26	0.1338729	3.90E-05	0.000807048	1.912317279	1.859502665	-2.901064146	4.409349346	Sig	Peptides	Amino acids	Common amino acids	313058506.2
Naringenin	N3395	C00509	HMDB0002670	Phenylpropanoids and polyketides	Flavonoids	Flavans	1.244	271.00287	[M-H]-	C15H12O5	Flavanones	50321076.17	37612157.92	27792962.06	37058190.92	47418471.63	49089895.1	9174606.91	9200882	8069343.85	18785595.77	5815468.57	8332376.2	4.198383347	1.49E-05	0.000330183	1.86573097	1.869696662	2.069833903	4.826927904	Sig	PK Polyketides	PK12 Flavonoids	PK1214 Flavanones	308671027.1
7-Oxocholesterol	P7543		HMDB0000501	Lipids and lipid-like molecules	Steroids and steroid derivatives	Cholestane steroids	10.279	401.3396	[M+H]+	C27H44O2	Cholesterols and derivatives	14475275.56	13356510.48	18445482.72	15547405.87	14073529.98	11703785.28	36373878.69	33406271.21	32485605.63	41211697.18	38480527.19	38244352.36	0.397824987	9.66E-08	6.73E-06	2.009129625	1.987050782	-1.329794203	7.014948017	Sig	---	---	---	307804322.2
Reynosin	P4105		HMDB0302706	Lipids and lipid-like molecules	Prenol lipids	Terpene lactones	1.418	249.15465	[M+H]+	C15H20O3	Eudesmanolides, secoeudesmanolides, and derivatives	21081569.44	23168409.54	36246513.68	39161258.06	114525556.1	31067910.13	7556484.85	6168040.84	5857764.76	3556973.29	5546858.2	4817664.55	7.917051914	0.022763401	0.116781241	1.333877638	1.339422113	2.984963311	1.642762857	Sig	---	---	---	298755003.4
3,6-Diphenylcyclohexane-1,2-Diol	P4997		---	---	---	---	5.376	286.1749	[M+H]+	C18H20O2	Cyclohexanols	18770057.94	22083488.36	24690941.04	24281598.82	1560680.19	22588103.64	21270794.76	29254968.62	32240315.94	26193695.91	32097567.91	41811311.02	0.623260834	0.030682955	0.143826262	1.300978049	1.287535668	-0.682092038	1.513102816	Sig	---	---	---	296843524.2
Dehydrotumulosic Acid	P9215		HMDB0250960	Lipids and lipid-like molecules	Steroids and steroid derivatives	Bile acids, alcohols and derivatives	11.966	485.35907	[M+Na]+	C31H48O4	Dihydroxy bile acids, alcohols and derivatives	13253197.82	9984806.84	14624117.63	11222954.02	192727.18	9801294.42	35969625.43	39354471.27	31793455.09	45113916	39447840.68	45887029.73	0.248684634	1.83E-06	6.90E-05	1.957031722	1.940517028	-2.007610726	5.738281655	Sig	---	---	---	296645436.1
Cholest-4,6-Dien-3-One	P7161		HMDB0002394	Lipids and lipid-like molecules	Steroids and steroid derivatives	Cholestane steroids	10.281	383.33054	[M+H]+	C27H42O	Cholesterols and derivatives	14528665.31	11257722.63	17920284.75	14101467.81	2079362.18	11093035	36558935.27	32355050.73	30552888.28	43204826.59	38389304.6	39093322.3	0.322412638	6.48E-06	0.000189107	1.92539387	1.911579638	-1.633019797	5.188636079	Sig	---	---	---	291134865.5
CDP	P7593	C00112	HMDB0001546	Nucleosides, nucleotides, and analogues	Pyrimidine nucleotides	Pyrimidine ribonucleotides	8.723	404.0239	[M+H]+	C9H15N3O11P2	Pyrimidine ribonucleoside diphosphates	0	0	0	0	0	0	47519353.83	49039357.19	48542294.53	48913859.56	40145766.05	46236935.86	9.52E-07	1.24E-11	1.14E-08	2.064751648	2.031943286	-20.00268904	10.90585354	Sig	Nucleic acids	Nucleotides	Ribonucleotides	280397567
Oxysophocarpine	P4437		HMDB0256022	Alkaloids and derivatives	Lupin alkaloids	Matrine alkaloids	2.217	263.17075	[M+H]+	C15H22N2O2	Matrine alkaloids	0	0	0	0	772367.72	0	48547422.57	52958708.97	50163038.01	36015056.88	47910386.89	40669332.19	0.002796565	7.52E-09	8.84E-07	2.064204695	2.007642531	-8.482128302	8.12402269	Sig	---	---	---	277036313.2
Cholecalciferol	P7202	C05443	HMDB0000876	Lipids and lipid-like molecules	Steroids and steroid derivatives	Vitamin D and derivatives	10.154	385.34583	[M+H]+	C27H44O	Vitamin D and derivatives	37518990.65	39657025.72	51609130.67	38446394.87	5942398.15	39452310.94	8594842.68	10578899.12	9458190.97	9612426.81	9692591.13	9015108.76	3.733425147	0.002027506	0.019122817	1.659900408	1.651762027	1.900499806	2.69303784	Sig	Vitamins and cofactors	Vitamins	Fat-soluble vitamins	269578310.5
Resveratrol	N2568	C03582	HMDB0003747	Phenylpropanoids and polyketides	Stilbenes	---	5.293	227.13876	[M-H]-	C14H12O3	Stilbenes	27247067.88	28017612.72	29267905.12	29760382.9	24066184	20418163	14559941.14	18080961.12	20366855.47	13565914.47	18179725.04	19926918.61	1.516782925	0.000657196	0.006130193	1.695302043	1.691876846	0.601014628	3.182304874	Sig	PK Polyketides	PK13 Aromatic polyketides	PK1309 Diphenyl ethers, biphenyls, dibenzyls and stilbenes	263457631.5
Proline-Hydroxyproline	P3654		HMDB0006695	Organic acids and derivatives	Carboxylic acids and derivatives	Amino acids, peptides, and analogues	2.01	229.11765	[M+H]+	C10H16N2O4	Dipeptides	32359521.57	29389058.26	42304720.17	39763478.94	14156147.3	23986497.41	14054866.61	14198387.23	15366305.36	14350837.22	11487101.38	10848356.38	2.265830125	0.002783034	0.024226653	1.63640275	1.612551362	1.180039703	2.555481513	Sig	---	---	---	262265277.8
Wogonin	N3625	C10197	---	---	---	---	8.379	283.06076	[M-H]-	C16H12O5	8-O-methylated flavonoids	0	0	0	0	0	0	53059931.28	41210352.8	40527909.17	37220510.61	47374813.59	40082046.25	1.11E-05	5.67E-09	1.19E-06	1.988885889	1.987868714	-16.45435438	8.246116728	Sig	PK Polyketides	PK12 Flavonoids	PK1211 Flavones and Flavonols	259475563.7
Theaflavin Monogallates	N7711		HMDB0127721	Phenylpropanoids and polyketides	Flavonoids	Flavans	2.632	715.10168	[M-H2O-H]-	C36H28O16	Catechins	13408355.57	11516223.07	15127904.96	16117444.56	9428348.03	11986465.97	26204414.31	19977433.11	35319567	35844822.5	36114213.3	25230443.8	0.434184084	0.00021457	0.002464989	1.76416631	1.760387216	-1.203621253	3.668431229	Sig	---	---	---	256275636.2
Tetrandrine	P11389	C09654	HMDB0030174	Lignans, neolignans and related compounds	---	---	11.459	623.3714	[M+ACN+H]+	C38H42N2O6	Lignans, neolignans and related compounds	51467443.03	28594738.28	38350017.71	32732223.9	1471147.05	29416347.73	18797316.82	10079418.74	9145882.37	11431978.12	12126465.9	10331791.73	2.531284859	0.023387276	0.119348864	1.370947128	1.346791506	1.339869871	1.631020364	Sig	Alkaloids	Alkaloids derived from tyrosine	Isoquinoline alkaloids	253944771.4
2-Thiocytidine	N3179		---	---	---	---	3.753	258.0611	[M-H]-	C9H13N3O4S	Pyrimidine nucleosides	22434992.73	32262367.25	27714079.55	28440453.47	20002038.89	29308842.06	10841776.59	13856666.18	18920876.19	15724726.19	15701778.37	14342081.58	1.791772318	0.000278414	0.003014802	1.74001162	1.74593004	0.841387325	3.555309057	Sig	---	---	---	249550679.1
Chloramphenicol	P5839	C00918	HMDB0014589	Benzenoids	Benzene and substituted derivatives	Nitrobenzenes	1.167	322.88571	[M+Na]+	C11H12Cl2N2O5	Nitrobenzenes	13999614.89	8411452.95	12149360.7	12399244.58	3055676.72	9472514.91	34837714.18	31787379.08	25702783.69	26803124.42	31990100.72	31270134.51	0.326155279	2.36E-06	8.39E-05	1.966149937	1.935268995	-1.616369113	5.62705755	Sig	Antibiotics	Others	Aromatic compounds	241879101.4
1,2,3,4-Tetrahydro-6-Methoxy-1-Oxo-Beta-Carboline	P3369		---	---	---	---	5.606	217.09703	[M+NH4]+	C12H12N2O2	Beta carbolines	6279708.96	8586399.72	11321152.54	8394658.45	1822665.34	12294649.28	21314303.87	24843450.54	34831711.37	24629284.24	58272910.42	27803961	0.254044583	0.002095876	0.019612858	1.705986178	1.616398875	-1.976846391	2.678634333	Sig	---	---	---	240394855.7
Propoxyphene	P6214	C07406	HMDB0014785	Phenylpropanoids and polyketides	Stilbenes	---	8.426	340.22897	[M+H]+	C22H29NO2	Stilbenes	23800814.79	15326856.6	18828029.39	15841373.23	358199.07	12021962.96	25596880.29	23778910.07	23344830.46	24898797.46	19486081.85	21472812.27	0.621866687	0.026656145	0.130541159	1.283492086	1.301489438	-0.68532276	1.574202658	Sig	---	---	---	224755548.4
Laurinterol	P5209	C17136	---	---	---	---	3.018	295.06595	[M+H]+	C15H19BrO		11315404.38	12729759.62	12222948.43	12071675.86	4191165.97	10805010.02	45602713.55	23808278.88	22458284.21	13820000.14	30115094.17	20755440.89	0.404548035	0.007364447	0.051531225	1.524639736	1.481930139	-1.305617079	2.132859856	Sig	---	---	---	219895776.1
2,3-Dihydroxypropyl Hexadecanoate	P6420		HMDB0245964	Lipids and lipid-like molecules	Glycerolipids	Monoradylglycerols	7.574	348.30994	[M+H]+	C19H38O4	1-monoacylglycerols	7019710.75	7537773.24	7856646.98	6684762.22	130675.5	6504389.74	29556963.68	33078647.25	29115441.74	31329807.6	27131793.76	32580416.54	0.195488583	1.57E-08	1.52E-06	2.030861529	2.001047688	-2.354843738	7.804600174	Sig	---	---	---	218527029
Monoolein	P6602		HMDB0011567	Lipids and lipid-like molecules	Glycerolipids	Monoradylglycerols	11.482	357.29953	[M+H]+	C21H40O4		17034863.22	17539035.66	7299707.91	15388527.68	685619.54	11587252.16	21672233.12	22773967.25	18709296.66	13939177.89	35603030.51	29851696.37	0.487795847	0.015329482	0.088228297	1.441827045	1.386750606	-1.03565062	1.814472519	Sig	---	---	---	212084408
Trinitrotoluene	N2560	C16391	HMDB0245483	Benzenoids	Benzene and substituted derivatives	Nitrobenzenes	1.251	227.01547	[M-H2O-H]-	C7H5N3O6	Nitrobenzenes	23982567.28	7400632.63	13105858.3	10241402.97	11151363.75	9794395.91	30500792.87	25303748.26	14256576.63	22925643.05	24909099.5	18510280.51	0.554786026	0.012581405	0.062706023	1.406668909	1.397186929	-0.849996644	1.900270841	Sig	---	---	---	212082361.7
Matrine	P4108	C10774	HMDB0243621	Alkaloids and derivatives	Lupin alkaloids	Matrine alkaloids	9.915	249.18434	[M+H-H2O]+	C15H24N2O	Matrine alkaloids	21457202.52	20777353.31	22630763.32	25921372.63	63549712.14	24536809.56	3841914.31	3104369.87	4225873.19	4569946.99	4595477.06	9310323.41	6.033249719	0.004616031	0.035551515	1.560844238	1.547147262	2.592935297	2.335731257	Sig	Alkaloids	Alkaloids derived from lysine	Quinolizidine alkaloids	208521118.3
Buxtamine	P7388		---	---	---	---	9.441	394.27591	[M+Na]+	C24H37NO2	Triterpenoids	15113249.32	5997810.41	12564585.38	10284759.87	0	8148526.74	35736648.33	25863904.43	22752862.99	20543316.66	24597729.25	19959800.26	0.348661694	0.000491366	0.006155545	1.752157155	1.728037501	-1.520100223	3.308595078	Sig	---	---	---	201563193.6
Veratramine	P8175	C10829	HMDB0259781	Benzenoids	Fluorenes	---	5.625	432.28012	[M+NH4]+	C27H39NO2	Fluorenes	12236483.02	8922719.56	19917588.16	8530597.37	9207786.72	8030456.53	19776044.99	32435988.95	35870682.38	21947777.15	9883119.23	12980468.57	0.502999311	0.038109857	0.166202044	1.266043023	1.227820539	-0.99137167	1.418962681	Sig	Alkaloids	Alkaloids derived by amination reactions	Steroid alkaloids	199739712.6
Putative (3-Hydroxyoctadecanoyl)Glycine	P6624		---	---	---	---	8.91	358.29291	[M+H-H2O]+	C20H39NO4	N-acyl-alpha amino acids	16636842.79	15059736.16	16553312.76	21651512.45	65100669.38	25859369.15	6695353.34	5912164.59	5885913.33	5473940.19	6269196.42	7316136.64	4.283618045	0.025496542	0.126335977	1.31605049	1.322291459	2.098829846	1.593518714	Sig	---	---	---	198414147.2
Psymberin	P11205		---	---	---	---	8.463	610.3136	[2M+H]+	C31H47NO11	Hydroxybenzoic acid derivatives	5669324.53	9263716.68	12857095.93	8399873.2	1176509.65	15175308.03	10532402.49	15608709.55	25039454.7	21318106.39	47985016.05	24773610.41	0.361715578	0.021188318	0.111083135	1.414331766	1.335945678	-1.467072365	1.673903523	Sig	---	---	---	197799127.6
Spiroxamine	P5276	C11124	HMDB0258432	Organic oxygen compounds	Organooxygen compounds	Ethers	11.422	298.27283	[M+H]+	C18H35NO2	Ketals	7815674.31	4068979.91	5876768.12	5000521.43	230796.34	4218805.41	36863608.29	32853338.31	21112194.59	37952357.75	16371641.25	25424635.27	0.159525738	8.05E-05	0.001447337	1.812616272	1.830000995	-2.648138886	4.094199821	Sig	Pesticides	Fungicides	Others	197789321
4-Bromophenol	N1395	C14453	HMDB0062397	Benzenoids	Phenols	Halophenols	1.701	170.94263	[M-H2O-H]-	C6H5BrO	P-bromophenols	6358829.92	4350841.28	10010747.02	6800625.43	5327860.12	8089174.77	21219072.24	21757883.46	25302120.89	12926305.79	45398074.6	26355661.93	0.267640653	0.001982974	0.014873186	1.594697097	1.604956097	-1.901630823	2.702683039	Sig	---	---	---	193897197.5
5,7-Dihydroxy-6-Methoxy-2-Phenylchromen-4-One	P4965		HMDB0128584	Phenylpropanoids and polyketides	Flavonoids	O-methylated flavonoids	8.38	285.07449	[M+H]+	C16H12O5		241939.55	534544.14	329043.05	429799.36	121238.59	226745.67	41993272.18	27871328.22	25289906.2	30124128.03	31908847.69	34158870.25	0.009842416	1.14E-07	7.65E-06	2.010708105	1.986350027	-6.666771822	6.944042994	Sig	---	---	---	193229662.9
3,4-Dimethoxybenzoic Acid	P2561		HMDB0059763	Benzenoids	Benzene and substituted derivatives	Benzoic acids and derivatives	6.182	183.18506	[M+H]+	C9H10O4	P-methoxybenzoic acids and derivatives	14661545.23	11959240.63	11252236.79	13346193.14	18242507.23	12702442.99	23375674.12	22310078.98	19985143.45	16496266.89	13874483.41	14164616.55	0.745548969	0.039025891	0.168818767	1.2458212	1.251051172	-0.423624981	1.408647172	Sig	---	---	---	192370429.4
Rofecoxib	N4174	C07590	---	---	---	---	5.882	313.05588	[M-H]-	C17H14O4S	Stilbenes	0	0	0	0	0	0	25983398.58	35237786.13	42009839.09	28051683.39	27340235.16	32718723.51	1.51E-05	1.53E-07	1.18E-05	1.955007194	1.959550433	-16.01490676	6.816547061	Sig	---	---	---	191341665.9
Geraniol	P2403	C01500	HMDB0005812	Lipids and lipid-like molecules	Prenol lipids	Monoterpenoids	1.302	177.13437	[M+ACN+H]+	C10H18O	Acyclic monoterpenoids	24574634.06	12370290.5	19649186.56	18721533.03	60930029.14	13024188.99	10020718.78	10364117.45	4904573.09	5599272.8	4691459.38	4756583	3.700594536	0.036513342	0.161594945	1.25768773	1.263922069	1.887757072	1.437548412	Sig	Terpenoids	Monoterpenoids (C10)	Linear monoterpenes	189606586.8
Allantoin	N1111	C01551	HMDB0000462	Organoheterocyclic compounds	Azoles	Imidazoles	1.354	157.03513	[M-H]-	C4H6N4O3	Imidazoles	18312805.02	19099454.21	21308886.2	20086773.8	21598841.66	21815596.04	8151293.91	9205431.75	12010855.09	8319230.14	17328822.46	9804931.75	1.885549081	0.000100144	0.001358307	1.805874988	1.798242577	0.914984704	3.999377113	Sig	---	---	---	187042922
Phosphatidylethanolamine 18	N7795		---	---	---	---	10.916	742.53784	[2M-H]-	C41H78NO8P	Phosphatidylethanolamines	15055804.56	9206947.46	11945623.65	2997376.75	11151882.75	8634373.1	28825204.88	18383597.62	7147420.68	8466548.99	34934814.91	27870742.17	0.469575681	0.049381758	0.174912763	1.159297198	1.164870737	-1.0905704	1.306433451	Sig	---	---	---	184620337.5
Docosanol	P6805		HMDB0014770	Lipids and lipid-like molecules	Fatty Acyls	Fatty alcohols	12.617	365.31985	[M+H-H2O]+	C22H46O	Fatty alcohols	6534376.33	2048792.81	3702338.43	4859921.13	0	3343261.45	32958512.08	29997973.99	21401759.54	28231997.05	24689775.13	26060667.31	0.125435587	1.98E-07	1.17E-05	1.994919105	1.978311351	-2.994981391	6.704007105	Sig	---	---	---	183829375.3
Eseroline Fumarate	P6945		---	---	---	---	7.678	373.11688	[M+H]+	C17H22N2O5	Pyrroloindoles	3296526.23	6764947.47	8819624.59	5675036.91	209408.08	8496756.68	20989229.12	25373662.23	27678324.65	20695230.75	25952231.44	21971309.08	0.233157878	1.43E-06	5.75E-05	2.009519898	1.944795655	-2.100620916	5.843896729	Sig	---	---	---	175922287.2
Pseudouridine	N2871	C02067	HMDB0000767	Nucleosides, nucleotides, and analogues	Nucleoside and nucleotide analogues	---	1.404	243.06133	[M-H]-	C9H12N2O6	Nucleoside and nucleotide analogues	7811224.14	6947875.93	6469229.12	3871960.84	6902331.01	7198923.53	25525511.4	19680414.19	22272530.07	20245180.55	23330813.62	23954287.88	0.290363018	3.76E-08	4.17E-06	1.973879316	1.973927432	-1.784070377	7.42474972	Sig	---	---	---	174210282.3
Orotate	N1076	C00295	HMDB0000226	Organoheterocyclic compounds	Diazines	Pyrimidines and pyrimidine derivatives	1.957	155.00792	[M-H]-	C5H4N2O4	Pyrimidinecarboxylic acids	12878203.75	19702103.41	22697316.36	23328057.18	30277467.62	26797859.37	7074643.17	6051443.18	7306784.77	8658553.38	3819104.67	5226517.31	3.557721958	7.99E-05	0.001131538	1.815253433	1.808292334	1.830953766	4.097280712	Sig	---	---	---	173818054.2
N-Benzyloxycarbonylglycine	P3188	C03710	---	---	---	---	5.145	210.07602	[M+H]+	C10H11NO4	Benzyloxycarbonyls	25536961.43	19473323.39	20481964	19694361.19	4610467.71	20966508.3	11989638.47	13827707.39	7843624.05	11550880.69	4965284.67	9662703.98	1.851000728	0.023991934	0.12120023	1.382500916	1.341630423	0.888305463	1.619934736	Sig	---	---	---	170603425.3
Atropine	P5593	C01479	HMDB0014712	Alkaloids and derivatives	Tropane alkaloids	---	5.793	312.15411	[M+Na]+	C17H23NO3	Tropane alkaloids	18449.5	0	0	0	0	0	33562003.56	25860573	22995989.31	25087481.11	26335768.76	29379674.55	0.000114396	6.61E-09	8.09E-07	2.038857151	2.010277149	-13.09367273	8.179503178	Sig	Alkaloids	Alkaloids derived from ornithine	Tropane alkaloids	163239939.8
D-Tryptophan	P4465	C00525	HMDB0013609	Organoheterocyclic compounds	Indoles and derivatives	Indolyl carboxylic acids and derivatives	6.208	265.09641	[M+H]+	C11H12N2O2	Indolyl carboxylic acids and derivatives	105850.97	233049.44	144700.45	103628.11	66690.31	197223.41	37591776.74	20327290.96	19243580.51	29107675.14	26151264.41	28700230.71	0.005282604	1.99E-06	7.31E-05	1.954452163	1.943796556	-7.564535143	5.701296338	Sig	Peptides	Amino acids	Other amino acids	161972961.2
Aphidicolin	P6572	C06088	HMDB0245864	Lipids and lipid-like molecules	Prenol lipids	Diterpenoids	6.365	356.27914	[M+K]+	C20H34O4	Aphidicolane and stemodane diterpenoids	0	0	0	0	0	40608.35	29267386.09	26969487.99	28007121.08	25073643.22	27794169.29	24684597.85	0.000252359	4.84E-12	6.42E-09	2.078309747	2.032918629	-11.95223499	11.31539894	Sig	Terpenoids	Diterpenoids (C20)	Aphidicolane	161837013.9
Methyl-2-Hydroxyisobutyric Acid	N494		---	---	---	---	5.471	117.05396	[M-H]-	C5H10O3	Tertiary alcohols	12317225.34	12051342.39	21685272.69	17253016.14	16328345.46	17873428.51	10707888.54	8902726.11	12244673.85	9125902.52	9450909.12	9197962.72	1.635226023	0.002516872	0.017920216	1.59508988	1.583081847	0.70949006	2.599138807	Sig	---	---	---	157138693.4
7,8-Dimethylalloxazine (Lumichrome)	P3956		---	---	---	---	6.521	243.08719	[M+H]+	C12H10N4O2	Flavins	9348236.76	11918777.59	13191283.59	10288761.9	1209687.4	13079597.93	12733321.42	14956370.67	15266832.26	14037971.21	18318131.93	16735451.84	0.641364226	0.020617939	0.109153249	1.381960056	1.358825765	-0.640784209	1.685754742	Sig	---	---	---	151084424.5
Daunorubicin	N6635	C01907	HMDB0014832	Phenylpropanoids and polyketides	Anthracyclines	---	7.101	526.16364	[M-H]-	C27H29NO10	Anthracyclines	17460587.93	19357100.48	22897800.86	18808570.23	16826016.64	19895486.41	4692817.88	6953340.42	7481338.15	5185030.41	5303359.64	6170871.99	3.220340914	9.76E-08	8.22E-06	1.965924043	1.964592762	1.687213424	7.010724935	Sig	PK Polyketides	PK13 Aromatic polyketides	PK1305 Anthracyclinones	151032321
Dihydrosphingosine	P5377	C00836	HMDB0000269	Organic nitrogen compounds	Organonitrogen compounds	Amines	8.769	302.30472	[M+H]+	C18H39NO2	1,2-aminoalcohols	10204488.41	6822970.28	7545881.04	10850261.79	11353715.05	6115719.14	22425899.52	12356842.54	21401125.32	10414986.8	16897636.74	12988300.83	0.548200755	0.008757145	0.058408539	1.524175583	1.465824855	-0.867223779	2.057637467	Sig	SP Sphingolipids	SP01 Sphingoid bases	SP0102 Sphinganines	149377827.5
Wilforlide A	P8667		HMDB0035791	Organic oxygen compounds	Organooxygen compounds	Carbohydrates and carbohydrate conjugates	7.901	455.35034	[M+H-H2O]+	C30H46O3	Triterpenoids	105550.95	54353.74	110268.88	155761.53	677078.42	96599.31	23698719.62	24940681.66	24415515.74	24117759.31	22193769.72	26020860.98	0.008251152	6.71E-13	1.49E-09	2.071562306	2.035939286	-6.921188654	12.17353948	Sig	---	---	---	146586919.9
Fluphenazine	N5842	C07010	HMDB0014761	Organoheterocyclic compounds	Benzothiazines	Phenothiazines	5.794	436.17188	[M-H]-	C22H26F3N3OS	Phenothiazines	8346789.59	11371641.85	9653833.93	10322265.99	8405962.13	9686015.51	11469302.48	13947221.48	16569176.23	10715488.12	17726132.94	18259605.75	0.651578659	0.00426137	0.027069021	1.516637772	1.530137518	-0.617988742	2.370450729	Sig	---	---	---	146473436
Fluroxypyr	N3075	C18858	---	---	---	---	1.743	252.96254	[M-H]-	C7H5Cl2FN2O3	Polyhalopyridines	8703562.06	2638922.93	3240621.09	3543027.49	4190913.99	3143487.09	15073420.65	13113081.79	18023669.33	28912209.98	22733455.97	21384718.9	0.21352244	9.90E-05	0.001344763	1.800079796	1.798773243	-2.227540395	4.004429244	Sig	Pesticides	Herbicides	Pyridine herbicides	144701091.3
Tigogenin	P7871	C08914	HMDB0030048	Lipids and lipid-like molecules	Prenol lipids	Triterpenoids	9.513	417.33548	[M+H]+	C27H44O3	Triterpenoids	7723476.64	8351170.94	8061910.39	8027754.96	375474.21	7840822.64	16891759.69	17283320.6	15424454.06	18407130.29	17318096.68	18793879.15	0.387832665	1.49E-05	0.000371059	1.909986321	1.888165175	-1.366493777	4.827351933	Sig	Steroids	27-Carbon atoms	Spirostan derivatives	144499250.3
Gitogenin	P8203	C08899	---	---	---	---	9.085	433.33026	[M+H]+	C27H44O4	Triterpenoids	552391.71	759791.65	427967.22	270241.19	0	486758.58	15507036.81	25113648.87	23653444.76	22981204.98	21954397.17	28645573.81	0.018114608	1.68E-07	1.03E-05	2.020347495	1.979253546	-5.786702604	6.773787382	Sig	Steroids	27-Carbon atoms	Spirostan derivatives	140352456.8
Loganin	P7767	C01433	HMDB0247827	Lipids and lipid-like molecules	Prenol lipids	Terpene glycosides	5.255	413.14072	[M+H]+	C17H26O10	Iridoid O-glycosides	4490798.02	5506877.35	6449062.53	5505297.8	122795.15	6598587.45	14005023.97	12781175.13	16292793.05	16785820.55	15357090.5	18041729.33	0.307444794	6.39E-06	0.000186927	1.94194206	1.911724782	-1.701600717	5.194515932	Sig	Terpenoids	Monoterpenoids (C10)	Iridoids	121937050.8
1,4-Dihydroxyheptadec-16-En-2-Yl Acetate	P5980		---	---	---	---	10.713	329.2681	[M+H]+	C19H36O4	Long-chain fatty alcohols	13585240	11292780.06	8430387.66	3020740.42	1733351.72	4974075.76	10113914.03	15318356.76	10515687.23	9065030.32	20037241.29	12394326.31	0.555708211	0.048961114	0.195869674	1.245427802	1.184718206	-0.847600538	1.310148709	Sig	---	---	---	120481131.6
Lamalbid	N5686		---	---	---	---	5.58	421.13562	[M-H]-	C17H26O12		5696220.56	7533448.89	9376483.58	8522045.03	6815049.19	7344541.65	11477698.25	13456044.79	14620193.73	8156921.54	9700995	12605268.32	0.646810206	0.004141765	0.026448892	1.521017727	1.533174731	-0.628585651	2.382814519	Sig	---	---	---	115304910.5
Lagochilin	P6967		---	---	---	---	8.312	374.28851	[M+H-H2O]+	C20H36O5		11169717.3	10178311.91	11172809.7	13389488.68	37302478.02	14584497.83	1306024.37	1908484.05	1496099.97	1951109.41	2270426.33	4663418.72	7.193325096	0.008327147	0.056314238	1.488187053	1.479917073	2.846658807	2.079503769	Sig	---	---	---	111392866.3
Gamma-Glutamylmethionine	N3525		HMDB0034367	Organic acids and derivatives	Carboxylic acids and derivatives	Amino acids, peptides, and analogues	5.199	277.0853	[M-H]-	C10H18N2O5S	Dipeptides	13849723.37	19115649.93	2707746.86	13538446.01	14477101.42	13997700.02	3145438.51	5896497.03	6075797.18	5856953.55	2736951.67	6034906.18	2.611609849	0.00610539	0.035987191	1.479647042	1.489900046	1.384939388	2.214286619	Sig	---	---	---	107432911.7
Naringenin-7-O-Beta-D-Glucoside	P8687		---	---	---	---	5.391	457.11136	[M+NH4]+	C21H22O10	Flavonoid-7-O-glycosides	5384034.1	6971965.77	9810329.32	8138658.4	642665.63	7594112.68	9716114.02	9606105.41	10578514.15	14109975.75	12455722.95	12166331.39	0.561565116	0.007093126	0.050106695	1.494568285	1.493593833	-0.832474775	2.149162309	Sig	---	---	---	107174529.6
Squamatic Acid	N5295		---	---	---	---	5.255	389.07254	[M-H]-	C19H18O9		19600.4	816117.99	938118.7	1409305.62	1211244.59	1224803.4	11346483.54	13548695.39	17000488.98	16942519.27	14486041.51	20925248.49	0.059620391	8.28E-07	3.83E-05	1.928046302	1.935696081	-4.068050348	6.081715641	Sig	---	---	---	99868667.88
Phenylglucoside	P4671	C11611	---	---	---	---	7.766	274.12723	[M+H]+	C12H16O6	Phenolic glycosides	5374934.95	4475056.5	5367390.61	4201199.96	407702.95	3898297.87	12549027.39	13391702.42	11942130.13	11193087.87	14488394.24	11650282.38	0.315425132	2.51E-06	8.79E-05	1.984256592	1.933605861	-1.664630481	5.600835998	Sig	---	---	---	98939207.27
(6E)-2,6,10-Trimethyldodeca-6,11-Diene-2,3,10-Triol	P4678		---	---	---	---	7.328	274.23688	[M+H]+	C15H28O3	Sesquiterpenoids	9195359.45	7248293.97	7562193.32	9660972.82	23339346.16	9724792.13	2392665.09	2496960.42	2020031.15	4841254.38	7130325.48	7616439.44	2.518370213	0.031515406	0.146452031	1.282790364	1.283284225	1.332490382	1.501477095	Sig	---	---	---	93228633.81
2-Dec-9-Enyl-3-Hydroxypentanedioic Acid	P5424		---	---	---	---	6.158	304.21054	[M+H]+	C15H26O5	Long-chain fatty acids	9041330.89	19527305.3	8986814.03	14054139.28	599525.46	14483991.22	3101305.69	3706690.64	3954573.63	5683745.75	3668110.25	5270574.43	2.627264335	0.027892365	0.13485216	1.318502208	1.325952978	1.393561361	1.554514668	Sig	---	---	---	92078106.57
Phytosphingosine	P5745	C12144	HMDB0004610	Organic nitrogen compounds	Organonitrogen compounds	Amines	6.729	318.29913	[M+H]+	C18H39NO3	1,3-aminoalcohols	12668010.73	13947202.97	15653108.43	14281087.75	227636.66	14330662.89	2927497.16	2940047.78	2995131.42	3968430.82	3500348.42	3965338.07	3.503396181	0.005016717	0.038033032	1.572721054	1.566484882	1.808754144	2.299580388	Sig	SP Sphingolipids	SP01 Sphingoid bases	SP0103 4-Hydroxysphinganines (Phytosphingosines)	91404503.1
N-Acetylaspartylglutamic Acid	N3967	C12270	HMDB0001067	Organic acids and derivatives	Carboxylic acids and derivatives	Amino acids, peptides, and analogues	5.184	303.08276	[M-H]-	C11H16N2O8	Dipeptides	18299045.37	7254909.01	11901450.37	19010307.78	7925228.33	10076188.47	2858694.1	3445960.32	537438.36	842032.19	2575214.72	5042180.85	4.86664898	0.001161384	0.00977864	1.651114768	1.64982024	2.28292872	2.935024314	Sig	---	---	---	89768649.87
Isonicotinic Acid But-2-Enylidene-Hydrazide	P2723		---	---	---	---	5.654	190.10696	[M+H-H2O]+	C10H11N3O		9672024.92	9532547.04	14495987.49	11757764.9	3782729.09	12437921.92	4646840.25	4326108.09	5323889.62	3116211.84	5249163.91	5070835.51	2.224024299	0.004299755	0.033665524	1.572460893	1.579688138	1.153172551	2.366556259	Sig	---	---	---	89412024.58
Evodiamine	P5419	C09187	HMDB0252138	Organoheterocyclic compounds	Indoles and derivatives	Pyridoindoles	5.31	304.14902	[M+ACN+H]+	C19H17N3O	Beta carbolines	4665836.9	5437535.18	6084588.38	4868627.7	701054.3	4836965.85	9662789.52	8157323.9	9321587.23	12345528.33	9352047.07	13039773.07	0.429783726	0.000336227	0.004565522	1.752021369	1.751961131	-1.218317239	3.473366805	Sig	Alkaloids	Alkaloids derived from tryptophan and anthranilic acid	Quinazoline alkaloids	88473657.43
(Z)-2-Octylpent-2-Enedioic Acid	P4355		---	---	---	---	5.99	260.18491	[M+H]+	C13H22O4	Medium-chain fatty acids	12204850.07	13907089.17	14527621.72	14746918.58	758329.87	15078072.9	1269804.59	2614664.47	2819582.47	3050373.16	2245825	3745860.95	4.523204742	0.002345685	0.021346148	1.649787637	1.640089728	2.177345301	2.629730257	Sig	---	---	---	86968992.95
Pinoxaden	P7536		---	---	---	---	5.297	401.25009	[M+2H]2+	C23H32N2O4	Phenylpyrazoles	6628676.14	8146065.82	5559326.12	5596467.73	0	5492736.68	7283385.97	10629935.54	10236849.32	10559822.34	7093987.98	9090434.38	0.572431944	0.013470711	0.08008191	1.414064252	1.410860415	-0.804823913	1.87060947	Sig	---	---	---	86317688.02
12-O-Tetradecanoylphorbol-13-Acetate (TPA)	P11062	C05151	---	---	---	---	7.653	599.39429	[M+H-H2O]+	C36H56O8	Phorbol esters	0	0	0	0	0	0	11952567.91	15215008.17	13403908.5	14483675.82	12624786.3	14470057.88	3.25E-06	1.19E-10	5.11E-08	2.061480761	2.026471142	-18.23154777	9.926210094	Sig	Terpenoids	Diterpenoids (C20)	Tiglianes	82150004.58
Irbesartan	P8106	C07469	HMDB0015163	Benzenoids	Benzene and substituted derivatives	Biphenyls and derivatives	13.083	429.23834	[M+K]+	C25H28N6O	Biphenyls and derivatives	10669900.71	10663864.37	11650902.86	8444124.46	5370252.15	5905596.34	4518773.85	4092637.45	6160748.64	6009629.61	4121104.41	3654465.82	1.845571205	0.006313566	0.045493961	1.539830556	1.520468788	0.8840674	2.199725269	Sig	---	---	---	81262000.67
Toddalolactone	P5541		---	---	---	---	6.344	309.12546	[M+H]+	C16H20O6	Coumarins and derivatives	14238789.2	13662546.16	16855967.23	17704782.82	369999.65	16402133.71	85486.84	209894.17	248201.8	572844.23	180663.56	249163.45	51.24269118	0.000628293	0.007501848	1.759503799	1.738407389	5.67927434	3.201837752	Sig	---	---	---	80780472.82
Derysphingosine	P5319		---	---	---	---	7.671	300.28851	[M+H]+	C18H37NO2	1,2-aminoalcohols	12174142.6	11941767.16	11307759.52	11703375.83	13960.24	10789483.93	3254224.09	3446093.75	3553753.28	4768729.75	2926333.64	4064147.63	2.631615264	0.012066749	0.074096267	1.469308256	1.459461833	1.395948586	1.918409723	Sig	---	---	---	79943771.42
Benproperine	P5558	D07512	---	---	---	---	7.698	310.21344	[M+H]+	C21H27NO	Diphenylmethanes	2006309.12	4032322.25	2913094.38	2555221.91	199323.71	2875628.67	7026116.71	13906097.94	12737082.52	8355786.65	9713813.02	10550560.61	0.234099005	5.22E-05	0.001045269	1.909874735	1.843851934	-2.09480929	4.282193348	Sig	---	---	---	76871357.49
6,7,8-Trimethoxychromen-2-One	P4200		---	---	---	---	5.531	254.1012	[M+H]+	C12H12O5	Coumarins and derivatives	8083606.48	8309133.48	11663655.42	10005750.21	1433046.85	11010952	4477093.37	3854167.76	4370517.37	2292692.3	3972786.6	4305693.17	2.170165072	0.015044755	0.087008644	1.41441935	1.431251361	1.117804784	1.822614891	Sig	---	---	---	73779095.01
Beta-Hydroxymyristic Acid	N2884		HMDB0061656	Lipids and lipid-like molecules	Fatty Acyls	Fatty acids and conjugates	9.873	243.19522	[M-H]-	C14H28O3	Long-chain fatty acids	4783849.9	5372856.59	4971485.46	4720531.9	3988231.89	4961930.45	6613224.64	8031036.05	9317002.06	5630326.42	6578246.98	7044826.47	0.666414695	0.001603722	0.012659934	1.620596334	1.623427394	-0.585507882	2.794870924	Sig	---	---	---	72013548.81
Heteratisine	P7348	C08686	---	---	---	---	8.503	392.2363	[M+H]+	C22H33NO5	Quinolidines	87957.77	764144.69	475645.69	561779.38	0	431315.56	10623598.96	13588680.88	14246937.9	5596176.11	13180810.49	11690833.51	0.033671657	6.69E-06	0.000193075	1.990113607	1.911049532	-4.892321472	5.174775235	Sig	---	---	---	71247880.94
Neoruscogenin	P8113		---	---	---	---	8.511	429.29929	[M+H-H2O]+	C27H40O4	Triterpenoids	2464583.06	3153149.83	2872861.03	2243868.62	1980664.87	3349146.17	5910206.28	5842772.9	8381112.45	7092583.44	17108914.11	8887006.02	0.301831835	0.005155689	0.038767047	1.609134653	1.524036753	-1.728183115	2.28771326	Sig	---	---	---	69286868.78
Flurazepam	P7260	D00329	HMDB0014828	Organoheterocyclic compounds	Benzodiazepines	1,4-benzodiazepines	6.877	388.15921	[M+NH4]+	C21H23ClFN3O	1,4-benzodiazepines	3263737.97	2611253.84	2645200.48	2865965.56	5283608.18	2544626.02	13086444.34	11921439.21	12023684.01	6447768.6	3320459.4	3060865.68	0.385361758	0.024142394	0.121564973	1.34436264	1.319291858	-1.375714686	1.617219674	Sig	---	---	---	69075053.29
Soyasapogenol B Base + O-HexA-Hex	N8006		---	---	---	---	7.881	795.453	[M-H]-	C42H68O14	Triterpene saponins	0	0	155182.74	0	0	0	11156040.72	12647057.42	12395144.29	9780756.52	9943565.01	11690181.82	0.002330785	6.16E-10	3.92E-07	1.995571756	1.998696021	-8.744968433	9.210220885	Sig	---	---	---	67767928.52
Echinocystic Acid-3-O-Glucoside	N7354		---	---	---	---	8.442	633.39777	[M-H]-	C36H58O9	Triterpene saponins	0	0	0	0	0	0	12354258.2	10081296.1	11364418.68	9559606.01	11360356.64	11527057.42	4.36E-05	1.45E-10	2.04E-07	2.002329161	2.003550998	-14.48468258	9.838596433	Sig	---	---	---	66246993.05
Tenuifoliside B	P11897		---	---	---	---	6.874	669.20245	[M+H]+	C30H36O17	Coumaric acids and derivatives	10707840.11	8617662.25	13211773.52	12801956.32	278987.56	9756840.64	1426461.13	1813877.83	1700340.98	1886635.63	1659098.84	2175905.28	5.193528426	0.003166391	0.026819369	1.626053539	1.60822226	2.376715023	2.499435421	Sig	---	---	---	66037380.09
Daunorubicin HCl (Daunomycin HCl)	P9988		---	---	---	---	7.097	528.1792	[M+H]+	C27H30ClNO10	Anthracyclines	7956846.9	8679642.89	10446475.87	9741325.89	140238.8	9432033.01	2525106.14	3617999.75	3272138.92	3187142.26	2938026.68	3291061.41	2.463777424	0.014944914	0.08665707	1.425854848	1.43551332	1.30087193	1.825506587	Sig	---	---	---	65228038.52
Ziyuglycoside II	P11128		---	---	---	---	7.895	605.40326	[M+H]+	C35H56O8	Triterpenoids	0	0	0	0	0	0	9191220.23	11684473.15	11036135.51	11659035.64	9742148.24	11744866.13	4.10E-06	3.71E-10	1.09E-07	2.057195303	2.022816874	-17.8950109	9.430836875	Sig	---	---	---	65057878.9
Histamine	P782	C00388	HMDB0000870	Organic nitrogen compounds	Organonitrogen compounds	Amines	5.235	112.0871	[M+H]+	C5H9N3	2-arylethylamines	247107.97	180370.13	127558.14	239672.08	443539.26	192421.11	5944436.72	13634914.67	12005424.79	9099041.66	11895956.43	10928475.78	0.022527289	3.01E-06	0.000100719	1.995194463	1.930615356	-5.472182497	5.520717441	Sig	Peptides	Amines	Biogenic amines	64938918.74
Palmitic Acid	N3115	C00249	HMDB0000220	Lipids and lipid-like molecules	Fatty Acyls	Fatty acids and conjugates	9.296	255.2319	[M-H]-	C16H32O2		10029913.85	8152435.28	9698926.81	8015697.04	4612795.08	6219254.88	4724278.49	2209012.7	2638222.59	3933994.67	2044473.36	2041693.65	2.656314519	0.000503867	0.004958023	1.6937261	1.709718688	1.409425978	3.297684466	Sig	Lipids	Fatty acids	Saturated fatty acids	64320698.4
Ergonovine Maleate	P5911	C07543	HMDB0015383	Alkaloids and derivatives	Ergoline and derivatives	Lysergic acids and derivatives	10.336	326.19589	[M+H]+	C19H23N3O2	Lysergamides	2612418.05	3865236.28	2317829.16	5029180.97	0	2851340.96	8653448.27	7180290.11	10122873.84	7090204.05	5879801.32	8082197.63	0.354743038	0.000247579	0.003544606	1.803145761	1.769845053	-1.495153726	3.606285541	Sig	Alkaloids	Alkaloids derived from tryptophan and anthranilic acid	Indole alkaloids	63684820.64
3-Hydroxy-9,10-Dimethoxypterocarpan	P5337		HMDB0034008	Phenylpropanoids and polyketides	Isoflavonoids	Furanoisoflavonoids	7.967	301.10577	[M+H]+	C17H16O5	Pterocarpans	0	0	0	0	0	0	10565077.39	8234427.26	8002464.07	11261448.1	12585318.77	11266283.35	4.31E-06	7.59E-08	5.49E-06	2.021222347	1.989647707	-17.82357653	7.119545891	Sig	---	---	---	61915018.94
Cirsimaritin	P5662	C17785	HMDB0250276	Phenylpropanoids and polyketides	Flavonoids	O-methylated flavonoids	8.418	315.08511	[M+H]+	C17H14O6		18426.11	0	0	0	0	0	13496482.85	7618905.69	8230822.87	10799276.72	10239813.19	10939552.96	0.000304094	3.29E-07	1.81E-05	1.991770573	1.973435877	-11.68319389	6.482392945	Sig	PK Polyketides	PK12 Flavonoids	PK1211 Flavones and Flavonols	61343280.39
8,9-Epoxy-3,10-Diisobutyryloxythymol	P6291		---	---	---	---	6.049	343.14905	[M+H]+	C18H24O5	Phenol esters	3526291.21	2355834.27	2350622.41	2652115.87	4746522.43	2734032.12	12724156.19	11137988.57	8119019.58	4842446.83	2678045.5	3213238.64	0.42995349	0.043943221	0.18281039	1.218490251	1.212810313	-1.21774749	1.357108112	Sig	---	---	---	61080313.62
Syringic Acid	N1943	C10833	HMDB0002085	Benzenoids	Benzene and substituted derivatives	Benzoic acids and derivatives	5.882	197.04442	[M-H]-	C9H10O5	Gallic acid and derivatives	617513.5	667333.62	1465812.66	604784.57	623725.98	803794.01	7795139.98	10053899.62	12532508.79	8206352.53	8619384.04	9014794	0.085072705	3.15E-07	2.01E-05	1.945939795	1.950344625	-3.555159862	6.502139792	Sig	---	---	---	61005043.3
6-O-Beta-D-Apiofura-Sweroside	P9716		---	---	---	---	7.071	513.14746	[M+Na]+	C21H30O13	O-glycosyl compounds	2972522.47	3697843.81	3368316.94	3044675.73	4408669.48	2530849.56	5583577.03	6819994.52	6334688.27	6786267.64	6532525.17	5702980.56	0.53026643	6.49E-06	0.000189107	1.963700842	1.918677273	-0.915210678	5.187727958	Sig	---	---	---	57782911.18
Lauryl Diethanolamide	P5054		HMDB0032358	Lipids and lipid-like molecules	Fatty Acyls	Fatty amides	7.903	288.25186	[M+H]+	C16H33NO3	N-acyl amines	5820980.41	2414372.47	3261353.11	3349310.82	3276280.04	2962389.32	4096211.13	8881010.04	3725220.35	5080228.11	5310614.73	8682228.34	0.589360839	0.040697369	0.173822637	1.214670235	1.217921447	-0.762776894	1.390433665	Sig	---	---	---	56860198.87
Soyasapogenol A	P9428	C17419	HMDB0034505	Lipids and lipid-like molecules	Prenol lipids	Triterpenoids	11.533	497.35898	[M+Na]+	C30H50O4	Triterpenoids	1017166.35	903060.51	932418.06	1195901.2	0	546212.93	10234001.03	8448651.14	7222623.62	7854481.9	8347049.54	9448764.46	0.089123317	1.51E-08	1.49E-06	2.031686937	2.003221062	-3.488053269	7.821916209	Sig	---	---	---	56150330.74
Perfluorohexanesulfonamide	N5398		---	---	---	---	8.959	397.95593	[M-H]-	C6H2F13NO2S	PFSA	0	0	0	0	0	0	10752251	8167805.27	6371938.93	8254186.4	12347394.64	9761571.26	5.19E-05	8.54E-07	3.93E-05	1.93423313	1.935187354	-14.23334273	6.068515658	Sig	---	---	---	55655147.5
Dauricine	P11418	C09419	HMDB0250881	Organoheterocyclic compounds	Isoquinolines and derivatives	Benzylisoquinolines	9.962	625.328	[M+H]+	C38H44N2O6	Benzylisoquinolines	0	85321.87	69010.11	72198	156682.44	0	11390505.89	9559720.97	8487213.98	6019009.58	7749854.04	8731487.91	0.007380009	3.64E-07	1.99E-05	2.012141578	1.970710344	-7.082161653	6.438662644	Sig	Alkaloids	Alkaloids derived from tyrosine	Isoquinoline alkaloids	52321004.79
Oleic Acid	N3602	C00712	HMDB0000207	Lipids and lipid-like molecules	Fatty Acyls	Fatty acids and conjugates	9.429	281.24777	[M-H]-	C18H34O2	Long-chain fatty acids	5601857.91	6072298.67	5879350.61	4954669.38	3989607.03	5832572.51	4563280.27	3300248.13	2112234.12	3542875.11	3242012.18	2527113.78	1.676210721	0.000990284	0.00857262	1.643910864	1.662148082	0.745203525	3.004240374	Sig	Lipids	Fatty acids	Unsaturated fatty acids	51618119.7
Glycyrrhizic Acid, Ammonium Salt	P13803		---	---	---	---	5.968	840.4455	[M+H]+	C42H62O16	Triterpene saponins	4464894.89	2519211.65	4034628.07	4266813.87	52625.86	2685871.92	5548529.43	6739475.83	6770012.57	4735075.22	5068939.2	4693180.12	0.537145945	0.007894673	0.054096097	1.508248488	1.480267201	-0.896613966	2.102665853	Sig	---	---	---	51579258.63
Phorbol-12-Myristate-13-Acetate	P11314		---	---	---	---	7.653	617.40332	[M+H]+	C36H56O8	Phorbol esters	0	0	0	0	0	0	7207320.65	8983777.02	8381869.1	8268102.35	6703552.98	8631951.34	5.54E-06	7.38E-10	1.71E-07	2.054473343	2.020322985	-17.4616189	9.131878633	Sig	---	---	---	48176573.44
L-Methionine Sulfone	N1584		HMDB0062174	Organic acids and derivatives	Carboxylic acids and derivatives	Amino acids, peptides, and analogues	1.348	180.0318	[M-H]-	C5H11NO4S	L-alpha-amino acids	7260933.06	8348654.71	8222309.98	8888040.77	6848148.28	6771375.57	265074.1	106372.85	185840.89	0	183355.33	0	62.48525312	1.35E-09	5.42E-07	1.99234642	1.995407924	5.96544384	8.869391812	Sig	---	---	---	47080105.54
Glu-Val-Phe	P7386		---	---	---	---	6.277	394.1962	[M+H-H2O]+	C19H27N3O6	Oligopeptides	3208895.94	4071101.18	2732653.87	3305458.16	75812.37	3608965.38	4504831.69	5336498.09	6433698.92	4327946.28	5005691.76	4252631.56	0.569395434	0.009640339	0.062684399	1.507251397	1.462367425	-0.812497171	2.015907681	Sig	---	---	---	46864185.2
Piperine	P5863	C03882	HMDB0029377	Alkaloids and derivatives	---	---	8.25	324.08453	[M+H]+	C17H19NO3	Alkaloids and derivatives	421936.33	2399781.68	3350565.9	1220226.68	117943.65	3323521.35	1742704.66	3471205.31	5824303.75	2867622.39	12442935.62	8277899.41	0.312879501	0.045931958	0.18835983	1.280769716	1.196082849	-1.676320954	1.33788504	Sig	Alkaloids	Alkaloids derived from lysine	Piperidine alkaloids	45460646.73
Coptisine	P5798	C16938	---	---	---	---	5.929	321.1048	[M+H]+	C19H14NO4+	Protoberberine alkaloids and derivatives	2221487.17	1759374.02	2378701.08	2084425.82	2922928.03	1954028.36	7814604.89	6821422.82	7146852.55	3750534.05	2372664	2173409.11	0.442858094	0.023972944	0.12120023	1.347119886	1.317308089	-1.175083607	1.620278625	Sig	---	---	---	43400431.9
Cotoin	P4507		---	---	---	---	1.419	267.05795	[M+Na]+	C14H12O4	Benzophenones	442100.5	117019.95	298798.31	0	0	145719.98	5195749.97	6064389.99	5514894.04	7613682.81	8723897.36	8076028.82	0.024369041	5.96E-07	2.96E-05	1.999795297	1.961959687	-5.358806741	6.224470544	Sig	---	---	---	42192281.73
Clocortolone Pivalate	P9394		HMDB0014976	Lipids and lipid-like molecules	Steroids and steroid derivatives	Hydroxysteroids	5.947	495.23804	[M+H]+	C27H36ClFO5	Gluco/mineralocorticoids, progestogins and derivatives	2334733.81	3409480.82	3242951.58	3116129.04	0	3149658.38	3421481.67	4496895.66	6660945.2	5057487.23	3184471.32	3848840	0.571913343	0.028947856	0.138276753	1.310099872	1.292834123	-0.806131529	1.538383592	Sig	---	---	---	41923074.71
Biotin	P4007	C00120	HMDB0000030	Organoheterocyclic compounds	Biotin and derivatives	---	5.764	245.09457	[M+H]+	C10H16N2O3S	Biotin and derivatives	58617.16	138385.1	337519.42	221493.61	0	273222.6	8014335.7	5923892.28	5846262.56	5194336.12	6523084.47	5946593.57	0.027485273	2.96E-08	2.56E-06	2.03910221	1.99808878	-5.185197381	7.528152004	Sig	Vitamins and cofactors	Cofactors	Coenzymes	38477742.59
Dendroamide C	P8092		---	---	---	---	10.08	428.33502	[M+H-2H2O]+	C21H24N6O5S3	Macrolactams	6655125.41	17948863.58	615762.67	4635956.14	581276.92	5769819.05	0	8466.82	9522.03	595160.42	11596.46	101461.79	49.85432539	0.046638776	0.189705877	1.202082197	1.206307263	5.639646774	1.331252856	Sig	---	---	---	36933011.29
Okaramine R	P10479		---	---	---	---	9.606	559.23267	[M+H]+	C32H32N4O4	Alpha amino acids and derivatives	0	0	0	0	0	0	7271239.89	5966729.81	6785519.12	5350687.03	5746098.4	5694715.64	7.25E-06	1.73E-09	3.09E-07	2.060226641	2.01654497	-17.07358042	8.76124346	Sig	---	---	---	36814989.89
1-Myristoyl-2-Hydroxy-Sn-Glycero-3-Phosphoethanolamine	N5722		HMDB0011500	Lipids and lipid-like molecules	Glycerophospholipids	Glycerophosphoethanolamines	8.558	424.2449	[M-H2O-H]-	C19H40NO7P	1-acyl-sn-glycero-3-phosphoethanolamines	1551857.21	1752271.42	2082993.67	1651923.96	2473950.98	1719448.74	2942774.72	3248600.05	4188083.65	2427101.24	7457088.28	3886274.42	0.46511313	0.016345297	0.07640202	1.347222771	1.359147616	-1.104346427	1.786607174	Sig	---	---	---	35382368.34
Coumaroyl Agmatine (Isomer of 1297)	P4764		---	---	---	---	1.402	277.16238	[M+H]+	C14H20N4O2	Coumaric acid and derivatives	288953.68	0	217300.35	0	0	0	6567633.55	7290522.76	3821168.27	4100387.02	5714562.83	4114553.04	0.016021852	6.10E-06	0.000180179	1.957778879	1.91591347	-5.963815227	5.214592475	Sig	---	---	---	32115081.5
Pinoquercetin	N4212	C10120	HMDB0256564	Phenylpropanoids and polyketides	Flavonoids	Flavones	5.683	315.10818	[M-H]-	C16H12O7	Flavonols	106200.79	172207.96	284323.62	131683.59	156460.43	175201.37	3297090.79	4873932.37	6561447.05	4300626.89	3615898.74	4443541.38	0.037873077	3.37E-06	0.000107071	1.904124137	1.908554145	-4.722683535	5.47254983	Sig	PK Polyketides	PK12 Flavonoids	PK1211 Flavones and Flavonols	28118614.98
Himeic Acid B	P6322		---	---	---	---	6.516	344.14456	[M+NH4]+	C17H23NO5	Long-chain fatty acids	1435611.3	1278098.79	900734.57	1339388.37	1260151.37	1109308.79	5778767.25	4613171.41	4315635.75	1999897.01	1274514.12	1391508.76	0.378005799	0.028443858	0.136879459	1.310603804	1.285913078	-1.403519728	1.546011495	Sig	---	---	---	26696787.49
Aleuretic Acid	P5447		---	---	---	---	8.206	305.15872	[M+H]+	C16H32O5	Long-chain fatty acids	450874.21	261126.03	324346.85	431414.43	99018.83	345860.63	656952.52	837870.93	1188067.03	996765.59	596187.48	715512.34	0.383190664	0.000675065	0.007938279	1.733697133	1.706486814	-1.383865681	3.170654143	Sig	---	---	---	6903996.87
Glycoursodeoxycholic Acid	N5972		HMDB0000708	Lipids and lipid-like molecules	Steroids and steroid derivatives	Bile acids, alcohols and derivatives	8.205	448.30527	[M-H]-	C26H43NO5		59874.75	143583.82	102440.98	133971.41	76298.67	144004.49	48669.9	0	0	0	0	0	12.92484219	0.000126737	0.001642314	1.778595995	1.787206559	3.69207476	3.89709733	Sig	---	---	---	708844.02
